# Supplementary material for: Protein X of Hepatitis B Virus: Origin and Structure Similarity with the Central Domain of DNA Glycosylase
Source: PLoS One. 2011 Aug 5;6(8):e23392. doi: 10.1371/journal.pone.0023392 (PMC3153941; doi:10.1371/journal.pone.0023392)
Supplement: File S1 — BEAST xml file corresponding to Figure 1 : Phylogeny and divergence time estimates of hepadnaviral protein X. (XML) [file pone.0023392.s001.xml]

<?xml version="1.0" standalone="yes"?>
<!-- Generated by BEAUTi v1.4.8                                              -->
<!--       by Alexei J. Drummond and Andrew Rambaut                          -->
<!--       Department of Computer Science, University of Auckland and        -->
<!--       Institute of Evolutionary Biology, University of Edinburgh        -->
<!--       http://beast.bio.ed.ac.uk/                                        -->
<beast>
	
	<!-- The list of taxa analyse (can also include dates/ages).                 -->
	<!-- ntax=41                                                                 -->
	<taxa id="taxa">
		<taxon id="GroundSquirrelX"/>
		<taxon id="WoodChuckX"/>
		<taxon id="ArcticGroundSquirrelX"/>
		<taxon id="WoollyMonkeyX"/>
		<taxon id="HBV_G_AF405706"/>
		<taxon id="HBV_G_AF106501"/>
		<taxon id="HBV_G_AB064310"/>
		<taxon id="GorillaX"/>
		<taxon id="GibbonX"/>
		<taxon id="HBV_H_AY090460"/>
		<taxon id="HBV_H_AY090454"/>
		<taxon id="HBV_H_AY090457"/>
		<taxon id="HBV_C_M12906"/>
		<taxon id="HBV_C_AB014381"/>
		<taxon id="HBV_C_X04615"/>
		<taxon id="HBV_D_M32138"/>
		<taxon id="HBV_D_X85254"/>
		<taxon id="HBV_E_X75657"/>
		<taxon id="HBV_E_AB032431"/>
		<taxon id="HBV_A_AF090842"/>
		<taxon id="HBV_D_X65259"/>
		<taxon id="HBV_A_X51970"/>
		<taxon id="HBV_A_X02763"/>
		<taxon id="HBV_F_AB036910"/>
		<taxon id="HBV_F_X69798"/>
		<taxon id="HBV_F_AF223965"/>
		<taxon id="HBV_B_AB033554"/>
		<taxon id="HBV_B_D00329"/>
		<taxon id="HBV_B_AF100309"/>
		<taxon id="ChimpanzeeX"/>
		<taxon id="OrangUtanX"/>
		<taxon id="DuckVestigialX"/>
		<taxon id="D._hepatitis_B_virus_Chiloe_Wige"/>
		<taxon id="R._goose_hepatitis_B_virus_preco"/>
		<taxon id="D._hepatitis_B_virus_precore_pro"/>
		<taxon id="D._hepatitis_B_virus_preC_protei"/>
		<taxon id="D._hepatitis_B_virus_C_protein+P"/>
		<taxon id="H._hepatitis_B_virus_HHBVgp2+HHB"/>
		<taxon id="S._hepatitis_B_virus_STHBV-21_pr"/>
		<taxon id="S._hepatitis_B_virus_STHBV-16_pr"/>
		<taxon id="S._goose_hepatitis_B_virus_SGHBV"/>
	</taxa>
	
	<taxa id="A-H">
		<taxon idref="HBV_A_AF090842"/>
		<taxon idref="HBV_A_X02763"/>
		<taxon idref="HBV_A_X51970"/>
		<taxon idref="HBV_B_AB033554"/>
		<taxon idref="HBV_B_AF100309"/>
		<taxon idref="HBV_B_D00329"/>
		<taxon idref="HBV_C_AB014381"/>
		<taxon idref="HBV_C_M12906"/>
		<taxon idref="HBV_C_X04615"/>
		<taxon idref="HBV_D_M32138"/>
		<taxon idref="HBV_D_X65259"/>
		<taxon idref="HBV_D_X85254"/>
		<taxon idref="HBV_E_AB032431"/>
		<taxon idref="HBV_E_X75657"/>
		<taxon idref="HBV_F_AB036910"/>
		<taxon idref="HBV_F_AF223965"/>
		<taxon idref="HBV_F_X69798"/>
		<taxon idref="HBV_G_AB064310"/>
		<taxon idref="HBV_G_AF106501"/>
		<taxon idref="HBV_G_AF405706"/>
		<taxon idref="HBV_H_AY090454"/>
		<taxon idref="HBV_H_AY090457"/>
		<taxon idref="HBV_H_AY090460"/>
	</taxa>
	<taxa id="Apes">
		<taxon idref="ChimpanzeeX"/>
		<taxon idref="GibbonX"/>
		<taxon idref="GorillaX"/>
		<taxon idref="OrangUtanX"/>
	</taxa>
	<taxa id="Birds">
		<taxon idref="D._hepatitis_B_virus_C_protein+P"/>
		<taxon idref="D._hepatitis_B_virus_Chiloe_Wige"/>
		<taxon idref="D._hepatitis_B_virus_preC_protei"/>
		<taxon idref="D._hepatitis_B_virus_precore_pro"/>
		<taxon idref="DuckVestigialX"/>
		<taxon idref="H._hepatitis_B_virus_HHBVgp2+HHB"/>
		<taxon idref="R._goose_hepatitis_B_virus_preco"/>
		<taxon idref="S._goose_hepatitis_B_virus_SGHBV"/>
		<taxon idref="S._hepatitis_B_virus_STHBV-16_pr"/>
		<taxon idref="S._hepatitis_B_virus_STHBV-21_pr"/>
	</taxa>
	<taxa id="WM">
		<taxon idref="GibbonX"/>
		<taxon idref="HBV_D_M32138"/>
		<taxon idref="OrangUtanX"/>
		<taxon idref="WoollyMonkeyX"/>
	</taxa>
	<taxa id="SqWc">
		<taxon idref="ArcticGroundSquirrelX"/>
		<taxon idref="GroundSquirrelX"/>
		<taxon idref="WoodChuckX"/>
	</taxa>
	
	<!-- The sequence alignment (each sequence refers to a taxon above).         -->
	<!-- ntax=41 nchar=164                                                       -->
	<alignment id="alignment" dataType="amino acid">
		<sequence>
			<taxon idref="GroundSquirrelX"/>
			MAARLCCQ-------LDSSRDVLLLRPLRGQPSGPSVSGTSAGSPSSAASAFSSGHQADIPVGRLPACFYSSAGPCCLGFTCADLRTMDSTVN----FVPWHAKRQLGMMQKDF-WTA-YIRDQLLT-LWEEGIIDPRLKLFVLGGCRHKYM------------
		</sequence>
		<sequence>
			<taxon idref="WoodChuckX"/>
			MAARLCCQ-------LDSARDVLLLRPFGPQSSGPSFPRPAAGSAASSASSPSPSDESDLPLGRLPACFASASGPCCLVFTCAELRTMDSTVN----FVSWHANRQLGMPSKDL-WTP-YIKDQLLT-KWEEGSIDPRLSIFVLGGCRHKCMRLL---------
		</sequence>
		<sequence>
			<taxon idref="ArcticGroundSquirrelX"/>
			MAARLCCQ-------LDSSRDVVLLRPFGSESGGPAVSRPSAGSASRADSPLPSAAESHLPLGRLPACFASPSGPCCLGFTCAEFGAMVSTMN----FVTWHAKRQLGMPTKDL-WTP-YVRNQLLT-KWEEGTIDSRLPLFVLGGCRHKYM------------
		</sequence>
		<sequence>
			<taxon idref="WoollyMonkeyX"/>
			MAARLCCY-------LDPERDVLCLRPLQAEPSGRPFSGLSRPAETAAAAAVPAFHGAHLSLRGLPSCAFSSAGPCALRFTSATWRCMETPMN----SVTCLRKRTLGLRTAPPTVMEQYIKDCLFE-QWEEQGEEPRLKVFVLGGCRHKLVGTASPCIFFTSA
		</sequence>
		<sequence>
			<taxon idref="HBV_G_AF405706"/>
			MAARLCCQ-------LDPSRDVLCLRPVSAESSGRPLPGPFGALSPPSPSAVPADHGAHLSLRGLPVCAFSSAGPCALRFTSA--RYMETAMNTSHHLPRQLYKRTLGLFVMSTTGVEKYFKDCVFA-EWEELGNESRLMTFVLGGCRHKLVCAPAPCNFFTSA
		</sequence>
		<sequence>
			<taxon idref="HBV_G_AF106501"/>
			MAARLCCQ-------LDPSRDVLCLRPVSAESSGRPLPGPFGALSPPSPSAVPADHGAHLSLRGLPVCSFSSAGPCALRFTSA--RYMETAMNTSHHLPRQLYKWTLGLFVMSTTGVEKYFKDCVFA-EWEELGNESRLMTFVLGGCRHKLVCAPAPCNFFTSA
		</sequence>
		<sequence>
			<taxon idref="HBV_G_AB064310"/>
			MAARLCCQ-------LDPSRDVLCLRPVSAESSGRPLPGPFGALSPPSPSAVPADHGAHLSLRGLPVCSFSSAGPCALRFTSA--RYMETAMNTSHHLPRQLYKRTLGLFVMSTTGVEKYFKDCVFA-EWEELGNESRLMTFVLGGCRHKLVCAPAPCNFFTSA
		</sequence>
		<sequence>
			<taxon idref="GorillaX"/>
			MAARLCCQ-------LDPARDVLCLRPVGAEPCRRPVSGSLRTLPSSLPSAVPADHGAHLSLRGLPVCAFSSAGPCALRFTSA--RCMETTVNAPRNLPTVLHKRTLGLSAMSTTKIETYFKDCVFK-DWEELGEEIRFKVFVLGGCRHKLVCAPAPCNFFTSA
		</sequence>
		<sequence>
			<taxon idref="GibbonX"/>
			MAARLCCQ-------LDPSRDVLCLRPVGAESRGRPFSGPLGALTPPSPTAVPANDRAHLSLRGLPVCAFSSAGPCALRFTSA--RCMETTVNAPRSLPKALHKRTLGLSVLSTSGIETYFKDCVFK-DWEELGEELRLKVFVLGGCRHKLVCSPAPCNFFTSA
		</sequence>
		<sequence>
			<taxon idref="HBV_H_AY090460"/>
			MAARLCCQ-------LDPARDVLCLRPVGAESCGRPLSWSLGALPPSSPPAVPADDGSHLSLRGLPACAFSSAGPCALRFTSA--RRMETTVNAPWNLPTTLHKRTLGLSPRSTTWIEEYIKDCVFK-DWEESGEELRLKVFVLGGCRHKLVCSPAPCNFFTSA
		</sequence>
		<sequence>
			<taxon idref="HBV_H_AY090454"/>
			MAARLCCQ-------LDPARDVLCLRPVGAESCGRPLSWSPGALPPPSPPSVPADDRAHLSLRGLPACAFSSAGPCALRFTSA--RRMETTVNAPQSLPTPLHKRTLGLSPRSTTWIEEYIKDCVFK-DWEESGEELRLKVFVLGGCRHKLVCSPAPCNFFTSA
		</sequence>
		<sequence>
			<taxon idref="HBV_H_AY090457"/>
			MAARLCCQ-------LDPARDVLCLRPVGAESCGRPLSWSPGALPPPSPPSVPADDGSHLSLRGLPACAFSSAGPCALRFTSA--RRMETTVNAPQSLPTTLHKRTLGLSPRSTTWIEEYIKDCVFK-DWEESGEELRLKVFVLGGCRHKLVCSPAPCNFFTSA
		</sequence>
		<sequence>
			<taxon idref="HBV_C_M12906"/>
			MAARVCCQ-------LDPARDVLCLRPVGAESRGRPVSGPFGPLPSLAFSAVPADHGAHLSLRGLPVCAFSSAGPCALRFTSA--RRMETTVNGHQVLPKLLHKRTLGLSAMSTTDLEAYFKDCLFK-DWEELGEEIRLKVFVLGGCRHKLVCSPAPCNFFTSA
		</sequence>
		<sequence>
			<taxon idref="HBV_C_AB014381"/>
			MAARVCCQ-------LDPARDVLCLRPVGAESRGRPISGPFGSLPSPSSSAVPADHGAHLSLRGLPVCAFSSAGPCALRFTSA--RRMETTVNAHQVLPKVLYKRTLGLSAMSTTDLEAYFKDCLFK-DWEELGEEIRLMIFVLGGCRHKLVCSPAPCNFFTSA
		</sequence>
		<sequence>
			<taxon idref="HBV_C_X04615"/>
			MAARLCCQ-------LDPARDVLCLRPVGAESRGRPVSGPFGPLPSPSSSAVPADHGAHLSLRGLPVCAFSSAGPCALRFTSA--RSMETTVNAHQVLPKVLHKRTLGLSAMSTTDLEAYFKDCLFK-DWEELGEEIRLKVFVLGGCRHKLVCSPAPCNFFPSA
		</sequence>
		<sequence>
			<taxon idref="HBV_D_M32138"/>
			MAARLCCQ-------LDPARDVLCLRPVGAESRGRPFSGPLGTLSSPSPSAVSTDHGAHLSLRGLPVCAFSSAGPCALRFTSA--RRMETTVNAHQFLPKVLHKRTLGLSVMSTTDLEAYFKDCLFK-DWEESGEEIRLMIFVLGGCRHKLVCAPAPCNFFTSA
		</sequence>
		<sequence>
			<taxon idref="HBV_D_X85254"/>
			MAARLCCQ-------LDPARDVLCLRPVGAESRGRPLSGSLGTFSSPSPSAVPTDHGAHLSLRGLPVCAFSSAGPSALRFTSA--RRMETTVNAHQILPKVLHKRTLGLSAMSTTDLEAYFKDCLFK-DWEELGEEIWLKVFVLGGCRHKLVCAPAPCDFFTSA
		</sequence>
		<sequence>
			<taxon idref="HBV_E_X75657"/>
			MAARLCCQ-------LDPARDVLCLRPVSAESCGRPVSGSLGDLSSPSPSAVPADHGAHLSLRGLPVCSFSSAGPCALRFTSA--RRMETTVNAHQILPKVLHKRTLGLSAMSTTDLEAYFKDCLFK-DWEESGEEIRLKVFVLGGCRHKLVCAPAPCNFFTSA
		</sequence>
		<sequence>
			<taxon idref="HBV_E_AB032431"/>
			MAARLCCQ-------LDPARDVLCLRPVSAESCGRPVSGSLGDLSSPSPSAVPAVHGAHLSLRGLPVCAFSSAGPCALRFTSA--RRMETTVNAHQILPKVLHKRTLGLSAMSTTDLEAYFKDCLFK-DWEELGEEIRLKVFVLGGCRHKLVCAPAPCNFFTSA
		</sequence>
		<sequence>
			<taxon idref="HBV_A_AF090842"/>
			MAARLYCQ-------LDSSRDVLCLRPVGAESRGRPLARPLGAVSSPSPSAVPSDHGAHLSLRGLPVCAFSSAGPCALRFTSA--RCMETTVNAHQVLPKVLHKRTLGLSAMSTTDLEAYFKDCVFK-DWEELGEEIRLKVFVLGGCRHKLVCAPSSCNFFTSA
		</sequence>
		<sequence>
			<taxon idref="HBV_D_X65259"/>
			MAARLYCQ-------LDPSRDVLCLRPVGAESRGRPFSGPLGTLSSPSPSAVPADHGAHLSLRGLPVCAFSSAGPCALRFTSA--HCMETTVNAHQIMPKVLHKRTLGLPAMSTTDLEAYFKDCVFK-DWEELGEEIRLKVFVLGGCRHKLVCAPAPCNFFTSA
		</sequence>
		<sequence>
			<taxon idref="HBV_A_X51970"/>
			MATRLCCQ-------LDPSRDVLCLRPVGAESRGRPLSGPLGTLSSPSPSAVPADHGAHLSLRGLPVCAFSSAGPCALRFTSA--RCMETTVNAHQILPKVLHKRTLGLPAMSTTDLEAYFKDCVFK-DWEELGEEIRLKVFVLGGCRHKLVCAPAPCNFFTSA
		</sequence>
		<sequence>
			<taxon idref="HBV_A_X02763"/>
			MAARLYCQ-------LDPSRDVLCLRPVGAESRGRPLSGPLGTLSSPSPSAVPADHGAHLSLRGLPVCAFSSAGPCALRFTSA--RCMETTVNAHQILPKVLHKRTLGLPAMSTTDLEAYFKDCVFK-DWEELGEEIRLKVFVLGGCRHKLVCAPAPCNFFTSA
		</sequence>
		<sequence>
			<taxon idref="HBV_F_AB036910"/>
			MAARLCCQ-------LDPARDVLCLRPVGAESRGRPLPGSLGAVPPPSSSAVPADHGSHLSLRGLPVCSFSSAGPCALRFTSA--RRMETTVNAPWNLPTVLHKRTLGLSGRSMTWIEDYIKDCVFK-DWEELGEEIRLKVFVLGGCRHKLVCSPAPCNFFTSA
		</sequence>
		<sequence>
			<taxon idref="HBV_F_X69798"/>
			MAARMCCK-------LDPARDVLCLRPIGAESRGRPLPGPLGAVPPSSPSAVPADDGSHLSLRGLPVCSFSSAGPCALRFTSA--RRMETTVNAPWSLPTVLHKRTLGLSGWSMTWIEEYIKDCVFK-DWEELGEEIRLKVFVLGGCRHKLVCSPAPCNFFTSA
		</sequence>
		<sequence>
			<taxon idref="HBV_F_AF223965"/>
			MAARMCCQ-------LDPARDVLCLRPVGAESRGRPLPGPLGALPPSSASAVPADHGSHLSLRGLPVCSFSSAGPCALRFTSA--RRMETTVNAPWSLPTVLHKRTIGLSGRSMTWIEEYIKDCVFK-DWEELGEEIRLKVFVLGGCRHKLVCSPAPCNFFTSA
		</sequence>
		<sequence>
			<taxon idref="HBV_B_AB033554"/>
			MAARLCCQ-------LDPARDVLCLRPVGAESRGRPLPGPLGALPPASPPAVPSDHGAHLSLRGLPVCAFSSAGPCALRFTSA--RRMETTVNAHRNLPKVLHKRTLGLSAMSTTDLEAYFKDCVFT-EWEELGEEIRLKVFVLGGCRHKLVCSPAPCNFFTSA
		</sequence>
		<sequence>
			<taxon idref="HBV_B_D00329"/>
			MAARLCCQ-------LDPARDVLCLRPVGAESRGRPLPGPLGALPPASPSAVPSDHGAHLSLRGLPVCAFSSAGPCALRFTSA--RRMETTVNAHRNLPKVLHKRTLGLSAMSTTDLEAYFKDCVFN-EWEELGEEIRLKVFVLGGCRHKLVCSPAPCNFFTSA
		</sequence>
		<sequence>
			<taxon idref="HBV_B_AF100309"/>
			MAARLCCQ-------LDPARDVLCLRPVGAESRGRPLAGPLGALPPASPPVLPTDHGAHLSLRGLPVCAFSSAGPCALRFTSA--RRMETTVNAHRNLPKVLHKRTLGLSAMSTTDLEAYFKDCVFN-EWEELGEEVRLKVFVLGGCRHKLVCSPAPCNFFTSA
		</sequence>
		<sequence>
			<taxon idref="ChimpanzeeX"/>
			MAARLCCQ-------LDPARDVLCLRPVGAQSCGRPFPGSLGAMPPSHPSAVPAVHGAHLSLRGLPVCAFSSAGPCALRFTSA--RCMETTVNAPRNLPRVLHKRTLGLSALSTSTIETYFKDCVFK-DWEESGEEIRLKVFVLGGCRHKLVCSPAPCNFFTSA
		</sequence>
		<sequence>
			<taxon idref="OrangUtanX"/>
			MAARLCCQ-------LDPARDVLCLRPVGAESRGRPFPGSIGALPPPSLSAVPADHGAHLSLRGLPVCAFSSAGPCALRFTSA--RCMETTVNAPRNLPKVLHKRTLGLSTMSTTRIETYFKDCVFK-DWEELGEEIRLKVFVLGGCRHKLVCSPAPCNFFTSA
		</sequence>
		<sequence>
			<taxon idref="DuckVestigialX"/>
			-MFRNCCLHALLRLLLSLAVCYLTP-LLFATNVIRRCHGILLCWPNNFC--------------SLYRCTLFQANIILLTAHPGTNRLIGRLLHTP--LSRKQYIFHIGYVELKN--YTPLLRSCLPRYLYVYIAVVVCDCTFGMYHCLRFLLIYGYQCF-----
		</sequence>
		<sequence>
			<taxon idref="D._hepatitis_B_virus_Chiloe_Wige"/>
			-IYRNCHVPS-----LSLAVCYLIL-PLFVINVIRRCHGILLCWPNNFS---------------LYNCTLSQANIILLTAHLGINRLIGRLLHTP--LSRKQYIFHIGYVELKN--YTPLLRSCLPRYLYVYIAVVVCDCTFGMYHCL-FLLIYGYQCF-----
		</sequence>
		<sequence>
			<taxon idref="R._goose_hepatitis_B_virus_preco"/>
			-TFRSFWHVWLS---LNQDVCSQIP-PL-STNVIRRCHGILLC-PNNLC--------------RTYSCTLSPVNTILLMAQPGINLLIGQHLHTP--LSRKQYISHIGYVGLKI--TPLSIRSCLPRYFYVVFAVVPCDCTFGMYHCL-FLLMYGYQRF-----
		</sequence>
		<sequence>
			<taxon idref="D._hepatitis_B_virus_precore_pro"/>
			-MFRNYCLVPR----LNHAVSYLIQ-LLFAISVIRRYHGILLCWPNNCS--------------NLYNCTLSRANIILLTAHPGINLLIGRLFHTP--LSRKQYIFHIGYVELKN--YTPLLRSCLPRYLYVYIAVVVFDCTFGMYHCL-FLLIYGYQCF-----
		</sequence>
		<sequence>
			<taxon idref="D._hepatitis_B_virus_preC_protei"/>
			-IYRNC-WYVLG---LNLDVFSPIL-PLFATNVIRRYHGILLC-PNNCY--------------LLYHCTLFQANIILLTAHPGTDRLIGRLLHTP--LSRKQYIFHTGYVELKS--YTPLLRSCLPRYLYVYIAVVVFDCTFGMYHCL-FLLIYGYQCF-----
		</sequence>
		<sequence>
			<taxon idref="D._hepatitis_B_virus_C_protein+P"/>
			-IYRNCSWYALR---LNPDVYSPIL-PLFATNVITRYHGILLCWPNNCY--------------LLYNCTLYRVNIILLTAHPGTNRLIGRLLHTP--LSRKQYIFHIGYVELKN--YTPLLRSCLPRYLYVDFAVVSFDCTFGMYHCL-FLLIYGYQCF-----
		</sequence>
		<sequence>
			<taxon idref="H._hepatitis_B_virus_HHBVgp2+HHB"/>
			-TYRNC-WYVPS---LNPDVY-LTL-PMFAIGNSLSYRGILQCMPNNYP----------------GHCTMYPVNIILLMAQPGTNLLIGRPLHTP--LSRSIYIYHIGYVVSKI--TPLSIRSCVPRYLYVDLAVVPCDCTFGMYHCL-FLLIYGCQCF-----
		</sequence>
		<sequence>
			<taxon idref="S._hepatitis_B_virus_STHBV-21_pr"/>
			-MYRNC-WFALD---LNHAVSSLIL-PMYAIGSSTSYHGILQCMPSNYP----------------GHYTMSQVNIILLTAQPGINHLIGQLLHTP--LSRNIYMYHIGYVVLKI--TPLSIRSCVPRYLYVNLAVVPCDCTFGMYHCL-YLLIYGC-CF-----
		</sequence>
		<sequence>
			<taxon idref="S._hepatitis_B_virus_STHBV-16_pr"/>
			-MYRNC-WFALG---LNHDVSSLIL-PMYAIGSSTSCHGILQCMPSNYP----------------GHYTMSQVNIILLTAQPGINHLIGQLLHTP--LSRNIYMYHIGYVVLKI--TPLSIRSCVPRYLYVNLAVVPCDCTFGMYHCL-YLLIYGC-CF-----
		</sequence>
		<sequence>
			<taxon idref="S._goose_hepatitis_B_virus_SGHBV"/>
			-ISRNCLWYVLG---LNPDVSYQTP-PLFATNDIRHYHGILLCMLNNCY--------------LLYNCTLFLVNTILLTAHPGTSRLIGQLLHTP--LSRKQYIFHIGYVELKN--YTPLLRSCLPRYIYAYIAVVMFDCTFGMYHRL-YLLIYG-CCF-----
		</sequence>
	</alignment>
	
	<!-- The unique patterns for all positions                                   -->
	<!-- npatterns=161                                                           -->
	<patterns id="patterns" from="1">
		<alignment idref="alignment"/>
	</patterns>
	
	<!-- A prior assumption that the population size has remained constant       -->
	<!-- throughout the time spanned by the genealogy.                           -->
	<constantSize id="constant" units="substitutions">
		<populationSize>
			<parameter id="constant.popSize" value="28000.0" lower="0.0" upper="Infinity"/>
		</populationSize>
	</constantSize>
	
	<!-- Generate a random starting tree under the coalescent process            -->
	<coalescentTree id="startingTree">
		<constrainedTaxa>
			<taxa idref="taxa"/>
			<tmrca monophyletic="false">
				<taxa idref="A-H"/>
			</tmrca>
			<tmrca monophyletic="false">
				<taxa idref="Apes"/>
			</tmrca>
			<tmrca monophyletic="false">
				<taxa idref="Birds"/>
			</tmrca>
			<tmrca monophyletic="false">
				<taxa idref="WM"/>
			</tmrca>
			<tmrca monophyletic="false">
				<taxa idref="SqWc"/>
			</tmrca>
		</constrainedTaxa>
		<constantSize idref="constant"/>
	</coalescentTree>
	
	<treeModel id="treeModel">
		<coalescentTree idref="startingTree"/>
		<rootHeight>
			<parameter id="treeModel.rootHeight"/>
		</rootHeight>
		<nodeHeights internalNodes="true">
			<parameter id="treeModel.internalNodeHeights"/>
		</nodeHeights>
		<nodeHeights internalNodes="true" rootNode="true">
			<parameter id="treeModel.allInternalNodeHeights"/>
		</nodeHeights>
	</treeModel>
	
	<coalescentLikelihood id="coalescent">
		<model>
			<constantSize idref="constant"/>
		</model>
		<populationTree>
			<treeModel idref="treeModel"/>
		</populationTree>
	</coalescentLikelihood>
	
	<!-- The uncorrelated relaxed clock (Drummond, Ho, Phillips & Rambaut, 2006) -->
	<discretizedBranchRates id="branchRates">
		<treeModel idref="treeModel"/>
		<distribution>
			<logNormalDistributionModel meanInRealSpace="true">
				<mean>
					<parameter id="ucld.mean" value="2.0E-5"/>
				</mean>
				<stdev>
					<parameter id="ucld.stdev" value="0.1" lower="0.0" upper="10.0"/>
				</stdev>
			</logNormalDistributionModel>
		</distribution>
		<rateCategories>
			<parameter id="branchRates.categories" dimension="80"/>
		</rateCategories>
	</discretizedBranchRates>
	
	<rateStatistic id="meanRate" name="meanRate" mode="mean" internal="true" external="true">
		<treeModel idref="treeModel"/>
		<discretizedBranchRates idref="branchRates"/>
	</rateStatistic>
	
	<rateStatistic id="coefficientOfVariation" name="coefficientOfVariation" mode="coefficientOfVariation" internal="true" external="true">
		<treeModel idref="treeModel"/>
		<discretizedBranchRates idref="branchRates"/>
	</rateStatistic>
	
	<rateCovarianceStatistic id="covariance" name="covariance">
		<treeModel idref="treeModel"/>
		<discretizedBranchRates idref="branchRates"/>
	</rateCovarianceStatistic>
	
	<!-- The JTT substitution model                                              -->
	<aminoAcidModel id="aa" type="JTT"/>
	
	<!-- site model                                                              -->
	<siteModel id="siteModel">
		<substitutionModel>
			<aminoAcidModel idref="aa"/>
		</substitutionModel>
		<gammaShape gammaCategories="4">
			<parameter id="siteModel.alpha" value="0.5" lower="0.0" upper="100.0"/>
		</gammaShape>
		<proportionInvariant>
			<parameter id="siteModel.pInv" value="0.5" lower="0.0" upper="1.0"/>
		</proportionInvariant>
	</siteModel>
	
	<treeLikelihood id="treeLikelihood">
		<patterns idref="patterns"/>
		<treeModel idref="treeModel"/>
		<siteModel idref="siteModel"/>
		<discretizedBranchRates idref="branchRates"/>
	</treeLikelihood>
	
	
	<tmrcaStatistic id="tmrca(A-H)">
		<mrca>
			<taxa idref="A-H"/>
		</mrca>
		<treeModel idref="treeModel"/>
	</tmrcaStatistic>
	<tmrcaStatistic id="tmrca(Apes)">
		<mrca>
			<taxa idref="Apes"/>
		</mrca>
		<treeModel idref="treeModel"/>
	</tmrcaStatistic>
	<tmrcaStatistic id="tmrca(Birds)">
		<mrca>
			<taxa idref="Birds"/>
		</mrca>
		<treeModel idref="treeModel"/>
	</tmrcaStatistic>
	<tmrcaStatistic id="tmrca(WM)">
		<mrca>
			<taxa idref="WM"/>
		</mrca>
		<treeModel idref="treeModel"/>
	</tmrcaStatistic>
	<tmrcaStatistic id="tmrca(SqWc)">
		<mrca>
			<taxa idref="SqWc"/>
		</mrca>
		<treeModel idref="treeModel"/>
	</tmrcaStatistic>
	<operators id="operators">
		<scaleOperator scaleFactor="0.3723" weight="1">
			<parameter idref="siteModel.alpha"/>
		</scaleOperator>
		<scaleOperator scaleFactor="0.097" weight="1">
			<parameter idref="siteModel.pInv"/>
		</scaleOperator>
		<scaleOperator scaleFactor="0.75" weight="3">
			<parameter idref="ucld.stdev"/>
		</scaleOperator>
		<swapOperator size="1" weight="10" autoOptimize="false">
			<parameter idref="branchRates.categories"/>
		</swapOperator>
		<randomWalkIntegerOperator windowSize="1.0" weight="10">
			<parameter idref="branchRates.categories"/>
		</randomWalkIntegerOperator>
		<uniformIntegerOperator weight="10">
			<parameter idref="branchRates.categories"/>
		</uniformIntegerOperator>
		<scaleOperator scaleFactor="0.3631" weight="3">
			<parameter idref="constant.popSize"/>
		</scaleOperator>
		<scaleOperator scaleFactor="0.75" weight="3">
			<parameter idref="treeModel.rootHeight"/>
		</scaleOperator>
		<uniformOperator weight="30">
			<parameter idref="treeModel.internalNodeHeights"/>
		</uniformOperator>
		<subtreeSlide size="2800.0" gaussian="true" weight="15">
			<treeModel idref="treeModel"/>
		</subtreeSlide>
		<narrowExchange weight="15">
			<treeModel idref="treeModel"/>
		</narrowExchange>
		<wideExchange weight="3">
			<treeModel idref="treeModel"/>
		</wideExchange>
		<wilsonBalding weight="3">
			<treeModel idref="treeModel"/>
			<constantSize idref="constant"/>
		</wilsonBalding>
	</operators>
	
	<mcmc id="mcmc" chainLength="25000000" autoOptimize="true">
		<posterior id="posterior">
			<prior id="prior">
				<jeffreysPrior>
					<parameter idref="constant.popSize"/>
				</jeffreysPrior>
				<coalescentLikelihood idref="coalescent"/>
			</prior>
			<likelihood id="likelihood">
				<treeLikelihood idref="treeLikelihood"/>
			</likelihood>
		</posterior>
		<operators idref="operators"/>
		<log id="screenLog" logEvery="1000">
			<column label="Posterior" dp="4" width="12">
				<posterior idref="posterior"/>
			</column>
			<column label="Prior" dp="4" width="12">
				<prior idref="prior"/>
			</column>
			<column label="Likelihood" dp="4" width="12">
				<likelihood idref="likelihood"/>
			</column>
			<column label="Root Height" sf="6" width="12">
				<parameter idref="treeModel.rootHeight"/>
			</column>
			<column label="Rate" sf="6" width="12">
				<rateStatistic idref="meanRate"/>
			</column>
		</log>
		<log id="fileLog" logEvery="1000" fileName="BirdsMammalsAli.log">
			<posterior idref="posterior"/>
			<prior idref="prior"/>
			<likelihood idref="likelihood"/>
			<rateStatistic idref="meanRate"/>
			<parameter idref="treeModel.rootHeight"/>
			<tmrcaStatistic idref="tmrca(A-H)"/>
			<tmrcaStatistic idref="tmrca(Apes)"/>
			<tmrcaStatistic idref="tmrca(Birds)"/>
			<tmrcaStatistic idref="tmrca(WM)"/>
			<tmrcaStatistic idref="tmrca(SqWc)"/>
			<parameter idref="constant.popSize"/>
			<parameter idref="siteModel.alpha"/>
			<parameter idref="siteModel.pInv"/>
			<parameter idref="ucld.mean"/>
			<parameter idref="ucld.stdev"/>
			<rateStatistic idref="coefficientOfVariation"/>
			<rateCovarianceStatistic idref="covariance"/>
			<treeLikelihood idref="treeLikelihood"/>
			<coalescentLikelihood idref="coalescent"/>
		</log>
		<logTree id="treeFileLog" logEvery="1000" nexusFormat="true" fileName="BirdsMammalsAli.trees" sortTranslationTable="true">
			<treeModel idref="treeModel"/>
			<discretizedBranchRates idref="branchRates"/>
			<posterior idref="posterior"/>
		</logTree>
	</mcmc>
	
	<report>
		<property name="timer">
			<object idref="mcmc"/>
		</property>
	</report>
	
</beast>
