# Supplementary material for: Protein X of Hepatitis B Virus: Origin and Structure Similarity with the Central Domain of DNA Glycosylase
Source: PLoS One. 2011 Aug 5;6(8):e23392. doi: 10.1371/journal.pone.0023392 (PMC3153941; doi:10.1371/journal.pone.0023392)
Supplement: File S3 — PDB coordinate file of protein X tertiary structure (HBx type D consensus sequence). (PDB) [file pone.0023392.s003.pdb]

PFRMAT TS
TARGET HBV
METHOD
METHOD       The models are generated by I-TASSER which combines
METHOD       the methods of threading, ab initio modeling and 
METHOD       structural refinement. The procedure is fully automated.
METHOD
MODEL  1
PARENT N/A
ATOM      1  N   MET     1      41.230  14.204  90.910  1.00  0.00
ATOM      2  CA  MET     1      40.132  15.052  90.421  1.00  0.00
ATOM      3  C   MET     1      40.298  16.439  90.935  1.00  0.00
ATOM      4  O   MET     1      39.340  17.208  90.983  1.00  0.00
ATOM      5  CB  MET     1      38.783  14.509  90.896  1.00  0.00
ATOM      6  CG  MET     1      38.413  13.159  90.303  1.00  0.00
ATOM      7  SD  MET     1      38.278  13.203  88.506  1.00  0.00
ATOM      8  CE  MET     1      36.796  14.188  88.302  1.00  0.00
ATOM      9  N   ALA     2      41.523  16.803  91.356  1.00  0.00
ATOM     10  CA  ALA     2      41.668  18.162  91.764  1.00  0.00
ATOM     11  C   ALA     2      41.947  18.890  90.504  1.00  0.00
ATOM     12  O   ALA     2      43.092  19.085  90.102  1.00  0.00
ATOM     13  CB  ALA     2      42.812  18.298  92.757  1.00  0.00
ATOM     14  N   ALA     3      40.874  19.339  89.849  1.00  0.00
ATOM     15  CA  ALA     3      41.040  20.022  88.615  1.00  0.00
ATOM     16  C   ALA     3      41.754  21.302  88.892  1.00  0.00
ATOM     17  O   ALA     3      42.441  21.802  88.016  1.00  0.00
ATOM     18  CB  ALA     3      39.687  20.313  87.984  1.00  0.00
ATOM     19  N   ARG     4      41.628  21.827  90.129  1.00  0.00
ATOM     20  CA  ARG     4      42.094  23.093  90.651  1.00  0.00
ATOM     21  C   ARG     4      42.412  24.059  89.558  1.00  0.00
ATOM     22  O   ARG     4      43.561  24.324  89.208  1.00  0.00
ATOM     23  CB  ARG     4      43.363  22.895  91.483  1.00  0.00
ATOM     24  CG  ARG     4      43.881  24.166  92.136  1.00  0.00
ATOM     25  CD  ARG     4      45.065  23.877  93.044  1.00  0.00
ATOM     26  NE  ARG     4      45.603  25.094  93.647  1.00  0.00
ATOM     27  CZ  ARG     4      46.641  25.122  94.476  1.00  0.00
ATOM     28  NH1 ARG     4      47.060  26.276  94.976  1.00  0.00
ATOM     29  NH2 ARG     4      47.258  23.995  94.803  1.00  0.00
ATOM     30  N   LEU     5      41.334  24.649  89.028  1.00  0.00
ATOM     31  CA  LEU     5      41.354  25.595  87.963  1.00  0.00
ATOM     32  C   LEU     5      41.716  26.987  88.367  1.00  0.00
ATOM     33  O   LEU     5      42.236  27.692  87.508  1.00  0.00
ATOM     34  CB  LEU     5      39.977  25.688  87.303  1.00  0.00
ATOM     35  CG  LEU     5      39.483  24.431  86.584  1.00  0.00
ATOM     36  CD1 LEU     5      38.067  24.629  86.066  1.00  0.00
ATOM     37  CD2 LEU     5      40.380  24.103  85.400  1.00  0.00
ATOM     38  N   CYS     6      41.487  27.375  89.655  1.00  0.00
ATOM     39  CA  CYS     6      41.555  28.706  90.246  1.00  0.00
ATOM     40  C   CYS     6      42.123  29.693  89.275  1.00  0.00
ATOM     41  O   CYS     6      43.280  30.089  89.377  1.00  0.00
ATOM     42  CB  CYS     6      42.444  28.695  91.491  1.00  0.00
ATOM     43  SG  CYS     6      44.176  28.287  91.169  1.00  0.00
ATOM     44  N   CYS     7      41.273  30.148  88.326  1.00  0.00
ATOM     45  CA  CYS     7      41.755  30.845  87.165  1.00  0.00
ATOM     46  C   CYS     7      41.355  32.277  87.026  1.00  0.00
ATOM     47  O   CYS     7      41.121  32.665  85.857  1.00  0.00
ATOM     48  CB  CYS     7      41.257  30.166  85.887  1.00  0.00
ATOM     49  SG  CYS     7      39.459  30.159  85.698  1.00  0.00
ATOM     50  N   GLN     8      41.826  33.012  88.102  1.00  0.00
ATOM     51  CA  GLN     8      41.472  34.177  88.918  1.00  0.00
ATOM     52  C   GLN     8      40.767  35.260  88.184  1.00  0.00
ATOM     53  O   GLN     8      39.922  35.935  88.775  1.00  0.00
ATOM     54  CB  GLN     8      42.728  34.815  89.515  1.00  0.00
ATOM     55  CG  GLN     8      42.447  35.956  90.478  1.00  0.00
ATOM     56  CD  GLN     8      43.695  36.439  91.190  1.00  0.00
ATOM     57  OE1 GLN     8      44.557  37.079  90.587  1.00  0.00
ATOM     58  NE2 GLN     8      43.796  36.134  92.478  1.00  0.00
ATOM     59  N   LEU     9      41.142  35.523  86.938  1.00  0.00
ATOM     60  CA  LEU     9      40.314  36.366  86.147  1.00  0.00
ATOM     61  C   LEU     9      40.476  37.797  86.602  1.00  0.00
ATOM     62  O   LEU     9      39.859  38.713  86.067  1.00  0.00
ATOM     63  CB  LEU     9      38.845  35.961  86.289  1.00  0.00
ATOM     64  CG  LEU     9      38.496  34.526  85.891  1.00  0.00
ATOM     65  CD1 LEU     9      37.031  34.231  86.172  1.00  0.00
ATOM     66  CD2 LEU     9      38.751  34.302  84.408  1.00  0.00
ATOM     67  N   ASP    10      41.387  38.015  87.568  1.00  0.00
ATOM     68  CA  ASP    10      41.854  39.291  88.031  1.00  0.00
ATOM     69  C   ASP    10      40.858  40.455  87.916  1.00  0.00
ATOM     70  O   ASP    10      39.658  40.236  88.083  1.00  0.00
ATOM     71  CB  ASP    10      43.088  39.729  87.240  1.00  0.00
ATOM     72  CG  ASP    10      42.794  39.934  85.767  1.00  0.00
ATOM     73  OD1 ASP    10      42.298  38.985  85.123  1.00  0.00
ATOM     74  OD2 ASP    10      43.059  41.042  85.256  1.00  0.00
ATOM     75  N   PRO    11      41.283  41.696  87.719  1.00  0.00
ATOM     76  CA  PRO    11      40.343  42.801  87.668  1.00  0.00
ATOM     77  C   PRO    11      39.424  43.056  86.504  1.00  0.00
ATOM     78  O   PRO    11      39.197  42.187  85.667  1.00  0.00
ATOM     79  CB  PRO    11      41.227  44.045  87.779  1.00  0.00
ATOM     80  CG  PRO    11      42.470  43.561  88.449  1.00  0.00
ATOM     81  CD  PRO    11      42.706  42.169  87.935  1.00  0.00
ATOM     82  N   ALA    12      39.012  44.341  86.437  1.00  0.00
ATOM     83  CA  ALA    12      37.979  45.107  85.777  1.00  0.00
ATOM     84  C   ALA    12      37.875  45.024  84.279  1.00  0.00
ATOM     85  O   ALA    12      36.874  45.459  83.717  1.00  0.00
ATOM     86  CB  ALA    12      38.157  46.591  86.059  1.00  0.00
ATOM     87  N   ARG    13      38.889  44.543  83.564  1.00  0.00
ATOM     88  CA  ARG    13      38.914  44.634  82.129  1.00  0.00
ATOM     89  C   ARG    13      37.751  43.955  81.397  1.00  0.00
ATOM     90  O   ARG    13      37.536  44.211  80.214  1.00  0.00
ATOM     91  CB  ARG    13      40.184  43.987  81.573  1.00  0.00
ATOM     92  CG  ARG    13      41.471  44.662  82.020  1.00  0.00
ATOM     93  CD  ARG    13      41.657  46.005  81.333  1.00  0.00
ATOM     94  NE  ARG    13      42.833  46.716  81.830  1.00  0.00
ATOM     95  CZ  ARG    13      43.113  47.984  81.550  1.00  0.00
ATOM     96  NH1 ARG    13      44.206  48.547  82.047  1.00  0.00
ATOM     97  NH2 ARG    13      42.300  48.686  80.772  1.00  0.00
ATOM     98  N   ASP    14      37.018  43.054  82.080  1.00  0.00
ATOM     99  CA  ASP    14      35.689  42.528  81.798  1.00  0.00
ATOM    100  C   ASP    14      35.248  41.528  80.758  1.00  0.00
ATOM    101  O   ASP    14      34.176  41.696  80.177  1.00  0.00
ATOM    102  CB  ASP    14      34.734  43.661  81.416  1.00  0.00
ATOM    103  CG  ASP    14      33.278  43.281  81.595  1.00  0.00
ATOM    104  OD1 ASP    14      33.007  42.279  82.290  1.00  0.00
ATOM    105  OD2 ASP    14      32.408  43.985  81.042  1.00  0.00
ATOM    106  N   VAL    15      35.981  40.451  80.455  1.00  0.00
ATOM    107  CA  VAL    15      35.171  39.436  79.837  1.00  0.00
ATOM    108  C   VAL    15      35.572  38.153  80.478  1.00  0.00
ATOM    109  O   VAL    15      36.581  37.574  80.139  1.00  0.00
ATOM    110  CB  VAL    15      35.408  39.373  78.317  1.00  0.00
ATOM    111  CG1 VAL    15      34.548  38.287  77.688  1.00  0.00
ATOM    112  CG2 VAL    15      35.054  40.702  77.667  1.00  0.00
ATOM    113  N   LEU    16      34.725  37.631  81.363  1.00  0.00
ATOM    114  CA  LEU    16      34.882  36.528  82.260  1.00  0.00
ATOM    115  C   LEU    16      34.968  35.218  81.567  1.00  0.00
ATOM    116  O   LEU    16      35.616  34.333  82.096  1.00  0.00
ATOM    117  CB  LEU    16      33.696  36.448  83.223  1.00  0.00
ATOM    118  CG  LEU    16      33.574  37.580  84.245  1.00  0.00
ATOM    119  CD1 LEU    16      32.277  37.459  85.029  1.00  0.00
ATOM    120  CD2 LEU    16      34.732  37.541  85.231  1.00  0.00
ATOM    121  N   CYS    17      34.312  35.057  80.408  1.00  0.00
ATOM    122  CA  CYS    17      34.290  33.901  79.541  1.00  0.00
ATOM    123  C   CYS    17      34.136  32.591  80.222  1.00  0.00
ATOM    124  O   CYS    17      35.004  31.725  80.190  1.00  0.00
ATOM    125  CB  CYS    17      35.593  33.804  78.745  1.00  0.00
ATOM    126  SG  CYS    17      35.877  35.179  77.606  1.00  0.00
ATOM    127  N   LEU    18      32.951  32.394  80.768  1.00  0.00
ATOM    128  CA  LEU    18      32.479  31.213  81.402  1.00  0.00
ATOM    129  C   LEU    18      32.073  30.189  80.385  1.00  0.00
ATOM    130  O   LEU    18      30.971  30.239  79.847  1.00  0.00
ATOM    131  CB  LEU    18      31.265  31.525  82.280  1.00  0.00
ATOM    132  CG  LEU    18      30.655  30.343  83.037  1.00  0.00
ATOM    133  CD1 LEU    18      31.669  29.737  83.995  1.00  0.00
ATOM    134  CD2 LEU    18      29.446  30.789  83.845  1.00  0.00
ATOM    135  N   ARG    19      32.945  29.197  80.129  1.00  0.00
ATOM    136  CA  ARG    19      32.597  28.091  79.278  1.00  0.00
ATOM    137  C   ARG    19      32.522  26.935  80.217  1.00  0.00
ATOM    138  O   ARG    19      33.492  26.596  80.890  1.00  0.00
ATOM    139  CB  ARG    19      33.667  27.884  78.204  1.00  0.00
ATOM    140  CG  ARG    19      33.330  26.799  77.194  1.00  0.00
ATOM    141  CD  ARG    19      34.399  26.696  76.118  1.00  0.00
ATOM    142  NE  ARG    19      34.075  25.679  75.120  1.00  0.00
ATOM    143  CZ  ARG    19      34.896  25.298  74.147  1.00  0.00
ATOM    144  NH1 ARG    19      34.516  24.366  73.285  1.00  0.00
ATOM    145  NH2 ARG    19      36.097  25.851  74.039  1.00  0.00
ATOM    146  N   PRO    20      31.375  26.341  80.308  1.00  0.00
ATOM    147  CA  PRO    20      31.215  25.292  81.273  1.00  0.00
ATOM    148  C   PRO    20      32.099  24.085  81.202  1.00  0.00
ATOM    149  O   PRO    20      32.703  23.757  82.222  1.00  0.00
ATOM    150  CB  PRO    20      29.772  24.823  81.074  1.00  0.00
ATOM    151  CG  PRO    20      29.051  26.033  80.582  1.00  0.00
ATOM    152  CD  PRO    20      29.994  26.725  79.639  1.00  0.00
ATOM    153  N   VAL    21      32.173  23.377  80.059  1.00  0.00
ATOM    154  CA  VAL    21      33.037  22.221  80.012  1.00  0.00
ATOM    155  C   VAL    21      34.452  22.644  79.856  1.00  0.00
ATOM    156  O   VAL    21      35.369  22.007  80.371  1.00  0.00
ATOM    157  CB  VAL    21      32.682  21.298  78.831  1.00  0.00
ATOM    158  CG1 VAL    21      33.687  20.162  78.722  1.00  0.00
ATOM    159  CG2 VAL    21      31.297  20.699  79.022  1.00  0.00
ATOM    160  N   GLY    22      34.669  23.710  79.073  1.00  0.00
ATOM    161  CA  GLY    22      35.992  24.230  78.947  1.00  0.00
ATOM    162  C   GLY    22      36.830  23.413  78.025  1.00  0.00
ATOM    163  O   GLY    22      38.051  23.485  78.140  1.00  0.00
ATOM    164  N   ALA    23      36.212  22.585  77.149  1.00  0.00
ATOM    165  CA  ALA    23      36.917  21.877  76.111  1.00  0.00
ATOM    166  C   ALA    23      37.078  20.444  76.434  1.00  0.00
ATOM    167  O   ALA    23      36.115  19.693  76.506  1.00  0.00
ATOM    168  CB  ALA    23      38.305  22.467  75.915  1.00  0.00
ATOM    169  N   GLU    24      38.342  20.008  76.501  1.00  0.00
ATOM    170  CA  GLU    24      38.654  18.645  76.766  1.00  0.00
ATOM    171  C   GLU    24      38.806  18.448  78.234  1.00  0.00
ATOM    172  O   GLU    24      39.093  19.368  78.999  1.00  0.00
ATOM    173  CB  GLU    24      39.960  18.250  76.073  1.00  0.00
ATOM    174  CG  GLU    24      39.900  18.311  74.556  1.00  0.00
ATOM    175  CD  GLU    24      41.210  17.911  73.905  1.00  0.00
ATOM    176  OE1 GLU    24      42.189  17.668  74.641  1.00  0.00
ATOM    177  OE2 GLU    24      41.256  17.840  72.659  1.00  0.00
ATOM    178  N   SER    25      38.597  17.191  78.649  1.00  0.00
ATOM    179  CA  SER    25      38.794  16.732  79.987  1.00  0.00
ATOM    180  C   SER    25      40.265  16.522  80.158  1.00  0.00
ATOM    181  O   SER    25      40.694  15.666  80.931  1.00  0.00
ATOM    182  CB  SER    25      38.039  15.422  80.221  1.00  0.00
ATOM    183  OG  SER    25      38.520  14.397  79.368  1.00  0.00
ATOM    184  N   ARG    26      41.082  17.248  79.369  1.00  0.00
ATOM    185  CA  ARG    26      42.496  17.100  79.481  1.00  0.00
ATOM    186  C   ARG    26      43.042  18.188  80.358  1.00  0.00
ATOM    187  O   ARG    26      43.466  19.240  79.883  1.00  0.00
ATOM    188  CB  ARG    26      43.155  17.192  78.103  1.00  0.00
ATOM    189  CG  ARG    26      44.631  16.828  78.096  1.00  0.00
ATOM    190  CD  ARG    26      45.230  16.978  76.707  1.00  0.00
ATOM    191  NE  ARG    26      44.629  16.054  75.748  1.00  0.00
ATOM    192  CZ  ARG    26      45.029  14.799  75.570  1.00  0.00
ATOM    193  NH1 ARG    26      44.423  14.031  74.675  1.00  0.00
ATOM    194  NH2 ARG    26      46.034  14.315  76.286  1.00  0.00
ATOM    195  N   GLY    27      43.029  17.933  81.677  1.00  0.00
ATOM    196  CA  GLY    27      43.653  18.715  82.706  1.00  0.00
ATOM    197  C   GLY    27      43.310  20.163  82.709  1.00  0.00
ATOM    198  O   GLY    27      42.246  20.585  83.159  1.00  0.00
ATOM    199  N   ARG    28      44.255  20.994  82.240  1.00  0.00
ATOM    200  CA  ARG    28      44.002  22.379  82.435  1.00  0.00
ATOM    201  C   ARG    28      43.658  23.051  81.150  1.00  0.00
ATOM    202  O   ARG    28      42.771  22.557  80.469  1.00  0.00
ATOM    203  CB  ARG    28      45.236  23.072  83.017  1.00  0.00
ATOM    204  CG  ARG    28      45.644  22.563  84.390  1.00  0.00
ATOM    205  CD  ARG    28      44.627  22.954  85.449  1.00  0.00
ATOM    206  NE  ARG    28      44.998  22.460  86.773  1.00  0.00
ATOM    207  CZ  ARG    28      45.838  23.081  87.594  1.00  0.00
ATOM    208  NH1 ARG    28      46.116  22.557  88.779  1.00  0.00
ATOM    209  NH2 ARG    28      46.398  24.226  87.227  1.00  0.00
ATOM    210  N   PRO    29      44.471  23.976  80.715  1.00  0.00
ATOM    211  CA  PRO    29      44.109  25.087  79.837  1.00  0.00
ATOM    212  C   PRO    29      42.986  25.099  78.845  1.00  0.00
ATOM    213  O   PRO    29      42.389  24.065  78.552  1.00  0.00
ATOM    214  CB  PRO    29      45.365  25.317  78.994  1.00  0.00
ATOM    215  CG  PRO    29      46.033  23.984  78.947  1.00  0.00
ATOM    216  CD  PRO    29      45.768  23.338  80.278  1.00  0.00
ATOM    217  N   PHE    30      42.622  26.341  78.419  1.00  0.00
ATOM    218  CA  PHE    30      41.667  26.554  77.366  1.00  0.00
ATOM    219  C   PHE    30      42.447  26.032  76.212  1.00  0.00
ATOM    220  O   PHE    30      42.995  26.781  75.405  1.00  0.00
ATOM    221  CB  PHE    30      41.317  28.039  77.252  1.00  0.00
ATOM    222  CG  PHE    30      40.612  28.590  78.459  1.00  0.00
ATOM    223  CD1 PHE    30      40.056  27.742  79.401  1.00  0.00
ATOM    224  CD2 PHE    30      40.505  29.956  78.652  1.00  0.00
ATOM    225  CE1 PHE    30      39.408  28.249  80.511  1.00  0.00
ATOM    226  CE2 PHE    30      39.856  30.463  79.762  1.00  0.00
ATOM    227  CZ  PHE    30      39.309  29.615  80.689  1.00  0.00
ATOM    228  N   SER    31      42.443  24.701  76.099  1.00  0.00
ATOM    229  CA  SER    31      43.379  23.984  75.321  1.00  0.00
ATOM    230  C   SER    31      42.872  23.876  73.954  1.00  0.00
ATOM    231  O   SER    31      41.697  23.588  73.744  1.00  0.00
ATOM    232  CB  SER    31      43.589  22.581  75.894  1.00  0.00
ATOM    233  OG  SER    31      44.447  21.815  75.066  1.00  0.00
ATOM    234  N   GLY    32      43.785  24.076  72.991  1.00  0.00
ATOM    235  CA  GLY    32      43.383  24.012  71.628  1.00  0.00
ATOM    236  C   GLY    32      42.374  25.086  71.439  1.00  0.00
ATOM    237  O   GLY    32      41.186  24.839  71.624  1.00  0.00
ATOM    238  N   PRO    33      42.848  26.230  70.998  1.00  0.00
ATOM    239  CA  PRO    33      42.127  27.487  71.017  1.00  0.00
ATOM    240  C   PRO    33      40.643  27.371  70.872  1.00  0.00
ATOM    241  O   PRO    33      40.147  26.563  70.092  1.00  0.00
ATOM    242  CB  PRO    33      42.701  28.261  69.829  1.00  0.00
ATOM    243  CG  PRO    33      44.074  27.706  69.649  1.00  0.00
ATOM    244  CD  PRO    33      43.981  26.245  69.991  1.00  0.00
ATOM    245  N   LEU    34      39.950  28.223  71.637  1.00  0.00
ATOM    246  CA  LEU    34      38.573  28.190  72.023  1.00  0.00
ATOM    247  C   LEU    34      37.502  28.205  70.962  1.00  0.00
ATOM    248  O   LEU    34      36.450  27.648  71.236  1.00  0.00
ATOM    249  CB  LEU    34      38.232  29.400  72.894  1.00  0.00
ATOM    250  CG  LEU    34      38.864  29.433  74.287  1.00  0.00
ATOM    251  CD1 LEU    34      38.579  30.759  74.976  1.00  0.00
ATOM    252  CD2 LEU    34      38.307  28.316  75.157  1.00  0.00
ATOM    253  N   GLY    35      37.580  28.796  69.756  1.00  0.00
ATOM    254  CA  GLY    35      38.595  29.451  69.025  1.00  0.00
ATOM    255  C   GLY    35      38.508  30.915  69.263  1.00  0.00
ATOM    256  O   GLY    35      39.111  31.440  70.194  1.00  0.00
ATOM    257  N   THR    36      37.777  31.610  68.381  1.00  0.00
ATOM    258  CA  THR    36      37.716  33.036  68.365  1.00  0.00
ATOM    259  C   THR    36      37.049  33.636  69.561  1.00  0.00
ATOM    260  O   THR    36      37.494  34.695  70.009  1.00  0.00
ATOM    261  CB  THR    36      36.935  33.554  67.143  1.00  0.00
ATOM    262  OG1 THR    36      35.596  33.043  67.176  1.00  0.00
ATOM    263  CG2 THR    36      37.602  33.102  65.853  1.00  0.00
ATOM    264  N   LEU    37      36.027  32.968  70.150  1.00  0.00
ATOM    265  CA  LEU    37      35.174  33.702  71.044  1.00  0.00
ATOM    266  C   LEU    37      34.799  34.853  70.170  1.00  0.00
ATOM    267  O   LEU    37      35.126  36.011  70.418  1.00  0.00
ATOM    268  CB  LEU    37      35.944  34.116  72.300  1.00  0.00
ATOM    269  CG  LEU    37      36.558  32.982  73.123  1.00  0.00
ATOM    270  CD1 LEU    37      37.344  33.537  74.301  1.00  0.00
ATOM    271  CD2 LEU    37      35.475  32.063  73.665  1.00  0.00
ATOM    272  N   SER    38      34.102  34.488  69.083  1.00  0.00
ATOM    273  CA  SER    38      33.911  35.274  67.907  1.00  0.00
ATOM    274  C   SER    38      33.366  36.636  68.177  1.00  0.00
ATOM    275  O   SER    38      33.604  37.553  67.393  1.00  0.00
ATOM    276  CB  SER    38      32.928  34.587  66.957  1.00  0.00
ATOM    277  OG  SER    38      31.641  34.486  67.541  1.00  0.00
ATOM    278  N   SER    39      32.626  36.834  69.273  1.00  0.00
ATOM    279  CA  SER    39      32.117  38.154  69.495  1.00  0.00
ATOM    280  C   SER    39      33.293  39.049  69.732  1.00  0.00
ATOM    281  O   SER    39      34.400  38.589  70.010  1.00  0.00
ATOM    282  CB  SER    39      31.189  38.173  70.711  1.00  0.00
ATOM    283  OG  SER    39      31.910  37.934  71.907  1.00  0.00
ATOM    284  N   PRO    40      33.073  40.327  69.628  1.00  0.00
ATOM    285  CA  PRO    40      34.169  41.238  69.761  1.00  0.00
ATOM    286  C   PRO    40      34.799  41.231  71.111  1.00  0.00
ATOM    287  O   PRO    40      34.130  40.939  72.100  1.00  0.00
ATOM    288  CB  PRO    40      33.549  42.607  69.474  1.00  0.00
ATOM    289  CG  PRO    40      32.342  42.305  68.651  1.00  0.00
ATOM    290  CD  PRO    40      31.787  41.014  69.183  1.00  0.00
ATOM    291  N   SER    41      36.118  41.487  71.129  1.00  0.00
ATOM    292  CA  SER    41      36.953  41.587  72.289  1.00  0.00
ATOM    293  C   SER    41      38.257  40.993  71.892  1.00  0.00
ATOM    294  O   SER    41      38.319  40.163  70.986  1.00  0.00
ATOM    295  CB  SER    41      36.336  40.820  73.461  1.00  0.00
ATOM    296  OG  SER    41      36.305  39.428  73.200  1.00  0.00
ATOM    297  N   PRO    42      39.304  41.380  72.555  1.00  0.00
ATOM    298  CA  PRO    42      40.571  40.825  72.201  1.00  0.00
ATOM    299  C   PRO    42      40.569  39.381  72.542  1.00  0.00
ATOM    300  O   PRO    42      40.014  39.008  73.575  1.00  0.00
ATOM    301  CB  PRO    42      41.572  41.622  73.040  1.00  0.00
ATOM    302  CG  PRO    42      40.781  42.097  74.213  1.00  0.00
ATOM    303  CD  PRO    42      39.386  42.334  73.707  1.00  0.00
ATOM    304  N   SER    43      41.168  38.540  71.685  1.00  0.00
ATOM    305  CA  SER    43      41.109  37.158  72.023  1.00  0.00
ATOM    306  C   SER    43      42.498  36.664  72.133  1.00  0.00
ATOM    307  O   SER    43      42.936  35.865  71.305  1.00  0.00
ATOM    308  CB  SER    43      40.362  36.374  70.943  1.00  0.00
ATOM    309  OG  SER    43      39.029  36.836  70.807  1.00  0.00
ATOM    310  N   ALA    44      43.218  37.106  73.183  1.00  0.00
ATOM    311  CA  ALA    44      44.543  36.602  73.324  1.00  0.00
ATOM    312  C   ALA    44      44.348  35.154  73.519  1.00  0.00
ATOM    313  O   ALA    44      44.964  34.370  72.795  1.00  0.00
ATOM    314  CB  ALA    44      45.231  37.247  74.517  1.00  0.00
ATOM    315  N   VAL    45      43.465  34.839  74.507  1.00  0.00
ATOM    316  CA  VAL    45      42.938  33.562  74.921  1.00  0.00
ATOM    317  C   VAL    45      43.929  32.562  74.491  1.00  0.00
ATOM    318  O   VAL    45      43.622  31.598  73.792  1.00  0.00
ATOM    319  CB  VAL    45      41.572  33.277  74.270  1.00  0.00
ATOM    320  CG1 VAL    45      40.550  34.318  74.700  1.00  0.00
ATOM    321  CG2 VAL    45      41.686  33.313  72.754  1.00  0.00
ATOM    322  N   SER    46      45.180  32.812  74.883  1.00  0.00
ATOM    323  CA  SER    46      46.222  32.030  74.326  1.00  0.00
ATOM    324  C   SER    46      46.014  30.636  74.763  1.00  0.00
ATOM    325  O   SER    46      45.605  30.376  75.892  1.00  0.00
ATOM    326  CB  SER    46      47.585  32.531  74.809  1.00  0.00
ATOM    327  OG  SER    46      47.829  33.854  74.365  1.00  0.00
ATOM    328  N   THR    47      46.266  29.701  73.837  1.00  0.00
ATOM    329  CA  THR    47      46.173  28.325  74.177  1.00  0.00
ATOM    330  C   THR    47      47.571  27.973  74.571  1.00  0.00
ATOM    331  O   THR    47      48.302  27.257  73.895  1.00  0.00
ATOM    332  CB  THR    47      45.690  27.480  72.983  1.00  0.00
ATOM    333  OG1 THR    47      44.489  28.049  72.447  1.00  0.00
ATOM    334  CG2 THR    47      45.405  26.052  73.422  1.00  0.00
ATOM    335  N   ASP    48      47.959  28.508  75.734  1.00  0.00
ATOM    336  CA  ASP    48      49.258  28.419  76.319  1.00  0.00
ATOM    337  C   ASP    48      49.502  27.036  76.809  1.00  0.00
ATOM    338  O   ASP    48      50.638  26.691  77.124  1.00  0.00
ATOM    339  CB  ASP    48      49.382  29.386  77.499  1.00  0.00
ATOM    340  CG  ASP    48      49.310  30.838  77.071  1.00  0.00
ATOM    341  OD1 ASP    48      50.009  31.209  76.105  1.00  0.00
ATOM    342  OD2 ASP    48      48.554  31.607  77.703  1.00  0.00
ATOM    343  N   HIS    49      48.445  26.211  76.937  1.00  0.00
ATOM    344  CA  HIS    49      48.651  24.957  77.599  1.00  0.00
ATOM    345  C   HIS    49      49.061  25.396  78.962  1.00  0.00
ATOM    346  O   HIS    49      49.869  24.776  79.651  1.00  0.00
ATOM    347  CB  HIS    49      49.736  24.147  76.887  1.00  0.00
ATOM    348  CG  HIS    49      49.438  23.874  75.445  1.00  0.00
ATOM    349  ND1 HIS    49      48.414  23.045  75.041  1.00  0.00
ATOM    350  CD2 HIS    49      50.002  24.295  74.171  1.00  0.00
ATOM    351  CE1 HIS    49      48.395  22.998  73.697  1.00  0.00
ATOM    352  NE2 HIS    49      49.344  23.745  73.168  1.00  0.00
ATOM    353  N   GLY    50      48.431  26.517  79.357  1.00  0.00
ATOM    354  CA  GLY    50      48.737  27.329  80.490  1.00  0.00
ATOM    355  C   GLY    50      48.524  26.753  81.845  1.00  0.00
ATOM    356  O   GLY    50      49.306  27.018  82.749  1.00  0.00
ATOM    357  N   ALA    51      47.423  26.037  82.082  1.00  0.00
ATOM    358  CA  ALA    51      47.071  25.606  83.407  1.00  0.00
ATOM    359  C   ALA    51      46.614  26.821  84.194  1.00  0.00
ATOM    360  O   ALA    51      45.812  26.693  85.115  1.00  0.00
ATOM    361  CB  ALA    51      48.271  24.972  84.095  1.00  0.00
ATOM    362  N   HIS    52      47.024  28.051  83.800  1.00  0.00
ATOM    363  CA  HIS    52      46.644  29.245  84.518  1.00  0.00
ATOM    364  C   HIS    52      45.807  30.126  83.603  1.00  0.00
ATOM    365  O   HIS    52      46.204  30.292  82.447  1.00  0.00
ATOM    366  CB  HIS    52      47.886  30.019  84.965  1.00  0.00
ATOM    367  CG  HIS    52      48.794  29.238  85.862  1.00  0.00
ATOM    368  ND1 HIS    52      48.619  29.174  87.227  1.00  0.00
ATOM    369  CD2 HIS    52      49.977  28.409  85.675  1.00  0.00
ATOM    370  CE1 HIS    52      49.584  28.402  87.758  1.00  0.00
ATOM    371  NE2 HIS    52      50.403  27.940  86.832  1.00  0.00
ATOM    372  N   LEU    53      44.605  30.635  84.062  1.00  0.00
ATOM    373  CA  LEU    53      43.784  31.474  83.243  1.00  0.00
ATOM    374  C   LEU    53      44.113  32.897  83.461  1.00  0.00
ATOM    375  O   LEU    53      43.173  33.722  83.382  1.00  0.00
ATOM    376  CB  LEU    53      42.305  31.265  83.575  1.00  0.00
ATOM    377  CG  LEU    53      41.768  29.842  83.411  1.00  0.00
ATOM    378  CD1 LEU    53      40.335  29.747  83.912  1.00  0.00
ATOM    379  CD2 LEU    53      41.788  29.425  81.948  1.00  0.00
ATOM    380  N   SER    54      45.438  33.043  83.866  1.00  0.00
ATOM    381  CA  SER    54      46.310  34.071  84.412  1.00  0.00
ATOM    382  C   SER    54      46.450  35.183  83.471  1.00  0.00
ATOM    383  O   SER    54      47.475  35.862  83.400  1.00  0.00
ATOM    384  CB  SER    54      47.701  33.500  84.692  1.00  0.00
ATOM    385  OG  SER    54      48.332  33.081  83.495  1.00  0.00
ATOM    386  N   LEU    55      45.355  35.389  82.743  1.00  0.00
ATOM    387  CA  LEU    55      45.186  36.509  81.901  1.00  0.00
ATOM    388  C   LEU    55      44.893  37.616  82.887  1.00  0.00
ATOM    389  O   LEU    55      43.770  38.091  83.036  1.00  0.00
ATOM    390  CB  LEU    55      44.032  36.276  80.924  1.00  0.00
ATOM    391  CG  LEU    55      44.178  35.085  79.974  1.00  0.00
ATOM    392  CD1 LEU    55      42.947  34.949  79.091  1.00  0.00
ATOM    393  CD2 LEU    55      45.392  35.261  79.075  1.00  0.00
ATOM    394  N   ARG    56      45.927  37.931  83.698  1.00  0.00
ATOM    395  CA  ARG    56      45.983  38.940  84.715  1.00  0.00
ATOM    396  C   ARG    56      46.164  40.297  84.118  1.00  0.00
ATOM    397  O   ARG    56      45.533  41.276  84.511  1.00  0.00
ATOM    398  CB  ARG    56      47.154  38.679  85.665  1.00  0.00
ATOM    399  CG  ARG    56      46.984  37.444  86.535  1.00  0.00
ATOM    400  CD  ARG    56      48.225  37.183  87.371  1.00  0.00
ATOM    401  NE  ARG    56      48.053  36.040  88.265  1.00  0.00
ATOM    402  CZ  ARG    56      48.981  35.606  89.111  1.00  0.00
ATOM    403  NH1 ARG    56      48.735  34.558  89.886  1.00  0.00
ATOM    404  NH2 ARG    56      50.154  36.221  89.181  1.00  0.00
ATOM    405  N   GLY    57      47.090  40.372  83.153  1.00  0.00
ATOM    406  CA  GLY    57      47.468  41.579  82.488  1.00  0.00
ATOM    407  C   GLY    57      46.347  42.041  81.636  1.00  0.00
ATOM    408  O   GLY    57      46.236  43.225  81.326  1.00  0.00
ATOM    409  N   LEU    58      45.522  41.088  81.176  1.00  0.00
ATOM    410  CA  LEU    58      44.528  41.440  80.218  1.00  0.00
ATOM    411  C   LEU    58      43.141  41.392  80.775  1.00  0.00
ATOM    412  O   LEU    58      42.856  41.039  81.918  1.00  0.00
ATOM    413  CB  LEU    58      44.570  40.482  79.026  1.00  0.00
ATOM    414  CG  LEU    58      45.900  40.391  78.275  1.00  0.00
ATOM    415  CD1 LEU    58      45.832  39.329  77.188  1.00  0.00
ATOM    416  CD2 LEU    58      46.238  41.722  77.619  1.00  0.00
ATOM    417  N   PRO    59      42.303  41.822  79.876  1.00  0.00
ATOM    418  CA  PRO    59      40.885  41.906  80.081  1.00  0.00
ATOM    419  C   PRO    59      40.065  40.683  80.159  1.00  0.00
ATOM    420  O   PRO    59      38.858  40.834  79.977  1.00  0.00
ATOM    421  CB  PRO    59      40.384  42.709  78.879  1.00  0.00
ATOM    422  CG  PRO    59      41.321  42.351  77.774  1.00  0.00
ATOM    423  CD  PRO    59      42.679  42.221  78.406  1.00  0.00
ATOM    424  N   VAL    60      40.596  39.484  80.446  1.00  0.00
ATOM    425  CA  VAL    60      39.659  38.498  80.054  1.00  0.00
ATOM    426  C   VAL    60      39.161  37.372  80.899  1.00  0.00
ATOM    427  O   VAL    60      38.381  37.532  81.848  1.00  0.00
ATOM    428  CB  VAL    60      40.161  37.692  78.841  1.00  0.00
ATOM    429  CG1 VAL    60      39.095  36.715  78.372  1.00  0.00
ATOM    430  CG2 VAL    60      40.501  38.623  77.687  1.00  0.00
ATOM    431  N   CYS    61      39.385  36.186  80.297  1.00  0.00
ATOM    432  CA  CYS    61      38.593  35.038  80.567  1.00  0.00
ATOM    433  C   CYS    61      39.224  33.877  81.308  1.00  0.00
ATOM    434  O   CYS    61      40.103  33.208  80.783  1.00  0.00
ATOM    435  CB  CYS    61      38.089  34.416  79.263  1.00  0.00
ATOM    436  SG  CYS    61      36.955  35.466  78.325  1.00  0.00
ATOM    437  N   ALA    62      38.797  33.664  82.575  1.00  0.00
ATOM    438  CA  ALA    62      38.728  32.391  83.193  1.00  0.00
ATOM    439  C   ALA    62      37.446  31.629  82.827  1.00  0.00
ATOM    440  O   ALA    62      36.481  32.065  82.194  1.00  0.00
ATOM    441  CB  ALA    62      38.756  32.534  84.707  1.00  0.00
ATOM    442  N   PHE    63      37.493  30.344  83.172  1.00  0.00
ATOM    443  CA  PHE    63      36.398  29.434  83.135  1.00  0.00
ATOM    444  C   PHE    63      36.634  28.301  84.011  1.00  0.00
ATOM    445  O   PHE    63      36.589  28.492  85.220  1.00  0.00
ATOM    446  CB  PHE    63      36.190  28.904  81.715  1.00  0.00
ATOM    447  CG  PHE    63      35.745  29.953  80.736  1.00  0.00
ATOM    448  CD1 PHE    63      36.660  30.577  79.906  1.00  0.00
ATOM    449  CD2 PHE    63      34.413  30.315  80.644  1.00  0.00
ATOM    450  CE1 PHE    63      36.251  31.542  79.005  1.00  0.00
ATOM    451  CE2 PHE    63      34.004  31.280  79.743  1.00  0.00
ATOM    452  CZ  PHE    63      34.917  31.893  78.926  1.00  0.00
ATOM    453  N   SER    64      36.679  27.098  83.446  1.00  0.00
ATOM    454  CA  SER    64      37.156  25.971  84.167  1.00  0.00
ATOM    455  C   SER    64      36.527  25.798  85.515  1.00  0.00
ATOM    456  O   SER    64      37.231  25.689  86.515  1.00  0.00
ATOM    457  CB  SER    64      38.664  26.083  84.401  1.00  0.00
ATOM    458  OG  SER    64      39.369  26.120  83.172  1.00  0.00
ATOM    459  N   SER    65      35.181  25.819  85.588  1.00  0.00
ATOM    460  CA  SER    65      34.556  25.450  86.823  1.00  0.00
ATOM    461  C   SER    65      34.791  23.980  86.819  1.00  0.00
ATOM    462  O   SER    65      33.911  23.186  86.495  1.00  0.00
ATOM    463  CB  SER    65      33.073  25.827  86.807  1.00  0.00
ATOM    464  OG  SER    65      32.447  25.488  88.032  1.00  0.00
ATOM    465  N   ALA    66      35.950  23.618  87.391  1.00  0.00
ATOM    466  CA  ALA    66      36.712  22.428  87.180  1.00  0.00
ATOM    467  C   ALA    66      35.913  21.190  87.262  1.00  0.00
ATOM    468  O   ALA    66      36.123  20.318  86.425  1.00  0.00
ATOM    469  CB  ALA    66      37.812  22.311  88.223  1.00  0.00
ATOM    470  N   GLY    67      35.080  21.048  88.305  1.00  0.00
ATOM    471  CA  GLY    67      34.107  19.996  88.444  1.00  0.00
ATOM    472  C   GLY    67      34.549  18.681  87.863  1.00  0.00
ATOM    473  O   GLY    67      35.714  18.281  87.877  1.00  0.00
ATOM    474  N   PRO    68      33.539  18.014  87.384  1.00  0.00
ATOM    475  CA  PRO    68      33.697  16.771  86.669  1.00  0.00
ATOM    476  C   PRO    68      34.228  16.926  85.268  1.00  0.00
ATOM    477  O   PRO    68      34.609  15.922  84.672  1.00  0.00
ATOM    478  CB  PRO    68      32.285  16.183  86.633  1.00  0.00
ATOM    479  CG  PRO    68      31.384  17.366  86.758  1.00  0.00
ATOM    480  CD  PRO    68      32.093  18.335  87.662  1.00  0.00
ATOM    481  N   CYS    69      34.162  18.133  84.678  1.00  0.00
ATOM    482  CA  CYS    69      34.721  18.400  83.373  1.00  0.00
ATOM    483  C   CYS    69      34.443  17.350  82.340  1.00  0.00
ATOM    484  O   CYS    69      35.385  16.827  81.748  1.00  0.00
ATOM    485  CB  CYS    69      36.244  18.520  83.457  1.00  0.00
ATOM    486  SG  CYS    69      37.028  19.148  81.953  1.00  0.00
ATOM    487  N   ALA    70      33.171  17.007  82.069  1.00  0.00
ATOM    488  CA  ALA    70      32.934  16.097  80.982  1.00  0.00
ATOM    489  C   ALA    70      32.457  16.969  79.855  1.00  0.00
ATOM    490  O   ALA    70      31.566  17.796  80.023  1.00  0.00
ATOM    491  CB  ALA    70      31.884  15.068  81.372  1.00  0.00
ATOM    492  N   LEU    71      33.028  16.750  78.660  1.00  0.00
ATOM    493  CA  LEU    71      32.959  17.587  77.492  1.00  0.00
ATOM    494  C   LEU    71      31.612  17.602  76.822  1.00  0.00
ATOM    495  O   LEU    71      31.340  18.488  76.014  1.00  0.00
ATOM    496  CB  LEU    71      33.963  17.118  76.437  1.00  0.00
ATOM    497  CG  LEU    71      35.443  17.264  76.797  1.00  0.00
ATOM    498  CD1 LEU    71      36.322  16.652  75.717  1.00  0.00
ATOM    499  CD2 LEU    71      35.819  18.730  76.943  1.00  0.00
ATOM    500  N   ARG    72      30.732  16.628  77.105  1.00  0.00
ATOM    501  CA  ARG    72      29.499  16.494  76.370  1.00  0.00
ATOM    502  C   ARG    72      28.571  17.659  76.569  1.00  0.00
ATOM    503  O   ARG    72      27.698  17.887  75.729  1.00  0.00
ATOM    504  CB  ARG    72      28.747  15.237  76.810  1.00  0.00
ATOM    505  CG  ARG    72      29.406  13.936  76.379  1.00  0.00
ATOM    506  CD  ARG    72      28.634  12.731  76.890  1.00  0.00
ATOM    507  NE  ARG    72      29.287  11.473  76.536  1.00  0.00
ATOM    508  CZ  ARG    72      28.949  10.288  77.036  1.00  0.00
ATOM    509  NH1 ARG    72      29.599   9.198  76.655  1.00  0.00
ATOM    510  NH2 ARG    72      27.960  10.198  77.914  1.00  0.00
ATOM    511  N   PHE    73      28.730  18.441  77.654  1.00  0.00
ATOM    512  CA  PHE    73      27.820  19.532  77.907  1.00  0.00
ATOM    513  C   PHE    73      26.406  18.998  77.929  1.00  0.00
ATOM    514  O   PHE    73      25.581  19.400  77.115  1.00  0.00
ATOM    515  CB  PHE    73      27.940  20.594  76.813  1.00  0.00
ATOM    516  CG  PHE    73      29.314  21.188  76.692  1.00  0.00
ATOM    517  CD1 PHE    73      30.154  20.820  75.655  1.00  0.00
ATOM    518  CD2 PHE    73      29.768  22.114  77.615  1.00  0.00
ATOM    519  CE1 PHE    73      31.419  21.367  75.544  1.00  0.00
ATOM    520  CE2 PHE    73      31.032  22.660  77.504  1.00  0.00
ATOM    521  CZ  PHE    73      31.857  22.290  76.474  1.00  0.00
ATOM    522  N   THR    74      26.057  18.081  78.836  1.00  0.00
ATOM    523  CA  THR    74      24.791  17.465  78.563  1.00  0.00
ATOM    524  C   THR    74      23.659  17.873  79.480  1.00  0.00
ATOM    525  O   THR    74      23.757  18.848  80.225  1.00  0.00
ATOM    526  CB  THR    74      24.873  15.932  78.679  1.00  0.00
ATOM    527  OG1 THR    74      25.181  15.567  80.030  1.00  0.00
ATOM    528  CG2 THR    74      25.957  15.385  77.762  1.00  0.00
ATOM    529  N   SER    75      22.509  17.157  79.297  1.00  0.00
ATOM    530  CA  SER    75      21.233  17.183  80.000  1.00  0.00
ATOM    531  C   SER    75      21.438  16.666  81.435  1.00  0.00
ATOM    532  O   SER    75      20.891  17.180  82.423  1.00  0.00
ATOM    533  CB  SER    75      20.211  16.295  79.288  1.00  0.00
ATOM    534  OG  SER    75      19.890  16.812  78.008  1.00  0.00
ATOM    535  N   ALA    76      22.229  15.576  81.573  1.00  0.00
ATOM    536  CA  ALA    76      22.552  15.000  82.863  1.00  0.00
ATOM    537  C   ALA    76      23.363  16.012  83.576  1.00  0.00
ATOM    538  O   ALA    76      23.253  16.239  84.797  1.00  0.00
ATOM    539  CB  ALA    76      23.338  13.710  82.686  1.00  0.00
ATOM    540  N   ARG    77      24.222  16.633  82.740  1.00  0.00
ATOM    541  CA  ARG    77      25.108  17.580  83.287  1.00  0.00
ATOM    542  C   ARG    77      24.274  18.718  83.815  1.00  0.00
ATOM    543  O   ARG    77      24.720  19.325  84.771  1.00  0.00
ATOM    544  CB  ARG    77      26.075  18.089  82.217  1.00  0.00
ATOM    545  CG  ARG    77      27.115  19.069  82.736  1.00  0.00
ATOM    546  CD  ARG    77      28.120  19.432  81.655  1.00  0.00
ATOM    547  NE  ARG    77      29.169  20.316  82.157  1.00  0.00
ATOM    548  CZ  ARG    77      29.058  21.639  82.233  1.00  0.00
ATOM    549  NH1 ARG    77      30.064  22.363  82.703  1.00  0.00
ATOM    550  NH2 ARG    77      27.940  22.234  81.838  1.00  0.00
ATOM    551  N   ARG    78      23.105  19.076  83.201  1.00  0.00
ATOM    552  CA  ARG    78      22.249  20.206  83.590  1.00  0.00
ATOM    553  C   ARG    78      21.739  19.940  84.950  1.00  0.00
ATOM    554  O   ARG    78      21.610  20.842  85.783  1.00  0.00
ATOM    555  CB  ARG    78      21.077  20.351  82.617  1.00  0.00
ATOM    556  CG  ARG    78      20.158  21.522  82.921  1.00  0.00
ATOM    557  CD  ARG    78      19.087  21.676  81.854  1.00  0.00
ATOM    558  NE  ARG    78      18.169  22.772  82.154  1.00  0.00
ATOM    559  CZ  ARG    78      17.114  23.088  81.410  1.00  0.00
ATOM    560  NH1 ARG    78      16.335  24.102  81.760  1.00  0.00
ATOM    561  NH2 ARG    78      16.841  22.389  80.316  1.00  0.00
ATOM    562  N   MET    79      21.396  18.657  85.167  1.00  0.00
ATOM    563  CA  MET    79      20.828  18.380  86.436  1.00  0.00
ATOM    564  C   MET    79      21.854  18.727  87.491  1.00  0.00
ATOM    565  O   MET    79      21.611  19.516  88.417  1.00  0.00
ATOM    566  CB  MET    79      20.455  16.900  86.545  1.00  0.00
ATOM    567  CG  MET    79      19.289  16.488  85.662  1.00  0.00
ATOM    568  SD  MET    79      18.966  14.714  85.719  1.00  0.00
ATOM    569  CE  MET    79      18.366  14.533  87.396  1.00  0.00
ATOM    570  N   GLU    80      23.093  18.256  87.253  1.00  0.00
ATOM    571  CA  GLU    80      24.141  18.365  88.231  1.00  0.00
ATOM    572  C   GLU    80      24.470  19.818  88.524  1.00  0.00
ATOM    573  O   GLU    80      24.769  20.205  89.650  1.00  0.00
ATOM    574  CB  GLU    80      25.415  17.682  87.729  1.00  0.00
ATOM    575  CG  GLU    80      25.327  16.166  87.678  1.00  0.00
ATOM    576  CD  GLU    80      26.559  15.531  87.062  1.00  0.00
ATOM    577  OE1 GLU    80      27.449  16.281  86.608  1.00  0.00
ATOM    578  OE2 GLU    80      26.634  14.285  87.033  1.00  0.00
ATOM    579  N   THR    81      24.397  20.680  87.507  1.00  0.00
ATOM    580  CA  THR    81      24.842  22.049  87.500  1.00  0.00
ATOM    581  C   THR    81      24.127  22.973  88.387  1.00  0.00
ATOM    582  O   THR    81      24.658  24.041  88.577  1.00  0.00
ATOM    583  CB  THR    81      24.715  22.676  86.099  1.00  0.00
ATOM    584  OG1 THR    81      23.344  22.655  85.685  1.00  0.00
ATOM    585  CG2 THR    81      25.547  21.899  85.090  1.00  0.00
ATOM    586  N   THR    82      22.910  22.728  88.876  1.00  0.00
ATOM    587  CA  THR    82      22.269  23.817  89.585  1.00  0.00
ATOM    588  C   THR    82      23.107  24.377  90.730  1.00  0.00
ATOM    589  O   THR    82      23.141  25.593  90.924  1.00  0.00
ATOM    590  CB  THR    82      20.931  23.376  90.206  1.00  0.00
ATOM    591  OG1 THR    82      20.037  22.951  89.170  1.00  0.00
ATOM    592  CG2 THR    82      20.291  24.527  90.967  1.00  0.00
ATOM    593  N   VAL    83      23.827  23.530  91.490  1.00  0.00
ATOM    594  CA  VAL    83      24.623  24.040  92.577  1.00  0.00
ATOM    595  C   VAL    83      25.878  24.728  92.105  1.00  0.00
ATOM    596  O   VAL    83      26.248  25.782  92.615  1.00  0.00
ATOM    597  CB  VAL    83      25.066  22.914  93.529  1.00  0.00
ATOM    598  CG1 VAL    83      26.056  23.442  94.556  1.00  0.00
ATOM    599  CG2 VAL    83      23.867  22.339  94.269  1.00  0.00
ATOM    600  N   ASN    84      26.551  24.154  91.092  1.00  0.00
ATOM    601  CA  ASN    84      27.835  24.624  90.656  1.00  0.00
ATOM    602  C   ASN    84      27.709  25.997  90.128  1.00  0.00
ATOM    603  O   ASN    84      28.604  26.811  90.321  1.00  0.00
ATOM    604  CB  ASN    84      28.391  23.720  89.554  1.00  0.00
ATOM    605  CG  ASN    84      28.858  22.378  90.082  1.00  0.00
ATOM    606  OD1 ASN    84      29.118  22.226  91.276  1.00  0.00
ATOM    607  ND2 ASN    84      28.967  21.398  89.192  1.00  0.00
ATOM    608  N   ALA    85      26.597  26.266  89.428  1.00  0.00
ATOM    609  CA  ALA    85      26.376  27.538  88.821  1.00  0.00
ATOM    610  C   ALA    85      26.324  28.593  89.867  1.00  0.00
ATOM    611  O   ALA    85      26.855  29.677  89.656  1.00  0.00
ATOM    612  CB  ALA    85      25.061  27.539  88.056  1.00  0.00
ATOM    613  N   HIS    86      25.666  28.317  91.010  1.00  0.00
ATOM    614  CA  HIS    86      25.534  29.316  92.042  1.00  0.00
ATOM    615  C   HIS    86      26.883  29.663  92.576  1.00  0.00
ATOM    616  O   HIS    86      27.185  30.824  92.829  1.00  0.00
ATOM    617  CB  HIS    86      24.667  28.791  93.188  1.00  0.00
ATOM    618  CG  HIS    86      24.479  29.773  94.302  1.00  0.00
ATOM    619  ND1 HIS    86      23.686  30.894  94.181  1.00  0.00
ATOM    620  CD2 HIS    86      24.964  29.898  95.669  1.00  0.00
ATOM    621  CE1 HIS    86      23.714  31.577  95.339  1.00  0.00
ATOM    622  NE2 HIS    86      24.479  30.986  96.236  1.00  0.00
ATOM    623  N   GLN    87      27.736  28.656  92.798  1.00  0.00
ATOM    624  CA  GLN    87      28.997  28.976  93.394  1.00  0.00
ATOM    625  C   GLN    87      29.807  29.819  92.481  1.00  0.00
ATOM    626  O   GLN    87      30.475  30.756  92.923  1.00  0.00
ATOM    627  CB  GLN    87      29.785  27.700  93.698  1.00  0.00
ATOM    628  CG  GLN    87      29.201  26.865  94.826  1.00  0.00
ATOM    629  CD  GLN    87      29.942  25.557  95.025  1.00  0.00
ATOM    630  OE1 GLN    87      30.839  25.216  94.254  1.00  0.00
ATOM    631  NE2 GLN    87      29.567  24.818  96.064  1.00  0.00
ATOM    632  N   PHE    88      29.759  29.495  91.176  1.00  0.00
ATOM    633  CA  PHE    88      30.555  30.228  90.252  1.00  0.00
ATOM    634  C   PHE    88      30.107  31.647  90.189  1.00  0.00
ATOM    635  O   PHE    88      30.963  32.524  90.090  1.00  0.00
ATOM    636  CB  PHE    88      30.444  29.623  88.851  1.00  0.00
ATOM    637  CG  PHE    88      31.252  30.347  87.812  1.00  0.00
ATOM    638  CD1 PHE    88      32.617  30.142  87.710  1.00  0.00
ATOM    639  CD2 PHE    88      30.648  31.232  86.937  1.00  0.00
ATOM    640  CE1 PHE    88      33.361  30.807  86.754  1.00  0.00
ATOM    641  CE2 PHE    88      31.392  31.898  85.982  1.00  0.00
ATOM    642  CZ  PHE    88      32.743  31.689  85.888  1.00  0.00
ATOM    643  N   LEU    89      28.784  31.921  90.207  1.00  0.00
ATOM    644  CA  LEU    89      28.310  33.284  90.135  1.00  0.00
ATOM    645  C   LEU    89      28.733  34.084  91.336  1.00  0.00
ATOM    646  O   LEU    89      29.193  35.213  91.170  1.00  0.00
ATOM    647  CB  LEU    89      26.782  33.317  90.066  1.00  0.00
ATOM    648  CG  LEU    89      26.151  32.817  88.764  1.00  0.00
ATOM    649  CD1 LEU    89      24.639  32.724  88.901  1.00  0.00
ATOM    650  CD2 LEU    89      26.468  33.762  87.616  1.00  0.00
ATOM    651  N   PRO    90      28.560  33.580  92.536  1.00  0.00
ATOM    652  CA  PRO    90      29.166  34.293  93.614  1.00  0.00
ATOM    653  C   PRO    90      30.643  34.596  93.571  1.00  0.00
ATOM    654  O   PRO    90      31.038  35.714  93.928  1.00  0.00
ATOM    655  CB  PRO    90      28.912  33.406  94.834  1.00  0.00
ATOM    656  CG  PRO    90      27.639  32.693  94.519  1.00  0.00
ATOM    657  CD  PRO    90      27.701  32.358  93.055  1.00  0.00
ATOM    658  N   LYS    91      31.477  33.647  93.112  1.00  0.00
ATOM    659  CA  LYS    91      32.886  33.922  93.087  1.00  0.00
ATOM    660  C   LYS    91      33.171  35.033  92.126  1.00  0.00
ATOM    661  O   LYS    91      34.012  35.896  92.382  1.00  0.00
ATOM    662  CB  LYS    91      33.666  32.681  92.649  1.00  0.00
ATOM    663  CG  LYS    91      33.678  31.561  93.676  1.00  0.00
ATOM    664  CD  LYS    91      34.471  30.363  93.178  1.00  0.00
ATOM    665  CE  LYS    91      34.463  29.234  94.195  1.00  0.00
ATOM    666  NZ  LYS    91      35.208  28.041  93.707  1.00  0.00
ATOM    667  N   VAL    92      32.470  35.009  90.978  1.00  0.00
ATOM    668  CA  VAL    92      32.681  35.969  89.930  1.00  0.00
ATOM    669  C   VAL    92      32.335  37.329  90.441  1.00  0.00
ATOM    670  O   VAL    92      33.014  38.292  90.105  1.00  0.00
ATOM    671  CB  VAL    92      31.804  35.665  88.701  1.00  0.00
ATOM    672  CG1 VAL    92      31.894  36.797  87.690  1.00  0.00
ATOM    673  CG2 VAL    92      32.260  34.380  88.026  1.00  0.00
ATOM    674  N   LEU    93      31.239  37.448  91.231  1.00  0.00
ATOM    675  CA  LEU    93      30.787  38.746  91.692  1.00  0.00
ATOM    676  C   LEU    93      31.857  39.321  92.547  1.00  0.00
ATOM    677  O   LEU    93      32.184  40.505  92.488  1.00  0.00
ATOM    678  CB  LEU    93      29.495  38.608  92.500  1.00  0.00
ATOM    679  CG  LEU    93      28.890  39.906  93.039  1.00  0.00
ATOM    680  CD1 LEU    93      28.520  40.840  91.898  1.00  0.00
ATOM    681  CD2 LEU    93      27.633  39.619  93.846  1.00  0.00
ATOM    682  N   HIS    94      32.419  38.456  93.409  1.00  0.00
ATOM    683  CA  HIS    94      33.362  38.975  94.349  1.00  0.00
ATOM    684  C   HIS    94      34.533  39.543  93.611  1.00  0.00
ATOM    685  O   HIS    94      35.008  40.644  93.899  1.00  0.00
ATOM    686  CB  HIS    94      33.851  37.868  95.285  1.00  0.00
ATOM    687  CG  HIS    94      34.843  38.333  96.305  1.00  0.00
ATOM    688  ND1 HIS    94      34.493  39.121  97.379  1.00  0.00
ATOM    689  CD2 HIS    94      36.274  38.164  96.513  1.00  0.00
ATOM    690  CE1 HIS    94      35.591  39.374  98.113  1.00  0.00
ATOM    691  NE2 HIS    94      36.663  38.803  97.599  1.00  0.00
ATOM    692  N   LYS    95      35.012  38.810  92.598  1.00  0.00
ATOM    693  CA  LYS    95      36.180  39.255  91.902  1.00  0.00
ATOM    694  C   LYS    95      35.956  40.560  91.153  1.00  0.00
ATOM    695  O   LYS    95      36.879  41.342  90.947  1.00  0.00
ATOM    696  CB  LYS    95      36.621  38.211  90.874  1.00  0.00
ATOM    697  CG  LYS    95      37.193  36.942  91.484  1.00  0.00
ATOM    698  CD  LYS    95      37.605  35.950  90.409  1.00  0.00
ATOM    699  CE  LYS    95      38.177  34.680  91.019  1.00  0.00
ATOM    700  NZ  LYS    95      38.559  33.687  89.978  1.00  0.00
ATOM    701  N   ARG    96      34.715  40.799  90.711  1.00  0.00
ATOM    702  CA  ARG    96      34.318  41.669  89.625  1.00  0.00
ATOM    703  C   ARG    96      34.487  43.061  89.339  1.00  0.00
ATOM    704  O   ARG    96      35.134  43.927  89.939  1.00  0.00
ATOM    705  CB  ARG    96      32.795  41.687  89.482  1.00  0.00
ATOM    706  CG  ARG    96      32.065  42.243  90.694  1.00  0.00
ATOM    707  CD  ARG    96      30.559  42.234  90.484  1.00  0.00
ATOM    708  NE  ARG    96      30.142  43.206  89.476  1.00  0.00
ATOM    709  CZ  ARG    96      29.954  44.499  89.718  1.00  0.00
ATOM    710  NH1 ARG    96      29.573  45.308  88.739  1.00  0.00
ATOM    711  NH2 ARG    96      30.146  44.980  90.938  1.00  0.00
ATOM    712  N   THR    97      33.577  43.102  88.326  1.00  0.00
ATOM    713  CA  THR    97      33.003  43.950  87.315  1.00  0.00
ATOM    714  C   THR    97      31.817  43.187  86.742  1.00  0.00
ATOM    715  O   THR    97      30.854  43.777  86.257  1.00  0.00
ATOM    716  CB  THR    97      34.018  44.266  86.201  1.00  0.00
ATOM    717  OG1 THR    97      33.447  45.208  85.284  1.00  0.00
ATOM    718  CG2 THR    97      34.386  43.001  85.441  1.00  0.00
ATOM    719  N   LEU    98      31.897  41.829  86.745  1.00  0.00
ATOM    720  CA  LEU    98      30.875  40.867  86.385  1.00  0.00
ATOM    721  C   LEU    98      30.337  40.925  84.983  1.00  0.00
ATOM    722  O   LEU    98      29.148  40.681  84.798  1.00  0.00
ATOM    723  CB  LEU    98      29.646  41.029  87.282  1.00  0.00
ATOM    724  CG  LEU    98      28.679  39.845  87.328  1.00  0.00
ATOM    725  CD1 LEU    98      27.747  39.958  88.524  1.00  0.00
ATOM    726  CD2 LEU    98      27.831  39.794  86.067  1.00  0.00
ATOM    727  N   GLY    99      31.132  41.209  83.940  1.00  0.00
ATOM    728  CA  GLY    99      30.521  41.156  82.634  1.00  0.00
ATOM    729  C   GLY    99      30.577  39.730  82.161  1.00  0.00
ATOM    730  O   GLY    99      31.295  39.401  81.221  1.00  0.00
ATOM    731  N   LEU   100      29.725  38.873  82.744  1.00  0.00
ATOM    732  CA  LEU   100      29.740  37.453  82.548  1.00  0.00
ATOM    733  C   LEU   100      29.433  37.106  81.133  1.00  0.00
ATOM    734  O   LEU   100      28.497  37.631  80.531  1.00  0.00
ATOM    735  CB  LEU   100      28.698  36.778  83.441  1.00  0.00
ATOM    736  CG  LEU   100      28.658  35.249  83.401  1.00  0.00
ATOM    737  CD1 LEU   100      29.945  34.663  83.962  1.00  0.00
ATOM    738  CD2 LEU   100      27.496  34.719  84.226  1.00  0.00
ATOM    739  N   SER   101      30.240  36.187  80.570  1.00  0.00
ATOM    740  CA  SER   101      29.970  35.723  79.249  1.00  0.00
ATOM    741  C   SER   101      29.658  34.273  79.375  1.00  0.00
ATOM    742  O   SER   101      30.525  33.415  79.210  1.00  0.00
ATOM    743  CB  SER   101      31.187  35.936  78.347  1.00  0.00
ATOM    744  OG  SER   101      30.950  35.436  77.043  1.00  0.00
ATOM    745  N   VAL   102      28.386  33.962  79.663  1.00  0.00
ATOM    746  CA  VAL   102      28.027  32.583  79.747  1.00  0.00
ATOM    747  C   VAL   102      27.579  32.190  78.374  1.00  0.00
ATOM    748  O   VAL   102      26.478  32.498  77.924  1.00  0.00
ATOM    749  CB  VAL   102      26.893  32.356  80.764  1.00  0.00
ATOM    750  CG1 VAL   102      26.497  30.888  80.801  1.00  0.00
ATOM    751  CG2 VAL   102      27.337  32.769  82.158  1.00  0.00
ATOM    752  N   MET   103      28.477  31.485  77.666  1.00  0.00
ATOM    753  CA  MET   103      28.279  31.101  76.297  1.00  0.00
ATOM    754  C   MET   103      27.252  30.013  76.013  1.00  0.00
ATOM    755  O   MET   103      26.341  30.190  75.209  1.00  0.00
ATOM    756  CB  MET   103      29.582  30.571  75.695  1.00  0.00
ATOM    757  CG  MET   103      30.643  31.637  75.477  1.00  0.00
ATOM    758  SD  MET   103      32.057  31.029  74.538  1.00  0.00
ATOM    759  CE  MET   103      32.904  30.065  75.787  1.00  0.00
ATOM    760  N   SER   104      27.317  28.847  76.658  1.00  0.00
ATOM    761  CA  SER   104      26.433  27.862  76.102  1.00  0.00
ATOM    762  C   SER   104      25.040  28.116  76.534  1.00  0.00
ATOM    763  O   SER   104      24.759  28.364  77.703  1.00  0.00
ATOM    764  CB  SER   104      26.835  26.460  76.563  1.00  0.00
ATOM    765  OG  SER   104      25.908  25.488  76.112  1.00  0.00
ATOM    766  N   THR   105      24.126  28.031  75.558  1.00  0.00
ATOM    767  CA  THR   105      22.786  28.429  75.793  1.00  0.00
ATOM    768  C   THR   105      22.045  27.638  76.812  1.00  0.00
ATOM    769  O   THR   105      21.546  28.232  77.746  1.00  0.00
ATOM    770  CB  THR   105      21.935  28.329  74.513  1.00  0.00
ATOM    771  OG1 THR   105      22.464  29.209  73.514  1.00  0.00
ATOM    772  CG2 THR   105      20.494  28.721  74.801  1.00  0.00
ATOM    773  N   THR   106      21.957  26.304  76.721  1.00  0.00
ATOM    774  CA  THR   106      21.108  25.598  77.653  1.00  0.00
ATOM    775  C   THR   106      21.659  25.656  79.030  1.00  0.00
ATOM    776  O   THR   106      20.920  25.778  80.014  1.00  0.00
ATOM    777  CB  THR   106      20.965  24.113  77.272  1.00  0.00
ATOM    778  OG1 THR   106      20.354  24.004  75.981  1.00  0.00
ATOM    779  CG2 THR   106      20.100  23.383  78.289  1.00  0.00
ATOM    780  N   ASP   107      22.995  25.508  79.116  1.00  0.00
ATOM    781  CA  ASP   107      23.500  25.339  80.442  1.00  0.00
ATOM    782  C   ASP   107      23.357  26.587  81.179  1.00  0.00
ATOM    783  O   ASP   107      23.041  26.624  82.367  1.00  0.00
ATOM    784  CB  ASP   107      24.979  24.950  80.406  1.00  0.00
ATOM    785  CG  ASP   107      25.195  23.522  79.944  1.00  0.00
ATOM    786  OD1 ASP   107      24.207  22.760  79.889  1.00  0.00
ATOM    787  OD2 ASP   107      26.352  23.165  79.638  1.00  0.00
ATOM    788  N   LEU   108      23.628  27.647  80.430  1.00  0.00
ATOM    789  CA  LEU   108      23.643  28.940  80.962  1.00  0.00
ATOM    790  C   LEU   108      22.279  29.317  81.386  1.00  0.00
ATOM    791  O   LEU   108      22.150  29.962  82.416  1.00  0.00
ATOM    792  CB  LEU   108      24.132  29.944  79.916  1.00  0.00
ATOM    793  CG  LEU   108      25.607  29.846  79.520  1.00  0.00
ATOM    794  CD1 LEU   108      25.913  30.774  78.354  1.00  0.00
ATOM    795  CD2 LEU   108      26.503  30.236  80.685  1.00  0.00
ATOM    796  N   GLU   109      21.233  28.896  80.644  1.00  0.00
ATOM    797  CA  GLU   109      19.894  29.207  81.049  1.00  0.00
ATOM    798  C   GLU   109      19.573  28.535  82.336  1.00  0.00
ATOM    799  O   GLU   109      18.898  29.142  83.152  1.00  0.00
ATOM    800  CB  GLU   109      18.892  28.737  79.993  1.00  0.00
ATOM    801  CG  GLU   109      17.447  29.084  80.310  1.00  0.00
ATOM    802  CD  GLU   109      16.490  28.654  79.216  1.00  0.00
ATOM    803  OE1 GLU   109      16.959  28.092  78.204  1.00  0.00
ATOM    804  OE2 GLU   109      15.271  28.879  79.370  1.00  0.00
ATOM    805  N   ALA   110      20.014  27.280  82.569  1.00  0.00
ATOM    806  CA  ALA   110      19.675  26.654  83.825  1.00  0.00
ATOM    807  C   ALA   110      20.294  27.382  84.989  1.00  0.00
ATOM    808  O   ALA   110      19.671  27.639  86.034  1.00  0.00
ATOM    809  CB  ALA   110      20.172  25.217  83.852  1.00  0.00
ATOM    810  N   TYR   111      21.572  27.754  84.807  1.00  0.00
ATOM    811  CA  TYR   111      22.226  28.292  85.947  1.00  0.00
ATOM    812  C   TYR   111      21.566  29.563  86.363  1.00  0.00
ATOM    813  O   TYR   111      21.195  29.776  87.519  1.00  0.00
ATOM    814  CB  TYR   111      23.695  28.583  85.634  1.00  0.00
ATOM    815  CG  TYR   111      24.561  27.346  85.552  1.00  0.00
ATOM    816  CD1 TYR   111      24.947  26.829  84.322  1.00  0.00
ATOM    817  CD2 TYR   111      24.988  26.700  86.705  1.00  0.00
ATOM    818  CE1 TYR   111      25.738  25.699  84.238  1.00  0.00
ATOM    819  CE2 TYR   111      25.780  25.568  86.639  1.00  0.00
ATOM    820  CZ  TYR   111      26.153  25.070  85.392  1.00  0.00
ATOM    821  OH  TYR   111      26.941  23.945  85.310  1.00  0.00
ATOM    822  N   PHE   112      21.343  30.398  85.352  1.00  0.00
ATOM    823  CA  PHE   112      20.817  31.703  85.551  1.00  0.00
ATOM    824  C   PHE   112      19.374  31.694  86.019  1.00  0.00
ATOM    825  O   PHE   112      19.041  32.748  86.523  1.00  0.00
ATOM    826  CB  PHE   112      20.864  32.504  84.248  1.00  0.00
ATOM    827  CG  PHE   112      22.238  32.985  83.881  1.00  0.00
ATOM    828  CD1 PHE   112      22.973  32.343  82.899  1.00  0.00
ATOM    829  CD2 PHE   112      22.798  34.079  84.518  1.00  0.00
ATOM    830  CE1 PHE   112      24.238  32.785  82.561  1.00  0.00
ATOM    831  CE2 PHE   112      24.063  34.521  84.180  1.00  0.00
ATOM    832  CZ  PHE   112      24.782  33.880  83.206  1.00  0.00
ATOM    833  N   LYS   113      18.495  30.653  85.736  1.00  0.00
ATOM    834  CA  LYS   113      17.082  30.371  86.160  1.00  0.00
ATOM    835  C   LYS   113      17.063  30.096  87.587  1.00  0.00
ATOM    836  O   LYS   113      16.035  30.202  88.268  1.00  0.00
ATOM    837  CB  LYS   113      16.528  29.160  85.406  1.00  0.00
ATOM    838  CG  LYS   113      15.063  28.870  85.690  1.00  0.00
ATOM    839  CD  LYS   113      14.553  27.720  84.836  1.00  0.00
ATOM    840  CE  LYS   113      13.091  27.422  85.129  1.00  0.00
ATOM    841  NZ  LYS   113      12.595  26.258  84.344  1.00  0.00
ATOM    842  N   ASP   114      18.252  29.690  88.054  1.00  0.00
ATOM    843  CA  ASP   114      18.386  29.665  89.465  1.00  0.00
ATOM    844  C   ASP   114      18.016  31.129  89.810  1.00  0.00
ATOM    845  O   ASP   114      17.468  31.351  90.885  1.00  0.00
ATOM    846  CB  ASP   114      19.816  29.291  89.861  1.00  0.00
ATOM    847  CG  ASP   114      20.122  27.825  89.624  1.00  0.00
ATOM    848  OD1 ASP   114      19.172  27.053  89.376  1.00  0.00
ATOM    849  OD2 ASP   114      21.311  27.449  89.685  1.00  0.00
ATOM    850  N   CYS   115      18.306  32.132  88.903  1.00  0.00
ATOM    851  CA  CYS   115      17.815  33.521  88.856  1.00  0.00
ATOM    852  C   CYS   115      16.884  33.759  87.645  1.00  0.00
ATOM    853  O   CYS   115      16.303  32.817  87.112  1.00  0.00
ATOM    854  CB  CYS   115      18.986  34.500  88.744  1.00  0.00
ATOM    855  SG  CYS   115      20.149  34.434  90.127  1.00  0.00
ATOM    856  N   LEU   116      16.780  35.008  87.105  1.00  0.00
ATOM    857  CA  LEU   116      15.893  35.233  85.977  1.00  0.00
ATOM    858  C   LEU   116      16.551  35.591  84.694  1.00  0.00
ATOM    859  O   LEU   116      17.219  36.622  84.571  1.00  0.00
ATOM    860  CB  LEU   116      14.926  36.381  86.276  1.00  0.00
ATOM    861  CG  LEU   116      14.006  36.194  87.484  1.00  0.00
ATOM    862  CD1 LEU   116      13.153  37.434  87.706  1.00  0.00
ATOM    863  CD2 LEU   116      13.076  35.009  87.274  1.00  0.00
ATOM    864  N   PHE   117      16.383  34.665  83.728  1.00  0.00
ATOM    865  CA  PHE   117      16.473  34.962  82.342  1.00  0.00
ATOM    866  C   PHE   117      15.237  35.780  82.208  1.00  0.00
ATOM    867  O   PHE   117      15.219  36.902  81.716  1.00  0.00
ATOM    868  CB  PHE   117      16.466  33.674  81.516  1.00  0.00
ATOM    869  CG  PHE   117      17.785  32.956  81.503  1.00  0.00
ATOM    870  CD1 PHE   117      18.015  31.883  82.347  1.00  0.00
ATOM    871  CD2 PHE   117      18.797  33.352  80.645  1.00  0.00
ATOM    872  CE1 PHE   117      19.229  31.223  82.334  1.00  0.00
ATOM    873  CE2 PHE   117      20.010  32.691  80.633  1.00  0.00
ATOM    874  CZ  PHE   117      20.229  31.631  81.472  1.00  0.00
ATOM    875  N   LYS   118      14.163  35.217  82.776  1.00  0.00
ATOM    876  CA  LYS   118      12.868  35.811  82.856  1.00  0.00
ATOM    877  C   LYS   118      12.373  36.182  81.514  1.00  0.00
ATOM    878  O   LYS   118      11.812  35.365  80.786  1.00  0.00
ATOM    879  CB  LYS   118      12.911  37.076  83.716  1.00  0.00
ATOM    880  CG  LYS   118      11.557  37.738  83.913  1.00  0.00
ATOM    881  CD  LYS   118      11.661  38.944  84.832  1.00  0.00
ATOM    882  CE  LYS   118      10.310  39.614  85.020  1.00  0.00
ATOM    883  NZ  LYS   118      10.396  40.797  85.921  1.00  0.00
ATOM    884  N   ASP   119      12.612  37.444  81.146  1.00  0.00
ATOM    885  CA  ASP   119      12.221  37.921  79.871  1.00  0.00
ATOM    886  C   ASP   119      12.970  37.108  78.942  1.00  0.00
ATOM    887  O   ASP   119      12.529  36.991  77.815  1.00  0.00
ATOM    888  CB  ASP   119      12.566  39.404  79.725  1.00  0.00
ATOM    889  CG  ASP   119      11.652  40.298  80.541  1.00  0.00
ATOM    890  OD1 ASP   119      10.617  39.800  81.030  1.00  0.00
ATOM    891  OD2 ASP   119      11.972  41.496  80.691  1.00  0.00
ATOM    892  N   TRP   120      14.137  36.620  79.401  1.00  0.00
ATOM    893  CA  TRP   120      15.093  35.890  78.678  1.00  0.00
ATOM    894  C   TRP   120      14.484  34.630  78.178  1.00  0.00
ATOM    895  O   TRP   120      14.853  34.222  77.096  1.00  0.00
ATOM    896  CB  TRP   120      16.288  35.543  79.568  1.00  0.00
ATOM    897  CG  TRP   120      17.137  36.727  79.921  1.00  0.00
ATOM    898  CD1 TRP   120      17.075  37.973  79.367  1.00  0.00
ATOM    899  CD2 TRP   120      18.175  36.775  80.907  1.00  0.00
ATOM    900  NE1 TRP   120      18.011  38.796  79.947  1.00  0.00
ATOM    901  CE2 TRP   120      18.699  38.083  80.896  1.00  0.00
ATOM    902  CE3 TRP   120      18.713  35.842  81.798  1.00  0.00
ATOM    903  CZ2 TRP   120      19.734  38.480  81.741  1.00  0.00
ATOM    904  CZ3 TRP   120      19.739  36.239  82.634  1.00  0.00
ATOM    905  CH2 TRP   120      20.241  37.545  82.602  1.00  0.00
ATOM    906  N   GLU   121      13.594  33.922  78.898  1.00  0.00
ATOM    907  CA  GLU   121      13.055  32.732  78.264  1.00  0.00
ATOM    908  C   GLU   121      12.231  33.079  77.054  1.00  0.00
ATOM    909  O   GLU   121      12.309  32.410  76.014  1.00  0.00
ATOM    910  CB  GLU   121      12.160  31.964  79.239  1.00  0.00
ATOM    911  CG  GLU   121      12.913  31.296  80.378  1.00  0.00
ATOM    912  CD  GLU   121      11.987  30.650  81.389  1.00  0.00
ATOM    913  OE1 GLU   121      10.755  30.787  81.238  1.00  0.00
ATOM    914  OE2 GLU   121      12.493  30.007  82.333  1.00  0.00
ATOM    915  N   GLU   122      11.404  34.142  77.175  1.00  0.00
ATOM    916  CA  GLU   122      10.553  34.483  76.069  1.00  0.00
ATOM    917  C   GLU   122      11.370  34.894  74.888  1.00  0.00
ATOM    918  O   GLU   122      11.096  34.508  73.755  1.00  0.00
ATOM    919  CB  GLU   122       9.627  35.642  76.443  1.00  0.00
ATOM    920  CG  GLU   122       8.542  35.272  77.442  1.00  0.00
ATOM    921  CD  GLU   122       7.723  36.469  77.882  1.00  0.00
ATOM    922  OE1 GLU   122       8.050  37.599  77.463  1.00  0.00
ATOM    923  OE2 GLU   122       6.753  36.277  78.646  1.00  0.00
ATOM    924  N   LEU   123      12.407  35.697  75.136  1.00  0.00
ATOM    925  CA  LEU   123      13.276  36.196  74.114  1.00  0.00
ATOM    926  C   LEU   123      14.067  35.066  73.508  1.00  0.00
ATOM    927  O   LEU   123      14.421  35.193  72.356  1.00  0.00
ATOM    928  CB  LEU   123      14.254  37.220  74.695  1.00  0.00
ATOM    929  CG  LEU   123      13.648  38.542  75.170  1.00  0.00
ATOM    930  CD1 LEU   123      14.699  39.397  75.861  1.00  0.00
ATOM    931  CD2 LEU   123      13.090  39.331  73.995  1.00  0.00
ATOM    932  N   GLY   124      14.474  33.992  74.228  1.00  0.00
ATOM    933  CA  GLY   124      15.168  32.850  73.619  1.00  0.00
ATOM    934  C   GLY   124      14.257  32.140  72.685  1.00  0.00
ATOM    935  O   GLY   124      14.691  31.613  71.663  1.00  0.00
ATOM    936  N   GLU   125      12.959  32.084  73.032  1.00  0.00
ATOM    937  CA  GLU   125      12.009  31.434  72.161  1.00  0.00
ATOM    938  C   GLU   125      12.137  32.224  70.891  1.00  0.00
ATOM    939  O   GLU   125      11.971  31.713  69.776  1.00  0.00
ATOM    940  CB  GLU   125      10.601  31.508  72.754  1.00  0.00
ATOM    941  CG  GLU   125      10.396  30.632  73.979  1.00  0.00
ATOM    942  CD  GLU   125       9.021  30.802  74.594  1.00  0.00
ATOM    943  OE1 GLU   125       8.253  31.656  74.105  1.00  0.00
ATOM    944  OE2 GLU   125       8.712  30.080  75.566  1.00  0.00
ATOM    945  N   GLU   126      12.417  33.530  71.075  1.00  0.00
ATOM    946  CA  GLU   126      12.737  34.410  69.994  1.00  0.00
ATOM    947  C   GLU   126      14.240  34.362  69.857  1.00  0.00
ATOM    948  O   GLU   126      14.836  33.293  69.779  1.00  0.00
ATOM    949  CB  GLU   126      12.264  35.832  70.303  1.00  0.00
ATOM    950  CG  GLU   126      10.753  35.983  70.368  1.00  0.00
ATOM    951  CD  GLU   126      10.323  37.389  70.740  1.00  0.00
ATOM    952  OE1 GLU   126      11.209  38.237  70.976  1.00  0.00
ATOM    953  OE2 GLU   126       9.102  37.641  70.795  1.00  0.00
ATOM    954  N   ILE   127      14.891  35.544  69.807  1.00  0.00
ATOM    955  CA  ILE   127      16.324  35.708  69.722  1.00  0.00
ATOM    956  C   ILE   127      17.209  35.371  70.913  1.00  0.00
ATOM    957  O   ILE   127      18.176  34.630  70.756  1.00  0.00
ATOM    958  CB  ILE   127      16.708  37.169  69.425  1.00  0.00
ATOM    959  CG1 ILE   127      16.253  37.565  68.019  1.00  0.00
ATOM    960  CG2 ILE   127      18.216  37.352  69.513  1.00  0.00
ATOM    961  CD1 ILE   127      16.350  39.049  67.741  1.00  0.00
ATOM    962  N   ARG   128      16.944  35.843  72.152  1.00  0.00
ATOM    963  CA  ARG   128      18.069  35.664  73.041  1.00  0.00
ATOM    964  C   ARG   128      17.696  35.626  74.484  1.00  0.00
ATOM    965  O   ARG   128      16.606  36.013  74.903  1.00  0.00
ATOM    966  CB  ARG   128      19.070  36.810  72.876  1.00  0.00
ATOM    967  CG  ARG   128      18.528  38.170  73.283  1.00  0.00
ATOM    968  CD  ARG   128      19.560  39.264  73.062  1.00  0.00
ATOM    969  NE  ARG   128      19.052  40.581  73.439  1.00  0.00
ATOM    970  CZ  ARG   128      19.766  41.700  73.388  1.00  0.00
ATOM    971  NH1 ARG   128      19.220  42.852  73.751  1.00  0.00
ATOM    972  NH2 ARG   128      21.026  41.665  72.974  1.00  0.00
ATOM    973  N   LEU   129      18.655  35.133  75.291  1.00  0.00
ATOM    974  CA  LEU   129      18.496  35.108  76.712  1.00  0.00
ATOM    975  C   LEU   129      19.472  36.133  77.201  1.00  0.00
ATOM    976  O   LEU   129      20.660  35.852  77.317  1.00  0.00
ATOM    977  CB  LEU   129      18.812  33.716  77.262  1.00  0.00
ATOM    978  CG  LEU   129      17.702  32.670  77.141  1.00  0.00
ATOM    979  CD1 LEU   129      17.323  32.456  75.683  1.00  0.00
ATOM    980  CD2 LEU   129      18.154  31.337  77.716  1.00  0.00
ATOM    981  N   LYS   130      19.014  37.338  77.564  1.00  0.00
ATOM    982  CA  LYS   130      19.977  38.342  77.910  1.00  0.00
ATOM    983  C   LYS   130      20.190  38.306  79.394  1.00  0.00
ATOM    984  O   LYS   130      20.133  39.351  80.041  1.00  0.00
ATOM    985  CB  LYS   130      19.476  39.729  77.501  1.00  0.00
ATOM    986  CG  LYS   130      20.488  40.842  77.714  1.00  0.00
ATOM    987  CD  LYS   130      19.969  42.169  77.187  1.00  0.00
ATOM    988  CE  LYS   130      20.996  43.275  77.365  1.00  0.00
ATOM    989  NZ  LYS   130      20.501  44.582  76.850  1.00  0.00
ATOM    990  N   VAL   131      20.698  37.159  79.894  1.00  0.00
ATOM    991  CA  VAL   131      20.726  36.738  81.275  1.00  0.00
ATOM    992  C   VAL   131      20.787  37.880  82.241  1.00  0.00
ATOM    993  O   VAL   131      21.615  38.782  82.133  1.00  0.00
ATOM    994  CB  VAL   131      21.951  35.853  81.570  1.00  0.00
ATOM    995  CG1 VAL   131      22.038  35.542  83.057  1.00  0.00
ATOM    996  CG2 VAL   131      21.855  34.539  80.810  1.00  0.00
ATOM    997  N   PHE   132      19.873  37.848  83.235  1.00  0.00
ATOM    998  CA  PHE   132      19.854  38.854  84.255  1.00  0.00
ATOM    999  C   PHE   132      20.690  38.328  85.358  1.00  0.00
ATOM   1000  O   PHE   132      20.451  37.236  85.871  1.00  0.00
ATOM   1001  CB  PHE   132      18.422  39.106  84.732  1.00  0.00
ATOM   1002  CG  PHE   132      18.314  40.170  85.787  1.00  0.00
ATOM   1003  CD1 PHE   132      18.419  41.509  85.453  1.00  0.00
ATOM   1004  CD2 PHE   132      18.105  39.832  87.112  1.00  0.00
ATOM   1005  CE1 PHE   132      18.319  42.488  86.424  1.00  0.00
ATOM   1006  CE2 PHE   132      18.005  40.811  88.083  1.00  0.00
ATOM   1007  CZ  PHE   132      18.111  42.134  87.743  1.00  0.00
ATOM   1008  N   VAL   133      21.689  39.108  85.791  1.00  0.00
ATOM   1009  CA  VAL   133      22.545  38.496  86.746  1.00  0.00
ATOM   1010  C   VAL   133      22.933  39.539  87.748  1.00  0.00
ATOM   1011  O   VAL   133      22.529  40.698  87.669  1.00  0.00
ATOM   1012  CB  VAL   133      23.814  37.928  86.084  1.00  0.00
ATOM   1013  CG1 VAL   133      23.453  36.838  85.087  1.00  0.00
ATOM   1014  CG2 VAL   133      24.567  39.025  85.346  1.00  0.00
ATOM   1015  N   LEU   134      23.779  39.118  88.697  1.00  0.00
ATOM   1016  CA  LEU   134      24.175  39.770  89.909  1.00  0.00
ATOM   1017  C   LEU   134      24.741  41.136  89.681  1.00  0.00
ATOM   1018  O   LEU   134      25.270  41.471  88.625  1.00  0.00
ATOM   1019  CB  LEU   134      25.249  38.953  90.631  1.00  0.00
ATOM   1020  CG  LEU   134      24.815  37.588  91.168  1.00  0.00
ATOM   1021  CD1 LEU   134      26.004  36.833  91.742  1.00  0.00
ATOM   1022  CD2 LEU   134      23.777  37.748  92.268  1.00  0.00
ATOM   1023  N   GLY   135      24.526  41.997  90.690  1.00  0.00
ATOM   1024  CA  GLY   135      25.152  43.281  90.799  1.00  0.00
ATOM   1025  C   GLY   135      24.972  44.085  89.561  1.00  0.00
ATOM   1026  O   GLY   135      23.875  44.201  89.018  1.00  0.00
ATOM   1027  N   GLY   136      26.087  44.679  89.089  1.00  0.00
ATOM   1028  CA  GLY   136      25.997  45.542  87.956  1.00  0.00
ATOM   1029  C   GLY   136      26.773  44.971  86.826  1.00  0.00
ATOM   1030  O   GLY   136      27.664  45.615  86.279  1.00  0.00
ATOM   1031  N   CYS   137      26.415  43.748  86.415  1.00  0.00
ATOM   1032  CA  CYS   137      27.076  43.150  85.306  1.00  0.00
ATOM   1033  C   CYS   137      26.585  43.828  84.079  1.00  0.00
ATOM   1034  O   CYS   137      25.387  44.052  83.925  1.00  0.00
ATOM   1035  CB  CYS   137      26.763  41.654  85.239  1.00  0.00
ATOM   1036  SG  CYS   137      25.016  41.267  84.978  1.00  0.00
ATOM   1037  N   ARG   138      27.504  44.176  83.169  1.00  0.00
ATOM   1038  CA  ARG   138      27.064  44.582  81.874  1.00  0.00
ATOM   1039  C   ARG   138      27.035  43.257  81.198  1.00  0.00
ATOM   1040  O   ARG   138      27.966  42.882  80.486  1.00  0.00
ATOM   1041  CB  ARG   138      28.056  45.570  81.256  1.00  0.00
ATOM   1042  CG  ARG   138      28.238  46.849  82.057  1.00  0.00
ATOM   1043  CD  ARG   138      29.168  47.818  81.345  1.00  0.00
ATOM   1044  NE  ARG   138      29.381  49.039  82.118  1.00  0.00
ATOM   1045  CZ  ARG   138      30.167  50.039  81.733  1.00  0.00
ATOM   1046  NH1 ARG   138      30.301  51.111  82.502  1.00  0.00
ATOM   1047  NH2 ARG   138      30.818  49.965  80.580  1.00  0.00
ATOM   1048  N   HIS   139      25.923  42.531  81.400  1.00  0.00
ATOM   1049  CA  HIS   139      25.844  41.154  81.022  1.00  0.00
ATOM   1050  C   HIS   139      25.720  41.061  79.558  1.00  0.00
ATOM   1051  O   HIS   139      24.632  41.211  79.004  1.00  0.00
ATOM   1052  CB  HIS   139      24.628  40.489  81.671  1.00  0.00
ATOM   1053  CG  HIS   139      24.596  39.001  81.511  1.00  0.00
ATOM   1054  ND1 HIS   139      24.277  38.387  80.319  1.00  0.00
ATOM   1055  CD2 HIS   139      24.841  37.858  82.378  1.00  0.00
ATOM   1056  CE1 HIS   139      24.332  37.054  80.484  1.00  0.00
ATOM   1057  NE2 HIS   139      24.670  36.729  81.717  1.00  0.00
ATOM   1058  N   LYS   140      26.838  40.767  78.892  1.00  0.00
ATOM   1059  CA  LYS   140      26.721  40.591  77.490  1.00  0.00
ATOM   1060  C   LYS   140      26.907  39.140  77.259  1.00  0.00
ATOM   1061  O   LYS   140      28.022  38.623  77.334  1.00  0.00
ATOM   1062  CB  LYS   140      27.789  41.405  76.757  1.00  0.00
ATOM   1063  CG  LYS   140      27.628  42.910  76.896  1.00  0.00
ATOM   1064  CD  LYS   140      28.685  43.655  76.097  1.00  0.00
ATOM   1065  CE  LYS   140      28.517  45.160  76.229  1.00  0.00
ATOM   1066  NZ  LYS   140      29.455  45.902  75.342  1.00  0.00
ATOM   1067  N   LEU   141      25.800  38.423  77.009  1.00  0.00
ATOM   1068  CA  LEU   141      26.028  37.067  76.647  1.00  0.00
ATOM   1069  C   LEU   141      26.394  37.211  75.216  1.00  0.00
ATOM   1070  O   LEU   141      25.568  37.597  74.391  1.00  0.00
ATOM   1071  CB  LEU   141      24.762  36.235  76.862  1.00  0.00
ATOM   1072  CG  LEU   141      24.866  34.745  76.530  1.00  0.00
ATOM   1073  CD1 LEU   141      25.871  34.060  77.443  1.00  0.00
ATOM   1074  CD2 LEU   141      23.519  34.060  76.706  1.00  0.00
ATOM   1075  N   VAL   142      27.663  36.920  74.895  1.00  0.00
ATOM   1076  CA  VAL   142      28.133  37.111  73.559  1.00  0.00
ATOM   1077  C   VAL   142      27.459  36.110  72.678  1.00  0.00
ATOM   1078  O   VAL   142      27.207  36.376  71.503  1.00  0.00
ATOM   1079  CB  VAL   142      29.658  36.919  73.464  1.00  0.00
ATOM   1080  CG1 VAL   142      30.376  37.893  74.386  1.00  0.00
ATOM   1081  CG2 VAL   142      30.043  35.504  73.867  1.00  0.00
ATOM   1082  N   CYS   143      27.163  34.925  73.241  1.00  0.00
ATOM   1083  CA  CYS   143      26.447  33.873  72.577  1.00  0.00
ATOM   1084  C   CYS   143      27.307  33.229  71.544  1.00  0.00
ATOM   1085  O   CYS   143      27.999  33.903  70.784  1.00  0.00
ATOM   1086  CB  CYS   143      25.197  34.426  71.890  1.00  0.00
ATOM   1087  SG  CYS   143      23.987  35.157  73.017  1.00  0.00
ATOM   1088  N   ALA   144      27.252  31.881  71.473  1.00  0.00
ATOM   1089  CA  ALA   144      28.157  31.206  70.594  1.00  0.00
ATOM   1090  C   ALA   144      27.510  30.041  69.926  1.00  0.00
ATOM   1091  O   ALA   144      26.382  29.629  70.195  1.00  0.00
ATOM   1092  CB  ALA   144      29.362  30.691  71.367  1.00  0.00
ATOM   1093  N   PRO   145      28.267  29.599  68.959  1.00  0.00
ATOM   1094  CA  PRO   145      27.931  28.423  68.206  1.00  0.00
ATOM   1095  C   PRO   145      28.100  27.185  69.016  1.00  0.00
ATOM   1096  O   PRO   145      27.618  26.135  68.594  1.00  0.00
ATOM   1097  CB  PRO   145      28.904  28.449  67.025  1.00  0.00
ATOM   1098  CG  PRO   145      30.085  29.208  67.531  1.00  0.00
ATOM   1099  CD  PRO   145      29.539  30.259  68.457  1.00  0.00
ATOM   1100  N   ALA   146      28.778  27.285  70.173  1.00  0.00
ATOM   1101  CA  ALA   146      29.051  26.138  70.986  1.00  0.00
ATOM   1102  C   ALA   146      29.577  25.012  70.138  1.00  0.00
ATOM   1103  O   ALA   146      28.935  23.967  70.049  1.00  0.00
ATOM   1104  CB  ALA   146      27.784  25.669  71.684  1.00  0.00
ATOM   1105  N   PRO   147      30.716  25.146  69.506  1.00  0.00
ATOM   1106  CA  PRO   147      31.185  24.094  68.661  1.00  0.00
ATOM   1107  C   PRO   147      31.814  22.962  69.384  1.00  0.00
ATOM   1108  O   PRO   147      32.523  22.239  68.694  1.00  0.00
ATOM   1109  CB  PRO   147      32.215  24.776  67.759  1.00  0.00
ATOM   1110  CG  PRO   147      32.873  25.785  68.639  1.00  0.00
ATOM   1111  CD  PRO   147      31.784  26.360  69.500  1.00  0.00
ATOM   1112  N   CYS   148      31.655  22.790  70.723  1.00  0.00
ATOM   1113  CA  CYS   148      32.385  21.751  71.412  1.00  0.00
ATOM   1114  C   CYS   148      32.047  20.418  70.849  1.00  0.00
ATOM   1115  O   CYS   148      31.095  19.757  71.270  1.00  0.00
ATOM   1116  CB  CYS   148      32.037  21.750  72.902  1.00  0.00
ATOM   1117  SG  CYS   148      32.932  20.517  73.877  1.00  0.00
ATOM   1118  N   ASN   149      32.918  19.989  69.909  1.00  0.00
ATOM   1119  CA  ASN   149      32.748  18.845  69.088  1.00  0.00
ATOM   1120  C   ASN   149      31.376  18.971  68.658  1.00  0.00
ATOM   1121  O   ASN   149      30.667  17.981  68.656  1.00  0.00
ATOM   1122  CB  ASN   149      32.993  17.567  69.893  1.00  0.00
ATOM   1123  CG  ASN   149      33.200  16.353  69.009  1.00  0.00
ATOM   1124  OD1 ASN   149      33.656  16.471  67.871  1.00  0.00
ATOM   1125  ND2 ASN   149      32.865  15.178  69.531  1.00  0.00
ATOM   1126  N   PHE   150      31.017  20.170  68.164  1.00  0.00
ATOM   1127  CA  PHE   150      29.654  20.556  68.134  1.00  0.00
ATOM   1128  C   PHE   150      28.967  20.274  69.433  1.00  0.00
ATOM   1129  O   PHE   150      28.832  19.146  69.893  1.00  0.00
ATOM   1130  CB  PHE   150      28.906  19.796  67.037  1.00  0.00
ATOM   1131  CG  PHE   150      29.404  20.088  65.650  1.00  0.00
ATOM   1132  CD1 PHE   150      30.375  19.293  65.066  1.00  0.00
ATOM   1133  CD2 PHE   150      28.901  21.157  64.929  1.00  0.00
ATOM   1134  CE1 PHE   150      30.833  19.562  63.790  1.00  0.00
ATOM   1135  CE2 PHE   150      29.359  21.425  63.653  1.00  0.00
ATOM   1136  CZ  PHE   150      30.321  20.633  63.083  1.00  0.00
ATOM   1137  N   PHE   151      28.579  21.364  70.115  1.00  0.00
ATOM   1138  CA  PHE   151      27.723  21.211  71.250  1.00  0.00
ATOM   1139  C   PHE   151      26.557  20.494  70.664  1.00  0.00
ATOM   1140  O   PHE   151      25.951  19.626  71.288  1.00  0.00
ATOM   1141  CB  PHE   151      27.346  22.578  71.825  1.00  0.00
ATOM   1142  CG  PHE   151      26.439  22.504  73.020  1.00  0.00
ATOM   1143  CD1 PHE   151      26.944  22.200  74.273  1.00  0.00
ATOM   1144  CD2 PHE   151      25.081  22.737  72.892  1.00  0.00
ATOM   1145  CE1 PHE   151      26.110  22.132  75.372  1.00  0.00
ATOM   1146  CE2 PHE   151      24.247  22.668  73.992  1.00  0.00
ATOM   1147  CZ  PHE   151      24.756  22.368  75.228  1.00  0.00
ATOM   1148  N   THR   152      26.237  20.857  69.412  1.00  0.00
ATOM   1149  CA  THR   152      25.196  20.244  68.661  1.00  0.00
ATOM   1150  C   THR   152      25.524  18.795  68.521  1.00  0.00
ATOM   1151  O   THR   152      24.605  17.983  68.487  1.00  0.00
ATOM   1152  CB  THR   152      25.064  20.873  67.262  1.00  0.00
ATOM   1153  OG1 THR   152      24.731  22.261  67.388  1.00  0.00
ATOM   1154  CG2 THR   152      23.972  20.175  66.465  1.00  0.00
ATOM   1155  N   SER   153      26.818  18.410  68.433  1.00  0.00
ATOM   1156  CA  SER   153      27.059  17.014  68.201  1.00  0.00
ATOM   1157  C   SER   153      26.493  16.195  69.288  1.00  0.00
ATOM   1158  O   SER   153      26.023  15.104  69.016  1.00  0.00
ATOM   1159  CB  SER   153      28.561  16.735  68.125  1.00  0.00
ATOM   1160  OG  SER   153      29.144  17.380  67.005  1.00  0.00
ATOM   1161  N   ALA   154      26.515  16.697  70.530  1.00  0.00
ATOM   1162  CA  ALA   154      26.098  15.995  71.717  1.00  0.00
ATOM   1163  C   ALA   154      25.376  14.660  71.589  1.00  0.00
ATOM   1164  O   ALA   154      26.002  13.678  71.102  1.00  0.00
ATOM   1165  CB  ALA   154      25.132  16.847  72.525  1.00  0.00
TER
END
