# Supplementary material for: Protein X of Hepatitis B Virus: Origin and Structure Similarity with the Central Domain of DNA Glycosylase
Source: PLoS One. 2011 Aug 5;6(8):e23392. doi: 10.1371/journal.pone.0023392 (PMC3153941; doi:10.1371/journal.pone.0023392)
Supplement: File S4 — PDB coordinate file of HBXIP tertiary structure. (PDB) [file pone.0023392.s004.pdb]

PFRMAT TS
TARGET HBVXIP
METHOD
METHOD       The models are generated by I-TASSER which combines
METHOD       the methods of threading, ab initio modeling and 
METHOD       structural refinement. The procedure is fully automated.
METHOD
MODEL  1
PARENT 1j3w 2hz5 1bx4_A 1v5w_A 1hdo_A 1p9v_A 
ATOM      1  N   MET     1     -22.655   0.291  -0.224  1.00  0.00
ATOM      2  CA  MET     1     -23.662  -0.070   0.616  1.00  0.00
ATOM      3  C   MET     1     -24.353   0.993   1.445  1.00  0.00
ATOM      4  O   MET     1     -24.040   2.125   1.379  1.00  0.00
ATOM      5  CB  MET     1     -22.561  -0.845   0.546  1.00  0.00
ATOM      6  CG  MET     1     -22.050  -1.994  -0.293  1.00  0.00
ATOM      7  SD  MET     1     -21.069  -1.391  -1.676  1.00  0.00
ATOM      8  CE  MET     1     -22.304  -0.446  -2.575  1.00  0.00
ATOM      9  N   GLU     2     -25.360   0.631   2.285  1.00  0.00
ATOM     10  CA  GLU     2     -26.048   1.575   3.088  1.00  0.00
ATOM     11  C   GLU     2     -26.012   1.654   4.524  1.00  0.00
ATOM     12  O   GLU     2     -26.931   1.727   5.353  1.00  0.00
ATOM     13  CB  GLU     2     -27.605   1.693   3.144  1.00  0.00
ATOM     14  CG  GLU     2     -28.062   2.806   2.227  1.00  0.00
ATOM     15  CD  GLU     2     -29.556   3.011   2.159  1.00  0.00
ATOM     16  OE1 GLU     2     -30.289   1.990   2.238  1.00  0.00
ATOM     17  OE2 GLU     2     -29.999   4.149   2.054  1.00  0.00
ATOM     18  N   PRO     3     -24.741   1.460   4.857  1.00  0.00
ATOM     19  CA  PRO     3     -24.272   1.511   6.459  1.00  0.00
ATOM     20  C   PRO     3     -22.567   1.299   6.438  1.00  0.00
ATOM     21  O   PRO     3     -21.851   1.604   7.396  1.00  0.00
ATOM     22  CB  PRO     3     -23.929   2.303   7.729  1.00  0.00
ATOM     23  CG  PRO     3     -24.898   1.861   8.815  1.00  0.00
ATOM     24  CD  PRO     3     -26.132   1.407   8.034  1.00  0.00
ATOM     25  N   GLY     4     -22.061   0.884   5.275  1.00  0.00
ATOM     26  CA  GLY     4     -20.732   0.682   5.315  1.00  0.00
ATOM     27  C   GLY     4     -20.052   0.301   6.872  1.00  0.00
ATOM     28  O   GLY     4     -19.910   1.100   7.765  1.00  0.00
ATOM     29  N   ALA     5     -19.481  -0.866   6.877  1.00  0.00
ATOM     30  CA  ALA     5     -18.898  -1.256   8.037  1.00  0.00
ATOM     31  C   ALA     5     -18.391  -2.385   7.372  1.00  0.00
ATOM     32  O   ALA     5     -19.144  -3.317   7.147  1.00  0.00
ATOM     33  CB  ALA     5     -19.387  -0.793   9.421  1.00  0.00
ATOM     34  N   GLY     6     -17.131  -2.362   7.070  1.00  0.00
ATOM     35  CA  GLY     6     -16.493  -3.560   6.181  1.00  0.00
ATOM     36  C   GLY     6     -15.384  -4.524   7.217  1.00  0.00
ATOM     37  O   GLY     6     -14.316  -3.995   7.550  1.00  0.00
ATOM     38  N   HIS     7     -15.724  -5.754   7.599  1.00  0.00
ATOM     39  CA  HIS     7     -14.765  -6.278   8.217  1.00  0.00
ATOM     40  C   HIS     7     -13.319  -6.883   7.511  1.00  0.00
ATOM     41  O   HIS     7     -12.458  -7.460   8.181  1.00  0.00
ATOM     42  CB  HIS     7     -14.470  -6.015   9.677  1.00  0.00
ATOM     43  CG  HIS     7     -15.055  -7.026  10.610  1.00  0.00
ATOM     44  ND1 HIS     7     -14.912  -6.964  11.980  1.00  0.00
ATOM     45  CD2 HIS     7     -15.765  -8.133  10.349  1.00  0.00
ATOM     46  CE1 HIS     7     -15.529  -8.001  12.512  1.00  0.00
ATOM     47  NE2 HIS     7     -16.052  -8.735  11.551  1.00  0.00
ATOM     48  N   LEU     8     -13.170  -6.656   6.205  1.00  0.00
ATOM     49  CA  LEU     8     -12.157  -7.242   5.612  1.00  0.00
ATOM     50  C   LEU     8     -11.418  -8.640   6.372  1.00  0.00
ATOM     51  O   LEU     8     -10.777  -8.437   7.412  1.00  0.00
ATOM     52  CB  LEU     8     -11.104  -6.327   5.025  1.00  0.00
ATOM     53  CG  LEU     8     -11.424  -5.503   3.799  1.00  0.00
ATOM     54  CD1 LEU     8     -10.174  -4.745   3.317  1.00  0.00
ATOM     55  CD2 LEU     8     -11.925  -6.424   2.690  1.00  0.00
ATOM     56  N   ASP     9     -11.704  -9.873   5.946  1.00  0.00
ATOM     57  CA  ASP     9     -11.077 -10.829   6.314  1.00  0.00
ATOM     58  C   ASP     9     -10.508 -11.352   4.700  1.00  0.00
ATOM     59  O   ASP     9     -11.267 -11.428   3.765  1.00  0.00
ATOM     60  CB  ASP     9     -12.385 -11.358   6.985  1.00  0.00
ATOM     61  CG  ASP     9     -12.198 -11.584   8.477  1.00  0.00
ATOM     62  OD1 ASP     9     -11.100 -11.987   8.909  1.00  0.00
ATOM     63  OD2 ASP     9     -13.194 -11.413   9.214  1.00  0.00
ATOM     64  N   GLY    10      -9.299 -11.827   4.663  1.00  0.00
ATOM     65  CA  GLY    10      -8.761 -12.234   3.633  1.00  0.00
ATOM     66  C   GLY    10      -7.421 -12.856   4.396  1.00  0.00
ATOM     67  O   GLY    10      -6.722 -12.117   5.103  1.00  0.00
ATOM     68  N   HIS    11      -7.318 -14.187   4.444  1.00  0.00
ATOM     69  CA  HIS    11      -6.279 -14.836   4.897  1.00  0.00
ATOM     70  C   HIS    11      -5.216 -15.027   3.668  1.00  0.00
ATOM     71  O   HIS    11      -4.661 -14.031   3.224  1.00  0.00
ATOM     72  CB  HIS    11      -5.662 -16.154   5.306  1.00  0.00
ATOM     73  CG  HIS    11      -5.426 -16.289   6.776  1.00  0.00
ATOM     74  ND1 HIS    11      -4.862 -17.407   7.353  1.00  0.00
ATOM     75  CD2 HIS    11      -5.705 -15.441   7.776  1.00  0.00
ATOM     76  CE1 HIS    11      -4.803 -17.219   8.657  1.00  0.00
ATOM     77  NE2 HIS    11      -5.311 -16.039   8.950  1.00  0.00
ATOM     78  N   ARG    12      -4.948 -16.234   3.214  1.00  0.00
ATOM     79  CA  ARG    12      -4.147 -16.251   2.074  1.00  0.00
ATOM     80  C   ARG    12      -4.557 -15.652   0.705  1.00  0.00
ATOM     81  O   ARG    12      -5.683 -15.355   0.282  1.00  0.00
ATOM     82  CB  ARG    12      -4.446 -17.854   3.517  1.00  0.00
ATOM     83  CG  ARG    12      -4.123 -19.200   2.885  1.00  0.00
ATOM     84  CD  ARG    12      -3.005 -19.079   1.920  1.00  0.00
ATOM     85  NE  ARG    12      -2.671 -20.295   1.247  1.00  0.00
ATOM     86  CZ  ARG    12      -2.081 -21.400   1.667  1.00  0.00
ATOM     87  NH1 ARG    12      -1.667 -21.613   2.916  1.00  0.00
ATOM     88  NH2 ARG    12      -1.813 -22.347   0.771  1.00  0.00
ATOM     89  N   ALA    13      -3.450 -15.062   0.247  1.00  0.00
ATOM     90  CA  ALA    13      -3.230 -14.188  -0.996  1.00  0.00
ATOM     91  C   ALA    13      -2.343 -14.741  -2.181  1.00  0.00
ATOM     92  O   ALA    13      -1.718 -14.080  -2.991  1.00  0.00
ATOM     93  CB  ALA    13      -3.744 -12.968  -0.211  1.00  0.00
ATOM     94  N   GLY    14      -2.404 -16.018  -2.253  1.00  0.00
ATOM     95  CA  GLY    14      -1.773 -16.778  -3.384  1.00  0.00
ATOM     96  C   GLY    14      -2.559 -16.406  -4.783  1.00  0.00
ATOM     97  O   GLY    14      -1.754 -16.299  -5.717  1.00  0.00
ATOM     98  N   SER    15      -3.874 -16.261  -4.947  1.00  0.00
ATOM     99  CA  SER    15      -4.413 -16.071  -6.062  1.00  0.00
ATOM    100  C   SER    15      -5.496 -17.376  -6.878  1.00  0.00
ATOM    101  O   SER    15      -4.888 -18.437  -7.011  1.00  0.00
ATOM    102  CB  SER    15      -3.301 -17.118  -6.033  1.00  0.00
ATOM    103  OG  SER    15      -3.609 -18.188  -6.916  1.00  0.00
ATOM    104  N   PRO    16      -6.664 -17.141  -7.458  1.00  0.00
ATOM    105  CA  PRO    16      -7.933 -16.035  -7.501  1.00  0.00
ATOM    106  C   PRO    16      -8.993 -15.222  -6.882  1.00  0.00
ATOM    107  O   PRO    16      -9.473 -14.240  -7.421  1.00  0.00
ATOM    108  CB  PRO    16      -7.917 -14.930  -8.566  1.00  0.00
ATOM    109  CG  PRO    16      -8.481 -15.527  -9.847  1.00  0.00
ATOM    110  CD  PRO    16      -8.159 -17.017  -9.723  1.00  0.00
ATOM    111  N   SER    17      -9.260 -15.567  -5.624  1.00  0.00
ATOM    112  CA  SER    17     -10.389 -14.897  -4.817  1.00  0.00
ATOM    113  C   SER    17      -9.833 -13.321  -4.463  1.00  0.00
ATOM    114  O   SER    17     -10.406 -12.228  -4.392  1.00  0.00
ATOM    115  CB  SER    17     -11.383 -15.166  -5.946  1.00  0.00
ATOM    116  OG  SER    17     -11.946 -16.464  -5.807  1.00  0.00
ATOM    117  N   LEU    18      -8.517 -13.484  -4.274  1.00  0.00
ATOM    118  CA  LEU    18      -7.888 -12.176  -3.872  1.00  0.00
ATOM    119  C   LEU    18      -7.949 -11.234  -5.116  1.00  0.00
ATOM    120  O   LEU    18      -8.285 -10.092  -4.854  1.00  0.00
ATOM    121  CB  LEU    18      -8.579 -10.966  -3.283  1.00  0.00
ATOM    122  CG  LEU    18      -8.030 -10.324  -2.029  1.00  0.00
ATOM    123  CD1 LEU    18      -8.957  -9.191  -1.553  1.00  0.00
ATOM    124  CD2 LEU    18      -7.905 -11.381  -0.934  1.00  0.00
ATOM    125  N   ARG    19      -7.681 -11.651  -6.351  1.00  0.00
ATOM    126  CA  ARG    19      -7.605 -11.002  -7.491  1.00  0.00
ATOM    127  C   ARG    19      -9.049 -10.452  -7.749  1.00  0.00
ATOM    128  O   ARG    19      -9.064  -9.276  -8.070  1.00  0.00
ATOM    129  CB  ARG    19      -6.263 -10.006  -8.477  1.00  0.00
ATOM    130  CG  ARG    19      -4.967 -10.804  -8.433  1.00  0.00
ATOM    131  CD  ARG    19      -4.429 -11.051  -9.799  1.00  0.00
ATOM    132  NE  ARG    19      -4.053  -9.841 -10.529  1.00  0.00
ATOM    133  CZ  ARG    19      -2.845  -9.254 -10.458  1.00  0.00
ATOM    134  NH1 ARG    19      -1.867  -9.750  -9.691  1.00  0.00
ATOM    135  NH2 ARG    19      -2.622  -8.132 -11.146  1.00  0.00
ATOM    136  N   GLN    20     -10.151 -11.184  -7.609  1.00  0.00
ATOM    137  CA  GLN    20     -11.407 -10.933  -7.834  1.00  0.00
ATOM    138  C   GLN    20     -11.783  -9.771  -6.859  1.00  0.00
ATOM    139  O   GLN    20     -12.382  -8.860  -7.403  1.00  0.00
ATOM    140  CB  GLN    20     -11.881 -11.411  -9.022  1.00  0.00
ATOM    141  CG  GLN    20     -12.361 -10.798 -10.327  1.00  0.00
ATOM    142  CD  GLN    20     -12.920 -11.751 -11.368  1.00  0.00
ATOM    143  OE1 GLN    20     -12.211 -12.555 -12.003  1.00  0.00
ATOM    144  NE2 GLN    20     -14.238 -11.653 -11.564  1.00  0.00
ATOM    145  N   ALA    21     -11.460  -9.765  -5.568  1.00  0.00
ATOM    146  CA  ALA    21     -11.740  -8.937  -4.597  1.00  0.00
ATOM    147  C   ALA    21     -11.068  -7.588  -4.997  1.00  0.00
ATOM    148  O   ALA    21     -11.815  -6.633  -4.873  1.00  0.00
ATOM    149  CB  ALA    21     -13.110  -9.100  -3.913  1.00  0.00
ATOM    150  N   LEU    22      -9.822  -7.486  -5.455  1.00  0.00
ATOM    151  CA  LEU    22      -9.077  -6.470  -5.776  1.00  0.00
ATOM    152  C   LEU    22      -9.815  -5.780  -6.971  1.00  0.00
ATOM    153  O   LEU    22      -9.919  -4.573  -6.833  1.00  0.00
ATOM    154  CB  LEU    22      -8.106  -5.873  -6.770  1.00  0.00
ATOM    155  CG  LEU    22      -6.707  -5.509  -6.327  1.00  0.00
ATOM    156  CD1 LEU    22      -5.942  -4.815  -7.469  1.00  0.00
ATOM    157  CD2 LEU    22      -6.786  -4.577  -5.120  1.00  0.00
ATOM    158  N   CYS    23     -10.302  -6.440  -8.019  1.00  0.00
ATOM    159  CA  CYS    23     -10.873  -6.047  -9.121  1.00  0.00
ATOM    160  C   CYS    23     -12.190  -5.336  -8.665  1.00  0.00
ATOM    161  O   CYS    23     -12.354  -4.254  -9.201  1.00  0.00
ATOM    162  CB  CYS    23     -11.284  -4.995 -10.168  1.00  0.00
ATOM    163  SG  CYS    23     -10.290  -4.949 -11.678  1.00  0.00
ATOM    164  N   ASP    24     -13.034  -5.842  -7.770  1.00  0.00
ATOM    165  CA  ASP    24     -14.194  -5.452  -7.326  1.00  0.00
ATOM    166  C   ASP    24     -14.227  -4.372  -6.456  1.00  0.00
ATOM    167  O   ASP    24     -14.926  -3.489  -7.035  1.00  0.00
ATOM    168  CB  ASP    24     -15.727  -5.655  -7.551  1.00  0.00
ATOM    169  CG  ASP    24     -16.410  -6.193  -6.303  1.00  0.00
ATOM    170  OD1 ASP    24     -15.804  -6.990  -5.560  1.00  0.00
ATOM    171  OD2 ASP    24     -17.598  -5.853  -6.107  1.00  0.00
ATOM    172  N   GLY    25     -13.606  -4.348  -5.239  1.00  0.00
ATOM    173  CA  GLY    25     -12.542  -2.846  -5.037  1.00  0.00
ATOM    174  C   GLY    25     -12.981  -2.478  -3.800  1.00  0.00
ATOM    175  O   GLY    25     -14.026  -1.876  -3.838  1.00  0.00
ATOM    176  N   SER    26     -12.336  -2.695  -2.694  1.00  0.00
ATOM    177  CA  SER    26     -12.918  -1.994  -1.371  1.00  0.00
ATOM    178  C   SER    26     -11.053  -2.398  -1.077  1.00  0.00
ATOM    179  O   SER    26     -10.173  -2.839  -1.824  1.00  0.00
ATOM    180  CB  SER    26     -14.280  -1.320  -1.216  1.00  0.00
ATOM    181  OG  SER    26     -15.017  -1.935  -0.167  1.00  0.00
ATOM    182  N   ALA    27     -10.757  -1.869   0.119  1.00  0.00
ATOM    183  CA  ALA    27      -9.501  -2.041   0.378  1.00  0.00
ATOM    184  C   ALA    27      -9.225  -3.295   0.895  1.00  0.00
ATOM    185  O   ALA    27      -9.843  -3.775   1.830  1.00  0.00
ATOM    186  CB  ALA    27      -8.928  -0.742   0.975  1.00  0.00
ATOM    187  N   VAL    28      -8.322  -3.920   0.207  1.00  0.00
ATOM    188  CA  VAL    28      -7.795  -5.397   0.312  1.00  0.00
ATOM    189  C   VAL    28      -6.553  -5.285   1.135  1.00  0.00
ATOM    190  O   VAL    28      -5.725  -4.386   1.041  1.00  0.00
ATOM    191  CB  VAL    28      -8.013  -6.303  -0.941  1.00  0.00
ATOM    192  CG1 VAL    28      -7.142  -7.550  -0.881  1.00  0.00
ATOM    193  CG2 VAL    28      -9.487  -6.673  -1.074  1.00  0.00
ATOM    194  N   MET    29      -6.384  -6.355   1.892  1.00  0.00
ATOM    195  CA  MET    29      -5.205  -6.425   3.003  1.00  0.00
ATOM    196  C   MET    29      -4.789  -7.755   2.824  1.00  0.00
ATOM    197  O   MET    29      -5.527  -8.711   2.991  1.00  0.00
ATOM    198  CB  MET    29      -5.137  -6.583   4.340  1.00  0.00
ATOM    199  CG  MET    29      -4.425  -5.942   5.510  1.00  0.00
ATOM    200  SD  MET    29      -5.439  -4.649   6.245  1.00  0.00
ATOM    201  CE  MET    29      -5.564  -3.500   4.870  1.00  0.00
ATOM    202  N   PHE    30      -3.584  -7.824   2.353  1.00  0.00
ATOM    203  CA  PHE    30      -2.790  -9.018   1.913  1.00  0.00
ATOM    204  C   PHE    30      -1.708  -9.637   3.174  1.00  0.00
ATOM    205  O   PHE    30      -0.968  -8.793   3.614  1.00  0.00
ATOM    206  CB  PHE    30      -1.423  -9.393   1.280  1.00  0.00
ATOM    207  CG  PHE    30      -1.432  -9.083  -0.197  1.00  0.00
ATOM    208  CD1 PHE    30      -1.842 -10.058  -1.111  1.00  0.00
ATOM    209  CD2 PHE    30      -0.961  -7.862  -0.665  1.00  0.00
ATOM    210  CE1 PHE    30      -1.807  -9.804  -2.482  1.00  0.00
ATOM    211  CE2 PHE    30      -0.910  -7.588  -2.050  1.00  0.00
ATOM    212  CZ  PHE    30      -1.340  -8.584  -2.940  1.00  0.00
ATOM    213  N   SER    31      -1.659 -10.879   3.552  1.00  0.00
ATOM    214  CA  SER    31      -0.919 -11.531   4.300  1.00  0.00
ATOM    215  C   SER    31      -1.095 -12.837   4.081  1.00  0.00
ATOM    216  O   SER    31      -2.213 -13.314   3.922  1.00  0.00
ATOM    217  CB  SER    31      -0.441 -10.633   5.440  1.00  0.00
ATOM    218  OG  SER    31       0.974 -10.508   5.407  1.00  0.00
ATOM    219  N   SER    32       0.008 -13.565   4.123  1.00  0.00
ATOM    220  CA  SER    32      -0.057 -15.079   3.759  1.00  0.00
ATOM    221  C   SER    32       0.723 -15.851   4.789  1.00  0.00
ATOM    222  O   SER    32       1.958 -15.767   4.763  1.00  0.00
ATOM    223  CB  SER    32       0.575 -15.710   2.519  1.00  0.00
ATOM    224  OG  SER    32      -0.285 -15.559   1.397  1.00  0.00
ATOM    225  N   LYS    33       0.074 -16.608   5.673  1.00  0.00
ATOM    226  CA  LYS    33       0.845 -17.378   6.749  1.00  0.00
ATOM    227  C   LYS    33       1.799 -18.285   5.775  1.00  0.00
ATOM    228  O   LYS    33       2.930 -18.483   6.177  1.00  0.00
ATOM    229  CB  LYS    33       0.514 -17.018   8.536  1.00  0.00
ATOM    230  CG  LYS    33       0.424 -18.438   8.963  1.00  0.00
ATOM    231  CD  LYS    33       0.130 -18.582  10.436  1.00  0.00
ATOM    232  CE  LYS    33       1.295 -18.201  11.321  1.00  0.00
ATOM    233  NZ  LYS    33       2.392 -19.172  11.283  1.00  0.00
ATOM    234  N   GLU    34       1.316 -18.838   4.666  1.00  0.00
ATOM    235  CA  GLU    34       2.023 -19.547   3.781  1.00  0.00
ATOM    236  C   GLU    34       1.773 -19.275   2.238  1.00  0.00
ATOM    237  O   GLU    34       1.207 -18.293   1.777  1.00  0.00
ATOM    238  CB  GLU    34       2.960 -20.131   4.574  1.00  0.00
ATOM    239  CG  GLU    34       2.759 -21.046   5.775  1.00  0.00
ATOM    240  CD  GLU    34       4.047 -21.681   6.266  1.00  0.00
ATOM    241  OE1 GLU    34       4.946 -20.925   6.659  1.00  0.00
ATOM    242  OE2 GLU    34       4.122 -22.916   6.261  1.00  0.00
ATOM    243  N   ARG    35       1.955 -20.380   1.573  1.00  0.00
ATOM    244  CA  ARG    35       1.698 -20.494   0.150  1.00  0.00
ATOM    245  C   ARG    35       2.472 -18.993  -0.431  1.00  0.00
ATOM    246  O   ARG    35       1.985 -17.884  -0.208  1.00  0.00
ATOM    247  CB  ARG    35       1.457 -21.212  -1.619  1.00  0.00
ATOM    248  CG  ARG    35       1.315 -22.460  -0.844  1.00  0.00
ATOM    249  CD  ARG    35       0.816 -23.559  -1.720  1.00  0.00
ATOM    250  NE  ARG    35      -0.017 -24.489  -0.977  1.00  0.00
ATOM    251  CZ  ARG    35      -1.027 -25.162  -1.536  1.00  0.00
ATOM    252  NH1 ARG    35      -1.328 -24.990  -2.831  1.00  0.00
ATOM    253  NH2 ARG    35      -1.714 -26.029  -0.802  1.00  0.00
ATOM    254  N   GLY    36       3.620 -19.133  -1.064  1.00  0.00
ATOM    255  CA  GLY    36       3.890 -17.692  -1.263  1.00  0.00
ATOM    256  C   GLY    36       3.775 -17.005  -2.590  1.00  0.00
ATOM    257  O   GLY    36       4.032 -17.173  -3.784  1.00  0.00
ATOM    258  N   ARG    37       3.170 -15.914  -2.176  1.00  0.00
ATOM    259  CA  ARG    37       2.599 -14.921  -3.505  1.00  0.00
ATOM    260  C   ARG    37       1.749 -13.598  -2.860  1.00  0.00
ATOM    261  O   ARG    37       0.580 -13.656  -2.456  1.00  0.00
ATOM    262  CB  ARG    37       2.631 -16.685  -4.274  1.00  0.00
ATOM    263  CG  ARG    37       2.113 -15.938  -5.436  1.00  0.00
ATOM    264  CD  ARG    37       2.120 -16.803  -6.651  1.00  0.00
ATOM    265  NE  ARG    37       2.361 -16.022  -7.853  1.00  0.00
ATOM    266  CZ  ARG    37       2.989 -16.517  -8.923  1.00  0.00
ATOM    267  NH1 ARG    37       3.445 -17.779  -8.925  1.00  0.00
ATOM    268  NH2 ARG    37       3.132 -15.756 -10.001  1.00  0.00
ATOM    269  N   CYS    38       2.488 -12.494  -2.762  1.00  0.00
ATOM    270  CA  CYS    38       1.797 -11.358  -2.348  1.00  0.00
ATOM    271  C   CYS    38       1.322 -10.994  -3.993  1.00  0.00
ATOM    272  O   CYS    38       2.132 -10.766  -4.876  1.00  0.00
ATOM    273  CB  CYS    38       1.516 -10.787  -0.945  1.00  0.00
ATOM    274  SG  CYS    38       2.919 -10.007  -0.111  1.00  0.00
ATOM    275  N   THR    39       0.036 -10.903  -4.127  1.00  0.00
ATOM    276  CA  THR    39      -0.509 -10.649  -5.151  1.00  0.00
ATOM    277  C   THR    39      -0.641  -8.926  -5.403  1.00  0.00
ATOM    278  O   THR    39      -0.254  -8.099  -4.573  1.00  0.00
ATOM    279  CB  THR    39       0.400 -11.914  -5.264  1.00  0.00
ATOM    280  OG1 THR    39       0.260 -12.489  -6.568  1.00  0.00
ATOM    281  CG2 THR    39       0.019 -12.932  -4.173  1.00  0.00
ATOM    282  N   VAL    40      -1.235  -8.584  -6.542  1.00  0.00
ATOM    283  CA  VAL    40      -1.437  -7.076  -6.666  1.00  0.00
ATOM    284  C   VAL    40      -2.711  -6.467  -5.972  1.00  0.00
ATOM    285  O   VAL    40      -3.689  -7.026  -5.467  1.00  0.00
ATOM    286  CB  VAL    40      -1.565  -6.992  -8.220  1.00  0.00
ATOM    287  CG1 VAL    40      -3.020  -6.881  -8.651  1.00  0.00
ATOM    288  CG2 VAL    40      -0.747  -5.820  -8.753  1.00  0.00
ATOM    289  N   ILE    41      -2.603  -5.144  -6.137  1.00  0.00
ATOM    290  CA  ILE    41      -3.704  -4.377  -5.732  1.00  0.00
ATOM    291  C   ILE    41      -4.898  -3.595  -6.595  1.00  0.00
ATOM    292  O   ILE    41      -5.957  -3.054  -6.264  1.00  0.00
ATOM    293  CB  ILE    41      -3.131  -4.088  -4.301  1.00  0.00
ATOM    294  CG1 ILE    41      -3.782  -5.015  -3.253  1.00  0.00
ATOM    295  CG2 ILE    41      -3.312  -2.596  -3.958  1.00  0.00
ATOM    296  CD1 ILE    41      -3.147  -4.912  -1.855  1.00  0.00
ATOM    297  N   ASN    42      -4.486  -3.636  -7.863  1.00  0.00
ATOM    298  CA  ASN    42      -5.343  -2.734  -8.884  1.00  0.00
ATOM    299  C   ASN    42      -5.438  -1.274  -8.941  1.00  0.00
ATOM    300  O   ASN    42      -4.850  -0.579  -9.779  1.00  0.00
ATOM    301  CB  ASN    42      -5.784  -3.783  -9.916  1.00  0.00
ATOM    302  CG  ASN    42      -5.089  -3.499 -11.240  1.00  0.00
ATOM    303  OD1 ASN    42      -4.081  -4.168 -11.541  1.00  0.00
ATOM    304  ND2 ASN    42      -5.618  -2.520 -11.943  1.00  0.00
ATOM    305  N   PHE    43      -6.266  -0.759  -8.032  1.00  0.00
ATOM    306  CA  PHE    43      -6.438   0.587  -7.874  1.00  0.00
ATOM    307  C   PHE    43      -7.521   1.121  -7.459  1.00  0.00
ATOM    308  O   PHE    43      -8.215   0.798  -8.427  1.00  0.00
ATOM    309  CB  PHE    43      -5.982   0.424  -6.399  1.00  0.00
ATOM    310  CG  PHE    43      -5.427   1.728  -5.880  1.00  0.00
ATOM    311  CD1 PHE    43      -4.064   2.005  -6.010  1.00  0.00
ATOM    312  CD2 PHE    43      -6.245   2.623  -5.201  1.00  0.00
ATOM    313  CE1 PHE    43      -3.526   3.182  -5.490  1.00  0.00
ATOM    314  CE2 PHE    43      -5.720   3.818  -4.660  1.00  0.00
ATOM    315  CZ  PHE    43      -4.348   4.071  -4.818  1.00  0.00
ATOM    316  N   VAL    44      -7.864   2.091  -6.616  1.00  0.00
ATOM    317  CA  VAL    44      -9.374   2.859  -6.432  1.00  0.00
ATOM    318  C   VAL    44     -10.050   3.808  -7.146  1.00  0.00
ATOM    319  O   VAL    44     -11.204   3.327  -7.345  1.00  0.00
ATOM    320  CB  VAL    44     -10.468   3.332  -5.425  1.00  0.00
ATOM    321  CG1 VAL    44     -10.821   2.233  -4.432  1.00  0.00
ATOM    322  CG2 VAL    44     -10.009   4.594  -4.701  1.00  0.00
ATOM    323  N   PRO    45      -9.481   4.959  -7.614  1.00  0.00
ATOM    324  CA  PRO    45     -10.034   5.164  -9.193  1.00  0.00
ATOM    325  C   PRO    45      -9.534   6.582  -9.407  1.00  0.00
ATOM    326  O   PRO    45      -8.620   7.041  -8.780  1.00  0.00
ATOM    327  CB  PRO    45     -10.051   4.907 -10.707  1.00  0.00
ATOM    328  CG  PRO    45     -11.324   5.532 -11.258  1.00  0.00
ATOM    329  CD  PRO    45     -12.286   5.500 -10.070  1.00  0.00
ATOM    330  N   LEU    46     -10.367   7.319 -10.050  1.00  0.00
ATOM    331  CA  LEU    46      -9.982   8.987 -10.200  1.00  0.00
ATOM    332  C   LEU    46     -10.403   9.987  -9.011  1.00  0.00
ATOM    333  O   LEU    46     -10.408  11.194  -9.288  1.00  0.00
ATOM    334  CB  LEU    46      -9.565  10.248 -10.923  1.00  0.00
ATOM    335  CG  LEU    46     -10.261  10.643 -12.206  1.00  0.00
ATOM    336  CD1 LEU    46      -9.596  11.888 -12.820  1.00  0.00
ATOM    337  CD2 LEU    46     -10.192   9.482 -13.195  1.00  0.00
ATOM    338  N   GLU    47     -11.018   9.491  -7.944  1.00  0.00
ATOM    339  CA  GLU    47     -11.587  10.675  -7.310  1.00  0.00
ATOM    340  C   GLU    47     -10.934  11.110  -6.323  1.00  0.00
ATOM    341  O   GLU    47     -10.182  10.243  -5.874  1.00  0.00
ATOM    342  CB  GLU    47     -12.860  11.151  -7.280  1.00  0.00
ATOM    343  CG  GLU    47     -14.104  10.591  -7.955  1.00  0.00
ATOM    344  CD  GLU    47     -15.386  11.269  -7.506  1.00  0.00
ATOM    345  OE1 GLU    47     -15.497  12.485  -7.718  1.00  0.00
ATOM    346  OE2 GLU    47     -16.253  10.570  -6.968  1.00  0.00
ATOM    347  N   ALA    48     -10.956  12.372  -5.846  1.00  0.00
ATOM    348  CA  ALA    48     -10.069  13.152  -4.694  1.00  0.00
ATOM    349  C   ALA    48     -10.216  13.142  -3.281  1.00  0.00
ATOM    350  O   ALA    48     -10.328  14.202  -2.693  1.00  0.00
ATOM    351  CB  ALA    48     -10.285  14.227  -5.776  1.00  0.00
ATOM    352  N   PRO    49     -10.376  12.004  -2.658  1.00  0.00
ATOM    353  CA  PRO    49     -10.455  11.957  -1.210  1.00  0.00
ATOM    354  C   PRO    49     -11.270  10.930  -0.819  1.00  0.00
ATOM    355  O   PRO    49     -12.321  10.643  -1.401  1.00  0.00
ATOM    356  CB  PRO    49     -10.564  13.462  -0.927  1.00  0.00
ATOM    357  CG  PRO    49      -9.394  13.841  -0.030  1.00  0.00
ATOM    358  CD  PRO    49      -9.078  12.544   0.717  1.00  0.00
ATOM    359  N   LEU    50     -10.859  10.354   0.316  1.00  0.00
ATOM    360  CA  LEU    50     -11.640   9.001   1.032  1.00  0.00
ATOM    361  C   LEU    50     -11.918   9.225   2.521  1.00  0.00
ATOM    362  O   LEU    50     -11.926   8.394   3.432  1.00  0.00
ATOM    363  CB  LEU    50     -11.339   7.573   0.633  1.00  0.00
ATOM    364  CG  LEU    50     -10.393   7.296  -0.513  1.00  0.00
ATOM    365  CD1 LEU    50     -10.332   5.787  -0.810  1.00  0.00
ATOM    366  CD2 LEU    50     -10.871   8.046  -1.754  1.00  0.00
ATOM    367  N   ARG    51     -12.303  10.492   2.670  1.00  0.00
ATOM    368  CA  ARG    51     -12.976  11.077   3.922  1.00  0.00
ATOM    369  C   ARG    51     -14.244  10.568   4.523  1.00  0.00
ATOM    370  O   ARG    51     -15.038  11.252   5.178  1.00  0.00
ATOM    371  CB  ARG    51     -12.167  12.365   4.219  1.00  0.00
ATOM    372  CG  ARG    51     -12.849  13.556   4.864  1.00  0.00
ATOM    373  CD  ARG    51     -11.951  14.418   5.620  1.00  0.00
ATOM    374  NE  ARG    51     -12.712  15.459   6.328  1.00  0.00
ATOM    375  CZ  ARG    51     -12.099  16.243   7.232  1.00  0.00
ATOM    376  NH1 ARG    51     -10.809  16.055   7.501  1.00  0.00
ATOM    377  NH2 ARG    51     -12.791  17.179   7.855  1.00  0.00
ATOM    378  N   SER    52     -14.326   9.250   4.440  1.00  0.00
ATOM    379  CA  SER    52     -15.307   8.290   5.080  1.00  0.00
ATOM    380  C   SER    52     -14.717   7.563   5.943  1.00  0.00
ATOM    381  O   SER    52     -13.934   6.727   5.523  1.00  0.00
ATOM    382  CB  SER    52     -16.226   8.465   3.872  1.00  0.00
ATOM    383  OG  SER    52     -17.227   7.456   3.864  1.00  0.00
ATOM    384  N   THR    53     -14.989   7.760   7.195  1.00  0.00
ATOM    385  CA  THR    53     -14.025   6.954   8.415  1.00  0.00
ATOM    386  C   THR    53     -15.863   6.601   9.054  1.00  0.00
ATOM    387  O   THR    53     -16.475   7.662   9.111  1.00  0.00
ATOM    388  CB  THR    53     -14.247   8.344   9.093  1.00  0.00
ATOM    389  OG1 THR    53     -13.990   9.386   8.144  1.00  0.00
ATOM    390  CG2 THR    53     -13.326   8.481  10.319  1.00  0.00
ATOM    391  N   PRO    54     -16.272   5.460   9.549  1.00  0.00
ATOM    392  CA  PRO    54     -15.920   3.868   9.599  1.00  0.00
ATOM    393  C   PRO    54     -14.847   2.720   8.850  1.00  0.00
ATOM    394  O   PRO    54     -14.330   1.703   9.328  1.00  0.00
ATOM    395  CB  PRO    54     -17.126   4.585  10.224  1.00  0.00
ATOM    396  CG  PRO    54     -18.299   3.617  10.187  1.00  0.00
ATOM    397  CD  PRO    54     -17.983   2.713   8.995  1.00  0.00
ATOM    398  N   ARG    55     -14.657   3.130   7.590  1.00  0.00
ATOM    399  CA  ARG    55     -13.844   2.284   6.822  1.00  0.00
ATOM    400  C   ARG    55     -12.400   2.301   7.418  1.00  0.00
ATOM    401  O   ARG    55     -11.886   1.202   7.527  1.00  0.00
ATOM    402  CB  ARG    55     -13.247   1.836   4.777  1.00  0.00
ATOM    403  CG  ARG    55     -13.596   0.397   4.428  1.00  0.00
ATOM    404  CD  ARG    55     -14.853  -0.021   5.092  1.00  0.00
ATOM    405  NE  ARG    55     -15.225  -1.380   4.852  1.00  0.00
ATOM    406  CZ  ARG    55     -15.688  -1.988   3.774  1.00  0.00
ATOM    407  NH1 ARG    55     -15.895  -1.398   2.597  1.00  0.00
ATOM    408  NH2 ARG    55     -16.042  -3.267   3.880  1.00  0.00
ATOM    409  N   SER    56     -11.801   3.428   7.796  1.00  0.00
ATOM    410  CA  SER    56     -10.577   3.646   8.241  1.00  0.00
ATOM    411  C   SER    56     -10.479   2.880   9.600  1.00  0.00
ATOM    412  O   SER    56      -9.467   2.208   9.704  1.00  0.00
ATOM    413  CB  SER    56      -9.138   4.046   7.918  1.00  0.00
ATOM    414  OG  SER    56      -8.654   3.292   6.814  1.00  0.00
ATOM    415  N   ARG    57     -11.419   2.935  10.541  1.00  0.00
ATOM    416  CA  ARG    57     -11.488   2.431  11.738  1.00  0.00
ATOM    417  C   ARG    57     -11.448   0.873  11.544  1.00  0.00
ATOM    418  O   ARG    57     -10.652   0.309  12.274  1.00  0.00
ATOM    419  CB  ARG    57     -11.917   3.488  13.308  1.00  0.00
ATOM    420  CG  ARG    57     -10.782   3.317  14.308  1.00  0.00
ATOM    421  CD  ARG    57     -10.227   4.630  14.736  1.00  0.00
ATOM    422  NE  ARG    57     -11.176   5.484  15.450  1.00  0.00
ATOM    423  CZ  ARG    57     -11.381   5.448  16.778  1.00  0.00
ATOM    424  NH1 ARG    57     -10.711   4.603  17.571  1.00  0.00
ATOM    425  NH2 ARG    57     -12.297   6.253  17.320  1.00  0.00
ATOM    426  N   GLN    58     -12.201   0.233  10.652  1.00  0.00
ATOM    427  CA  GLN    58     -12.357  -1.033  10.398  1.00  0.00
ATOM    428  C   GLN    58     -10.965  -1.552   9.914  1.00  0.00
ATOM    429  O   GLN    58     -10.619  -2.586  10.459  1.00  0.00
ATOM    430  CB  GLN    58     -12.862  -2.268  11.212  1.00  0.00
ATOM    431  CG  GLN    58     -14.319  -2.161  11.474  1.00  0.00
ATOM    432  CD  GLN    58     -14.964  -3.372  12.115  1.00  0.00
ATOM    433  OE1 GLN    58     -14.322  -4.379  12.409  1.00  0.00
ATOM    434  NE2 GLN    58     -16.263  -3.281  12.316  1.00  0.00
ATOM    435  N   VAL    59     -10.218  -0.914   9.016  1.00  0.00
ATOM    436  CA  VAL    59      -9.081  -1.212   8.450  1.00  0.00
ATOM    437  C   VAL    59      -8.031  -1.280   9.616  1.00  0.00
ATOM    438  O   VAL    59      -7.333  -2.279   9.589  1.00  0.00
ATOM    439  CB  VAL    59      -8.081  -1.373   7.262  1.00  0.00
ATOM    440  CG1 VAL    59      -8.515  -2.485   6.318  1.00  0.00
ATOM    441  CG2 VAL    59      -7.933  -0.051   6.515  1.00  0.00
ATOM    442  N   THR    60      -7.926  -0.342  10.555  1.00  0.00
ATOM    443  CA  THR    60      -7.091  -0.190  11.540  1.00  0.00
ATOM    444  C   THR    60      -7.304  -1.423  12.479  1.00  0.00
ATOM    445  O   THR    60      -6.269  -1.974  12.810  1.00  0.00
ATOM    446  CB  THR    60      -5.808   0.701  11.594  1.00  0.00
ATOM    447  OG1 THR    60      -4.878   0.146  12.531  1.00  0.00
ATOM    448  CG2 THR    60      -6.188   2.141  11.987  1.00  0.00
ATOM    449  N   GLU    61      -8.508  -1.842  12.862  1.00  0.00
ATOM    450  CA  GLU    61      -8.878  -2.787  13.684  1.00  0.00
ATOM    451  C   GLU    61      -8.369  -4.127  13.046  1.00  0.00
ATOM    452  O   GLU    61      -7.785  -4.851  13.834  1.00  0.00
ATOM    453  CB  GLU    61      -8.931  -3.220  15.184  1.00  0.00
ATOM    454  CG  GLU    61      -9.983  -2.410  15.909  1.00  0.00
ATOM    455  CD  GLU    61     -10.164  -2.750  17.369  1.00  0.00
ATOM    456  OE1 GLU    61     -10.026  -3.954  17.709  1.00  0.00
ATOM    457  OE2 GLU    61     -10.413  -1.851  18.164  1.00  0.00
ATOM    458  N   ALA    62      -8.539  -4.433  11.762  1.00  0.00
ATOM    459  CA  ALA    62      -8.253  -5.502  11.076  1.00  0.00
ATOM    460  C   ALA    62      -6.703  -5.646  11.124  1.00  0.00
ATOM    461  O   ALA    62      -6.334  -6.773  11.406  1.00  0.00
ATOM    462  CB  ALA    62      -8.107  -6.788  11.911  1.00  0.00
ATOM    463  N   CYS    63      -5.864  -4.635  10.909  1.00  0.00
ATOM    464  CA  CYS    63      -4.561  -4.572  10.846  1.00  0.00
ATOM    465  C   CYS    63      -4.003  -5.047  12.400  1.00  0.00
ATOM    466  O   CYS    63      -2.887  -5.551  12.613  1.00  0.00
ATOM    467  CB  CYS    63      -3.407  -3.860  10.117  1.00  0.00
ATOM    468  SG  CYS    63      -2.719  -4.727   8.686  1.00  0.00
ATOM    469  N   GLY    64      -4.774  -4.569  13.383  1.00  0.00
ATOM    470  CA  GLY    64      -4.231  -4.677  14.642  1.00  0.00
ATOM    471  C   GLY    64      -3.673  -6.370  14.777  1.00  0.00
ATOM    472  O   GLY    64      -2.592  -6.544  15.312  1.00  0.00
ATOM    473  N   GLY    65      -4.470  -7.367  14.401  1.00  0.00
ATOM    474  CA  GLY    65      -4.245  -8.487  14.373  1.00  0.00
ATOM    475  C   GLY    65      -3.508  -9.220  13.307  1.00  0.00
ATOM    476  O   GLY    65      -4.035 -10.235  12.887  1.00  0.00
ATOM    477  N   GLU    66      -2.445  -8.724  12.729  1.00  0.00
ATOM    478  CA  GLU    66      -1.678  -9.524  11.749  1.00  0.00
ATOM    479  C   GLU    66      -1.010  -8.819  10.919  1.00  0.00
ATOM    480  O   GLU    66      -1.745  -7.898  10.545  1.00  0.00
ATOM    481  CB  GLU    66      -2.088 -10.967  11.315  1.00  0.00
ATOM    482  CG  GLU    66      -1.262 -11.980  12.077  1.00  0.00
ATOM    483  CD  GLU    66      -1.578 -13.425  11.777  1.00  0.00
ATOM    484  OE1 GLU    66      -2.779 -13.722  11.537  1.00  0.00
ATOM    485  OE2 GLU    66      -0.666 -14.244  11.755  1.00  0.00
ATOM    486  N   GLY    67       0.218  -8.988  10.407  1.00  0.00
ATOM    487  CA  GLY    67       0.882  -8.095   9.307  1.00  0.00
ATOM    488  C   GLY    67       0.267  -7.999   7.848  1.00  0.00
ATOM    489  O   GLY    67       0.996  -7.797   6.875  1.00  0.00
ATOM    490  N   ARG    68      -1.044  -8.220   7.759  1.00  0.00
ATOM    491  CA  ARG    68      -1.754  -8.232   6.556  1.00  0.00
ATOM    492  C   ARG    68      -1.154  -6.400   6.293  1.00  0.00
ATOM    493  O   ARG    68      -1.095  -5.500   7.132  1.00  0.00
ATOM    494  CB  ARG    68      -3.452  -9.102   6.205  1.00  0.00
ATOM    495  CG  ARG    68      -3.159 -10.451   5.561  1.00  0.00
ATOM    496  CD  ARG    68      -3.814 -11.565   6.300  1.00  0.00
ATOM    497  NE  ARG    68      -5.275 -11.508   6.308  1.00  0.00
ATOM    498  CZ  ARG    68      -6.062 -12.042   5.357  1.00  0.00
ATOM    499  NH1 ARG    68      -5.551 -12.686   4.301  1.00  0.00
ATOM    500  NH2 ARG    68      -7.387 -11.903   5.450  1.00  0.00
ATOM    501  N   ALA    69      -0.928  -6.189   4.980  1.00  0.00
ATOM    502  CA  ALA    69      -0.618  -4.976   4.932  1.00  0.00
ATOM    503  C   ALA    69      -1.604  -4.195   4.205  1.00  0.00
ATOM    504  O   ALA    69      -2.457  -4.781   3.536  1.00  0.00
ATOM    505  CB  ALA    69       0.237  -3.915   4.215  1.00  0.00
ATOM    506  N   VAL    70      -1.666  -2.872   4.468  1.00  0.00
ATOM    507  CA  VAL    70      -2.593  -1.890   3.886  1.00  0.00
ATOM    508  C   VAL    70      -2.493  -1.241   2.527  1.00  0.00
ATOM    509  O   VAL    70      -1.352  -1.009   2.135  1.00  0.00
ATOM    510  CB  VAL    70      -3.296  -1.321   5.158  1.00  0.00
ATOM    511  CG1 VAL    70      -3.776  -2.439   6.073  1.00  0.00
ATOM    512  CG2 VAL    70      -2.358  -0.374   5.899  1.00  0.00
ATOM    513  N   PRO    71      -3.572  -1.202   1.741  1.00  0.00
ATOM    514  CA  PRO    71      -3.475  -0.606   0.409  1.00  0.00
ATOM    515  C   PRO    71      -3.587   0.963   0.750  1.00  0.00
ATOM    516  O   PRO    71      -4.559   1.416   1.329  1.00  0.00
ATOM    517  CB  PRO    71      -4.672  -0.147  -0.436  1.00  0.00
ATOM    518  CG  PRO    71      -4.739  -1.054  -1.656  1.00  0.00
ATOM    519  CD  PRO    71      -3.291  -1.503  -1.851  1.00  0.00
ATOM    520  N   LEU    72      -2.574   1.664   0.345  1.00  0.00
ATOM    521  CA  LEU    72      -2.477   3.069   0.519  1.00  0.00
ATOM    522  C   LEU    72      -2.463   3.893  -0.737  1.00  0.00
ATOM    523  O   LEU    72      -1.816   3.551  -1.730  1.00  0.00
ATOM    524  CB  LEU    72      -1.715   3.169   1.822  1.00  0.00
ATOM    525  CG  LEU    72      -1.033   4.466   2.196  1.00  0.00
ATOM    526  CD1 LEU    72      -0.228   4.298   3.497  1.00  0.00
ATOM    527  CD2 LEU    72      -0.099   4.889   1.064  1.00  0.00
ATOM    528  N   GLY    73      -3.272   4.940  -0.715  1.00  0.00
ATOM    529  CA  GLY    73      -3.731   5.860  -1.750  1.00  0.00
ATOM    530  C   GLY    73      -4.120   7.036  -2.101  1.00  0.00
ATOM    531  O   GLY    73      -5.230   7.352  -1.651  1.00  0.00
ATOM    532  N   SER    74      -3.207   7.938  -2.456  1.00  0.00
ATOM    533  CA  SER    74      -3.571   9.585  -2.537  1.00  0.00
ATOM    534  C   SER    74      -4.755   9.848  -3.634  1.00  0.00
ATOM    535  O   SER    74      -5.143  11.013  -3.763  1.00  0.00
ATOM    536  CB  SER    74      -3.190  10.377  -1.288  1.00  0.00
ATOM    537  OG  SER    74      -1.776  10.480  -1.182  1.00  0.00
ATOM    538  N   GLU    75      -5.225   8.854  -4.390  1.00  0.00
ATOM    539  CA  GLU    75      -6.068   8.978  -5.351  1.00  0.00
ATOM    540  C   GLU    75      -6.152   9.957  -6.457  1.00  0.00
ATOM    541  O   GLU    75      -7.157  10.003  -7.181  1.00  0.00
ATOM    542  CB  GLU    75      -7.073   8.166  -5.773  1.00  0.00
ATOM    543  CG  GLU    75      -8.572   8.433  -5.792  1.00  0.00
ATOM    544  CD  GLU    75      -9.360   7.376  -6.545  1.00  0.00
ATOM    545  OE1 GLU    75      -9.305   6.212  -6.125  1.00  0.00
ATOM    546  OE2 GLU    75     -10.022   7.737  -7.524  1.00  0.00
ATOM    547  N   PRO    76      -5.248  10.928  -6.401  1.00  0.00
ATOM    548  CA  PRO    76      -5.098  12.019  -7.433  1.00  0.00
ATOM    549  C   PRO    76      -4.394  12.771  -6.346  1.00  0.00
ATOM    550  O   PRO    76      -4.972  13.070  -5.300  1.00  0.00
ATOM    551  CB  PRO    76      -5.764  13.173  -8.196  1.00  0.00
ATOM    552  CG  PRO    76      -6.499  12.568  -9.383  1.00  0.00
ATOM    553  CD  PRO    76      -5.715  11.289  -9.678  1.00  0.00
ATOM    554  N   GLU    77      -3.123  13.057  -6.542  1.00  0.00
ATOM    555  CA  GLU    77      -2.329  13.837  -5.553  1.00  0.00
ATOM    556  C   GLU    77      -3.131  15.187  -5.354  1.00  0.00
ATOM    557  O   GLU    77      -3.514  15.943  -6.257  1.00  0.00
ATOM    558  CB  GLU    77      -0.986  13.738  -5.731  1.00  0.00
ATOM    559  CG  GLU    77      -0.024  12.691  -5.183  1.00  0.00
ATOM    560  CD  GLU    77       1.367  12.783  -5.784  1.00  0.00
ATOM    561  OE1 GLU    77       1.998  13.836  -5.611  1.00  0.00
ATOM    562  OE2 GLU    77       1.799  11.800  -6.397  1.00  0.00
ATOM    563  N   TRP    78      -3.441  15.400  -4.072  1.00  0.00
ATOM    564  CA  TRP    78      -4.140  16.578  -3.611  1.00  0.00
ATOM    565  C   TRP    78      -3.213  17.087  -2.275  1.00  0.00
ATOM    566  O   TRP    78      -3.095  16.017  -1.638  1.00  0.00
ATOM    567  CB  TRP    78      -5.406  17.332  -3.028  1.00  0.00
ATOM    568  CG  TRP    78      -6.730  16.678  -3.295  1.00  0.00
ATOM    569  CD1 TRP    78      -7.087  15.394  -2.968  1.00  0.00
ATOM    570  CD2 TRP    78      -7.870  17.242  -3.954  1.00  0.00
ATOM    571  NE1 TRP    78      -8.363  15.137  -3.373  1.00  0.00
ATOM    572  CE2 TRP    78      -8.882  16.258  -3.989  1.00  0.00
ATOM    573  CE3 TRP    78      -8.139  18.502  -4.518  1.00  0.00
ATOM    574  CZ2 TRP    78     -10.133  16.472  -4.546  1.00  0.00
ATOM    575  CZ3 TRP    78      -9.400  18.716  -5.076  1.00  0.00
ATOM    576  CH2 TRP    78     -10.374  17.719  -5.098  1.00  0.00
ATOM    577  N   SER    79      -2.387  17.994  -1.995  1.00  0.00
ATOM    578  CA  SER    79      -1.014  17.839  -1.995  1.00  0.00
ATOM    579  C   SER    79      -1.061  17.641  -0.478  1.00  0.00
ATOM    580  O   SER    79      -1.576  16.648   0.016  1.00  0.00
ATOM    581  CB  SER    79       0.259  18.638  -2.268  1.00  0.00
ATOM    582  OG  SER    79       0.964  18.080  -3.368  1.00  0.00
ATOM    583  N   VAL    80      -0.715  18.682   0.251  1.00  0.00
ATOM    584  CA  VAL    80      -0.909  18.491   1.901  1.00  0.00
ATOM    585  C   VAL    80      -2.085  18.560   2.575  1.00  0.00
ATOM    586  O   VAL    80      -2.503  19.590   3.117  1.00  0.00
ATOM    587  CB  VAL    80      -0.944  20.026   1.621  1.00  0.00
ATOM    588  CG1 VAL    80      -2.240  20.651   2.120  1.00  0.00
ATOM    589  CG2 VAL    80       0.267  20.705   2.253  1.00  0.00
ATOM    590  N   GLY    81      -2.769  17.404   2.604  1.00  0.00
ATOM    591  CA  GLY    81      -3.891  17.335   3.241  1.00  0.00
ATOM    592  C   GLY    81      -4.485  16.808   4.180  1.00  0.00
ATOM    593  O   GLY    81      -3.637  15.915   4.283  1.00  0.00
ATOM    594  N   GLY    82      -5.568  16.841   4.971  1.00  0.00
ATOM    595  CA  GLY    82      -6.192  15.848   6.299  1.00  0.00
ATOM    596  C   GLY    82      -5.737  14.217   5.795  1.00  0.00
ATOM    597  O   GLY    82      -5.428  13.325   6.594  1.00  0.00
ATOM    598  N   MET    83      -5.820  14.035   4.471  1.00  0.00
ATOM    599  CA  MET    83      -5.532  12.810   3.952  1.00  0.00
ATOM    600  C   MET    83      -4.083  12.410   4.330  1.00  0.00
ATOM    601  O   MET    83      -3.945  11.284   4.775  1.00  0.00
ATOM    602  CB  MET    83      -5.670  12.319   2.704  1.00  0.00
ATOM    603  CG  MET    83      -5.417  11.018   1.977  1.00  0.00
ATOM    604  SD  MET    83      -6.895   9.990   1.974  1.00  0.00
ATOM    605  CE  MET    83      -7.106   9.705   3.735  1.00  0.00
ATOM    606  N   GLU    84      -3.070  13.257   4.160  1.00  0.00
ATOM    607  CA  GLU    84      -1.728  13.008   4.293  1.00  0.00
ATOM    608  C   GLU    84      -1.546  12.764   5.834  1.00  0.00
ATOM    609  O   GLU    84      -0.839  11.800   6.073  1.00  0.00
ATOM    610  CB  GLU    84      -0.530  13.196   3.308  1.00  0.00
ATOM    611  CG  GLU    84       0.154  14.516   3.588  1.00  0.00
ATOM    612  CD  GLU    84       1.356  14.814   2.725  1.00  0.00
ATOM    613  OE1 GLU    84       2.086  13.845   2.387  1.00  0.00
ATOM    614  OE2 GLU    84       1.564  15.968   2.368  1.00  0.00
ATOM    615  N   ALA    85      -2.118  13.503   6.782  1.00  0.00
ATOM    616  CA  ALA    85      -2.050  13.492   8.087  1.00  0.00
ATOM    617  C   ALA    85      -2.580  12.085   8.511  1.00  0.00
ATOM    618  O   ALA    85      -1.857  11.505   9.303  1.00  0.00
ATOM    619  CB  ALA    85      -1.086  14.387   8.888  1.00  0.00
ATOM    620  N   THR    86      -3.714  11.568   8.045  1.00  0.00
ATOM    621  CA  THR    86      -4.351  10.468   8.351  1.00  0.00
ATOM    622  C   THR    86      -3.409   9.305   7.925  1.00  0.00
ATOM    623  O   THR    86      -3.305   8.447   8.785  1.00  0.00
ATOM    624  CB  THR    86      -5.833  10.061   8.634  1.00  0.00
ATOM    625  OG1 THR    86      -5.956   9.613   9.989  1.00  0.00
ATOM    626  CG2 THR    86      -6.270   8.959   7.651  1.00  0.00
ATOM    627  N   LEU    87      -2.752   9.263   6.768  1.00  0.00
ATOM    628  CA  LEU    87      -1.976   8.379   6.216  1.00  0.00
ATOM    629  C   LEU    87      -0.744   8.244   7.172  1.00  0.00
ATOM    630  O   LEU    87      -0.464   7.085   7.422  1.00  0.00
ATOM    631  CB  LEU    87      -2.202   7.190   5.307  1.00  0.00
ATOM    632  CG  LEU    87      -1.219   6.897   4.196  1.00  0.00
ATOM    633  CD1 LEU    87      -1.713   5.719   3.337  1.00  0.00
ATOM    634  CD2 LEU    87      -1.059   8.139   3.324  1.00  0.00
ATOM    635  N   GLU    88      -0.085   9.281   7.684  1.00  0.00
ATOM    636  CA  GLU    88       0.972   9.374   8.434  1.00  0.00
ATOM    637  C   GLU    88       0.600   8.645   9.770  1.00  0.00
ATOM    638  O   GLU    88       1.441   7.845  10.141  1.00  0.00
ATOM    639  CB  GLU    88       2.528   9.513   8.402  1.00  0.00
ATOM    640  CG  GLU    88       2.956  10.628   9.329  1.00  0.00
ATOM    641  CD  GLU    88       4.446  10.853   9.421  1.00  0.00
ATOM    642  OE1 GLU    88       5.194   9.843   9.350  1.00  0.00
ATOM    643  OE2 GLU    88       4.871  11.997   9.537  1.00  0.00
ATOM    644  N   GLN    89      -0.534   8.872  10.429  1.00  0.00
ATOM    645  CA  GLN    89      -0.975   8.432  11.570  1.00  0.00
ATOM    646  C   GLN    89      -1.121   6.881  11.394  1.00  0.00
ATOM    647  O   GLN    89      -0.632   6.236  12.305  1.00  0.00
ATOM    648  CB  GLN    89      -1.304   9.032  12.752  1.00  0.00
ATOM    649  CG  GLN    89      -0.745  10.174  13.584  1.00  0.00
ATOM    650  CD  GLN    89      -1.395  10.424  14.932  1.00  0.00
ATOM    651  OE1 GLN    89      -2.544  10.891  15.055  1.00  0.00
ATOM    652  NE2 GLN    89      -0.635  10.115  15.986  1.00  0.00
ATOM    653  N   HIS    90      -1.706   6.323  10.337  1.00  0.00
ATOM    654  CA  HIS    90      -1.982   5.078  10.050  1.00  0.00
ATOM    655  C   HIS    90      -0.611   4.353   9.935  1.00  0.00
ATOM    656  O   HIS    90      -0.584   3.299  10.546  1.00  0.00
ATOM    657  CB  HIS    90      -2.931   3.999  10.519  1.00  0.00
ATOM    658  CG  HIS    90      -3.703   3.344   9.419  1.00  0.00
ATOM    659  ND1 HIS    90      -4.629   2.345   9.634  1.00  0.00
ATOM    660  CD2 HIS    90      -3.658   3.546   8.094  1.00  0.00
ATOM    661  CE1 HIS    90      -5.122   1.974   8.468  1.00  0.00
ATOM    662  NE2 HIS    90      -4.551   2.678   7.511  1.00  0.00
ATOM    663  N   LEU    91       0.435   4.841   9.273  1.00  0.00
ATOM    664  CA  LEU    91       1.624   4.372   9.020  1.00  0.00
ATOM    665  C   LEU    91       2.309   4.189  10.410  1.00  0.00
ATOM    666  O   LEU    91       2.839   3.099  10.537  1.00  0.00
ATOM    667  CB  LEU    91       3.117   4.608   8.960  1.00  0.00
ATOM    668  CG  LEU    91       3.676   5.650   8.019  1.00  0.00
ATOM    669  CD1 LEU    91       5.215   5.631   8.045  1.00  0.00
ATOM    670  CD2 LEU    91       3.182   5.367   6.603  1.00  0.00
ATOM    671  N   GLU    92       2.295   5.111  11.370  1.00  0.00
ATOM    672  CA  GLU    92       2.846   5.170  12.545  1.00  0.00
ATOM    673  C   GLU    92       2.219   3.972  13.352  1.00  0.00
ATOM    674  O   GLU    92       3.045   3.286  13.930  1.00  0.00
ATOM    675  CB  GLU    92       3.727   5.247  13.832  1.00  0.00
ATOM    676  CG  GLU    92       3.847   6.687  14.279  1.00  0.00
ATOM    677  CD  GLU    92       4.651   6.905  15.538  1.00  0.00
ATOM    678  OE1 GLU    92       4.579   6.025  16.437  1.00  0.00
ATOM    679  OE2 GLU    92       5.355   7.905  15.632  1.00  0.00
ATOM    680  N   ASP    93       0.912   3.726  13.389  1.00  0.00
ATOM    681  CA  ASP    93       0.214   2.851  14.045  1.00  0.00
ATOM    682  C   ASP    93       0.690   1.449  13.527  1.00  0.00
ATOM    683  O   ASP    93       0.939   0.656  14.418  1.00  0.00
ATOM    684  CB  ASP    93      -1.288   2.688  14.441  1.00  0.00
ATOM    685  CG  ASP    93      -1.446   2.342  15.914  1.00  0.00
ATOM    686  OD1 ASP    93      -0.598   1.620  16.475  1.00  0.00
ATOM    687  OD2 ASP    93      -2.474   2.756  16.495  1.00  0.00
ATOM    688  N   THR    94       0.830   1.163  12.234  1.00  0.00
ATOM    689  CA  THR    94       1.140   0.054  11.617  1.00  0.00
ATOM    690  C   THR    94       2.588  -0.299  12.072  1.00  0.00
ATOM    691  O   THR    94       2.715  -1.463  12.410  1.00  0.00
ATOM    692  CB  THR    94      -0.026  -0.674  10.874  1.00  0.00
ATOM    693  OG1 THR    94      -0.642  -1.617  11.759  1.00  0.00
ATOM    694  CG2 THR    94       0.514  -1.377   9.615  1.00  0.00
ATOM    695  N   MET    95       3.581   0.586  12.116  1.00  0.00
ATOM    696  CA  MET    95       4.852   0.470  12.403  1.00  0.00
ATOM    697  C   MET    95       4.904   0.003  13.891  1.00  0.00
ATOM    698  O   MET    95       5.657  -0.938  14.070  1.00  0.00
ATOM    699  CB  MET    95       4.793   0.355  10.902  1.00  0.00
ATOM    700  CG  MET    95       5.619  -0.708  10.251  1.00  0.00
ATOM    701  SD  MET    95       5.237  -0.834   8.496  1.00  0.00
ATOM    702  CE  MET    95       5.974   0.657   7.919  1.00  0.00
ATOM    703  N   LYS    96       4.183   0.556  14.864  1.00  0.00
ATOM    704  CA  LYS    96       4.135   0.355  16.145  1.00  0.00
ATOM    705  C   LYS    96       3.462  -0.942  16.505  1.00  0.00
ATOM    706  O   LYS    96       3.573  -1.388  17.637  1.00  0.00
ATOM    707  CB  LYS    96       4.446   0.273  17.969  1.00  0.00
ATOM    708  CG  LYS    96       5.676   1.107  17.951  1.00  0.00
ATOM    709  CD  LYS    96       6.283   1.276  19.323  1.00  0.00
ATOM    710  CE  LYS    96       5.472   2.171  20.231  1.00  0.00
ATOM    711  NZ  LYS    96       5.534   3.586  19.856  1.00  0.00
ATOM    712  N   ASN    97       2.831  -1.576  15.525  1.00  0.00
ATOM    713  CA  ASN    97       2.037  -2.801  15.716  1.00  0.00
ATOM    714  C   ASN    97       2.954  -4.123  15.168  1.00  0.00
ATOM    715  O   ASN    97       3.945  -4.456  15.757  1.00  0.00
ATOM    716  CB  ASN    97       1.200  -3.735  16.602  1.00  0.00
ATOM    717  CG  ASN    97       0.572  -4.815  15.731  1.00  0.00
ATOM    718  OD1 ASN    97       1.109  -5.939  15.693  1.00  0.00
ATOM    719  ND2 ASN    97      -0.490  -4.430  15.055  1.00  0.00
ATOM    720  N   PRO    98       2.451  -4.823  14.215  1.00  0.00
ATOM    721  CA  PRO    98       3.234  -5.878  13.804  1.00  0.00
ATOM    722  C   PRO    98       4.326  -5.584  12.684  1.00  0.00
ATOM    723  O   PRO    98       4.619  -4.429  12.357  1.00  0.00
ATOM    724  CB  PRO    98       2.090  -6.762  14.321  1.00  0.00
ATOM    725  CG  PRO    98       2.527  -8.210  14.157  1.00  0.00
ATOM    726  CD  PRO    98       3.511  -8.160  12.987  1.00  0.00
ATOM    727  N   SER    99       5.052  -6.634  12.275  1.00  0.00
ATOM    728  CA  SER    99       6.053  -6.419  11.295  1.00  0.00
ATOM    729  C   SER    99       6.178  -5.994  10.040  1.00  0.00
ATOM    730  O   SER    99       7.036  -6.390   9.239  1.00  0.00
ATOM    731  CB  SER    99       7.567  -6.570  11.163  1.00  0.00
ATOM    732  OG  SER    99       7.882  -7.520  10.154  1.00  0.00
ATOM    733  N   ILE   100       5.282  -5.063   9.732  1.00  0.00
ATOM    734  CA  ILE   100       5.214  -4.510   8.106  1.00  0.00
ATOM    735  C   ILE   100       6.324  -3.245   8.269  1.00  0.00
ATOM    736  O   ILE   100       6.206  -2.353   9.092  1.00  0.00
ATOM    737  CB  ILE   100       3.770  -4.817   7.972  1.00  0.00
ATOM    738  CG1 ILE   100       3.201  -5.370   6.661  1.00  0.00
ATOM    739  CG2 ILE   100       2.772  -3.806   8.581  1.00  0.00
ATOM    740  CD1 ILE   100       3.034  -4.366   5.538  1.00  0.00
ATOM    741  N   VAL   101       7.320  -3.366   7.448  1.00  0.00
ATOM    742  CA  VAL   101       8.316  -2.495   7.191  1.00  0.00
ATOM    743  C   VAL   101       8.161  -1.096   6.897  1.00  0.00
ATOM    744  O   VAL   101       7.587  -0.405   7.692  1.00  0.00
ATOM    745  CB  VAL   101       8.747  -3.661   8.134  1.00  0.00
ATOM    746  CG1 VAL   101       8.053  -4.963   7.759  1.00  0.00
ATOM    747  CG2 VAL   101      10.264  -3.826   8.108  1.00  0.00
ATOM    748  N   GLY   102       8.696  -0.620   5.830  1.00  0.00
ATOM    749  CA  GLY   102       8.841   0.874   5.488  1.00  0.00
ATOM    750  C   GLY   102       7.632   0.770   4.412  1.00  0.00
ATOM    751  O   GLY   102       7.324  -0.114   3.600  1.00  0.00
ATOM    752  N   VAL   103       6.805   1.776   4.711  1.00  0.00
ATOM    753  CA  VAL   103       5.501   2.097   4.115  1.00  0.00
ATOM    754  C   VAL   103       6.079   3.452   3.716  1.00  0.00
ATOM    755  O   VAL   103       6.120   4.323   4.569  1.00  0.00
ATOM    756  CB  VAL   103       4.047   2.075   3.546  1.00  0.00
ATOM    757  CG1 VAL   103       3.230   0.946   4.157  1.00  0.00
ATOM    758  CG2 VAL   103       3.371   3.423   3.775  1.00  0.00
ATOM    759  N   LEU   104       6.343   3.634   2.460  1.00  0.00
ATOM    760  CA  LEU   104       6.977   5.002   2.139  1.00  0.00
ATOM    761  C   LEU   104       5.839   5.520   1.055  1.00  0.00
ATOM    762  O   LEU   104       5.346   4.738   0.231  1.00  0.00
ATOM    763  CB  LEU   104       8.329   4.637   2.712  1.00  0.00
ATOM    764  CG  LEU   104       9.569   5.352   2.224  1.00  0.00
ATOM    765  CD1 LEU   104      10.831   4.737   2.857  1.00  0.00
ATOM    766  CD2 LEU   104       9.650   5.242   0.704  1.00  0.00
ATOM    767  N   CYS   105       5.285   6.704   1.328  1.00  0.00
ATOM    768  CA  CYS   105       4.430   7.352   0.555  1.00  0.00
ATOM    769  C   CYS   105       4.713   8.732   0.214  1.00  0.00
ATOM    770  O   CYS   105       4.258   9.727   0.789  1.00  0.00
ATOM    771  CB  CYS   105       3.166   8.077   0.056  1.00  0.00
ATOM    772  SG  CYS   105       1.586   7.358   0.567  1.00  0.00
ATOM    773  N   THR   106       5.615   8.824  -0.778  1.00  0.00
ATOM    774  CA  THR   106       6.151  10.182  -1.327  1.00  0.00
ATOM    775  C   THR   106       5.766  10.680  -2.613  1.00  0.00
ATOM    776  O   THR   106       4.795  10.296  -3.273  1.00  0.00
ATOM    777  CB  THR   106       7.491  10.575  -0.626  1.00  0.00
ATOM    778  OG1 THR   106       8.587  10.321  -1.512  1.00  0.00
ATOM    779  CG2 THR   106       7.649   9.778   0.682  1.00  0.00
ATOM    780  N   ASP   107       6.457  11.795  -2.873  1.00  0.00
ATOM    781  CA  ASP   107       6.176  12.851  -4.046  1.00  0.00
ATOM    782  C   ASP   107       7.748  12.537  -4.510  1.00  0.00
ATOM    783  O   ASP   107       8.764  12.428  -3.828  1.00  0.00
ATOM    784  CB  ASP   107       5.547  14.075  -4.785  1.00  0.00
ATOM    785  CG  ASP   107       4.608  14.856  -3.879  1.00  0.00
ATOM    786  OD1 ASP   107       3.921  14.253  -3.032  1.00  0.00
ATOM    787  OD2 ASP   107       4.518  16.090  -4.070  1.00  0.00
ATOM    788  N   SER   108       7.725  12.393  -5.838  1.00  0.00
ATOM    789  CA  SER   108       8.856  12.108  -6.651  1.00  0.00
ATOM    790  C   SER   108       9.841  13.251  -6.599  1.00  0.00
ATOM    791  O   SER   108      10.650  13.280  -7.510  1.00  0.00
ATOM    792  CB  SER   108       9.342  10.719  -7.061  1.00  0.00
ATOM    793  OG  SER   108       8.666  10.288  -8.235  1.00  0.00
ATOM    794  N   GLN   109       9.863  14.106  -5.647  1.00  0.00
ATOM    795  CA  GLN   109      10.755  15.251  -5.632  1.00  0.00
ATOM    796  C   GLN   109      12.096  14.885  -5.202  1.00  0.00
ATOM    797  O   GLN   109      12.835  15.759  -4.809  1.00  0.00
ATOM    798  CB  GLN   109      10.271  16.518  -5.789  1.00  0.00
ATOM    799  CG  GLN   109      10.776  17.804  -6.422  1.00  0.00
ATOM    800  CD  GLN   109       9.911  19.039  -6.252  1.00  0.00
ATOM    801  OE1 GLN   109       8.814  19.183  -6.825  1.00  0.00
ATOM    802  NE2 GLN   109      10.423  19.973  -5.446  1.00  0.00
ATOM    803  N   GLY   110      12.227  13.611  -4.889  1.00  0.00
ATOM    804  CA  GLY   110      13.223  12.815  -4.049  1.00  0.00
ATOM    805  C   GLY   110      12.664  12.611  -2.469  1.00  0.00
ATOM    806  O   GLY   110      12.761  11.621  -1.742  1.00  0.00
ATOM    807  N   LEU   111      12.207  13.790  -2.068  1.00  0.00
ATOM    808  CA  LEU   111      11.557  13.792  -0.764  1.00  0.00
ATOM    809  C   LEU   111      10.442  12.444  -0.245  1.00  0.00
ATOM    810  O   LEU   111       9.361  12.060  -0.711  1.00  0.00
ATOM    811  CB  LEU   111      10.736  15.041  -0.528  1.00  0.00
ATOM    812  CG  LEU   111      11.128  16.001   0.573  1.00  0.00
ATOM    813  CD1 LEU   111      10.088  17.128   0.702  1.00  0.00
ATOM    814  CD2 LEU   111      11.230  15.240   1.893  1.00  0.00
ATOM    815  N   ASN   112      10.991  11.895   0.838  1.00  0.00
ATOM    816  CA  ASN   112      10.281  10.965   1.452  1.00  0.00
ATOM    817  C   ASN   112       9.346  12.219   2.315  1.00  0.00
ATOM    818  O   ASN   112       9.908  13.036   3.057  1.00  0.00
ATOM    819  CB  ASN   112      10.578   9.518   1.874  1.00  0.00
ATOM    820  CG  ASN   112      11.858   9.055   1.193  1.00  0.00
ATOM    821  OD1 ASN   112      12.921   9.070   1.845  1.00  0.00
ATOM    822  ND2 ASN   112      11.718   8.706  -0.068  1.00  0.00
ATOM    823  N   LEU   113       8.022  12.221   2.134  1.00  0.00
ATOM    824  CA  LEU   113       7.401  13.073   2.697  1.00  0.00
ATOM    825  C   LEU   113       6.574  12.392   3.865  1.00  0.00
ATOM    826  O   LEU   113       6.003  12.960   4.784  1.00  0.00
ATOM    827  CB  LEU   113       6.147  13.836   2.332  1.00  0.00
ATOM    828  CG  LEU   113       5.891  15.196   2.942  1.00  0.00
ATOM    829  CD1 LEU   113       4.509  15.725   2.518  1.00  0.00
ATOM    830  CD2 LEU   113       5.956  15.086   4.463  1.00  0.00
ATOM    831  N   GLY   114       6.506  11.083   3.657  1.00  0.00
ATOM    832  CA  GLY   114       5.613  10.198   4.835  1.00  0.00
ATOM    833  C   GLY   114       5.751   8.832   4.914  1.00  0.00
ATOM    834  O   GLY   114       5.363   7.874   4.244  1.00  0.00
ATOM    835  N   CYS   115       6.565   8.660   5.932  1.00  0.00
ATOM    836  CA  CYS   115       7.179   7.423   6.202  1.00  0.00
ATOM    837  C   CYS   115       8.449   7.120   7.265  1.00  0.00
ATOM    838  O   CYS   115       9.497   7.752   7.452  1.00  0.00
ATOM    839  CB  CYS   115       5.811   6.720   6.126  1.00  0.00
ATOM    840  SG  CYS   115       5.356   6.045   4.510  1.00  0.00
ATOM    841  N   ARG   116       7.915   6.328   8.193  1.00  0.00
ATOM    842  CA  ARG   116       8.733   5.868   9.629  1.00  0.00
ATOM    843  C   ARG   116      10.125   5.239   9.240  1.00  0.00
ATOM    844  O   ARG   116      10.885   5.043  10.192  1.00  0.00
ATOM    845  CB  ARG   116       6.968   5.090  10.639  1.00  0.00
ATOM    846  CG  ARG   116       7.225   4.971  12.134  1.00  0.00
ATOM    847  CD  ARG   116       8.104   6.066  12.610  1.00  0.00
ATOM    848  NE  ARG   116       8.431   5.997  14.000  1.00  0.00
ATOM    849  CZ  ARG   116       7.710   6.214  15.086  1.00  0.00
ATOM    850  NH1 ARG   116       6.420   6.548  15.088  1.00  0.00
ATOM    851  NH2 ARG   116       8.325   6.167  16.266  1.00  0.00
ATOM    852  N   GLY   117      10.453   4.913   7.989  1.00  0.00
ATOM    853  CA  GLY   117      11.626   4.317   7.710  1.00  0.00
ATOM    854  C   GLY   117      11.971   3.568   8.897  1.00  0.00
ATOM    855  O   GLY   117      12.727   4.106   9.726  1.00  0.00
ATOM    856  N   THR   118      11.470   2.348   9.067  1.00  0.00
ATOM    857  CA  THR   118      12.270   1.398  10.076  1.00  0.00
ATOM    858  C   THR   118      13.582   0.664   9.369  1.00  0.00
ATOM    859  O   THR   118      14.562   1.285   8.981  1.00  0.00
ATOM    860  CB  THR   118      11.537   1.889  11.366  1.00  0.00
ATOM    861  OG1 THR   118      12.276   1.478  12.522  1.00  0.00
ATOM    862  CG2 THR   118      10.106   1.322  11.402  1.00  0.00
ATOM    863  N   LEU   119      13.482  -0.641   9.223  1.00  0.00
ATOM    864  CA  LEU   119      14.601  -1.203   8.561  1.00  0.00
ATOM    865  C   LEU   119      15.371  -1.393   7.353  1.00  0.00
ATOM    866  O   LEU   119      15.451  -2.448   6.750  1.00  0.00
ATOM    867  CB  LEU   119      14.728  -2.558   9.222  1.00  0.00
ATOM    868  CG  LEU   119      15.888  -3.461   8.868  1.00  0.00
ATOM    869  CD1 LEU   119      15.746  -4.823   9.571  1.00  0.00
ATOM    870  CD2 LEU   119      15.925  -3.664   7.355  1.00  0.00
ATOM    871  N   SER   120      15.799  -0.277   6.822  1.00  0.00
ATOM    872  CA  SER   120      16.691  -0.331   5.496  1.00  0.00
ATOM    873  C   SER   120      16.459   0.493   4.316  1.00  0.00
ATOM    874  O   SER   120      15.488   0.555   3.551  1.00  0.00
ATOM    875  CB  SER   120      17.592  -1.440   6.035  1.00  0.00
ATOM    876  OG  SER   120      17.358  -2.652   5.330  1.00  0.00
ATOM    877  N   ASP   121      17.397   1.438   4.363  1.00  0.00
ATOM    878  CA  ASP   121      17.478   2.665   3.283  1.00  0.00
ATOM    879  C   ASP   121      17.468   2.081   1.852  1.00  0.00
ATOM    880  O   ASP   121      17.089   2.829   0.934  1.00  0.00
ATOM    881  CB  ASP   121      17.710   3.837   2.277  1.00  0.00
ATOM    882  CG  ASP   121      17.451   5.190   2.922  1.00  0.00
ATOM    883  OD1 ASP   121      16.551   5.306   3.777  1.00  0.00
ATOM    884  OD2 ASP   121      18.125   6.161   2.512  1.00  0.00
ATOM    885  N   GLU   122      17.880   0.828   1.633  1.00  0.00
ATOM    886  CA  GLU   122      17.926   0.225   0.393  1.00  0.00
ATOM    887  C   GLU   122      16.560  -0.042   0.046  1.00  0.00
ATOM    888  O   GLU   122      16.263  -0.639  -0.982  1.00  0.00
ATOM    889  CB  GLU   122      19.040  -0.360  -0.533  1.00  0.00
ATOM    890  CG  GLU   122      20.354   0.332  -0.245  1.00  0.00
ATOM    891  CD  GLU   122      21.531  -0.161  -1.051  1.00  0.00
ATOM    892  OE1 GLU   122      21.574  -1.388  -1.331  1.00  0.00
ATOM    893  OE2 GLU   122      22.381   0.643  -1.420  1.00  0.00
ATOM    894  N   HIS   123      15.632   0.573   0.769  1.00  0.00
ATOM    895  CA  HIS   123      14.212   1.091   0.335  1.00  0.00
ATOM    896  C   HIS   123      13.463   2.169  -0.480  1.00  0.00
ATOM    897  O   HIS   123      12.787   2.043  -1.486  1.00  0.00
ATOM    898  CB  HIS   123      13.597   0.235   1.420  1.00  0.00
ATOM    899  CG  HIS   123      12.443  -0.597   0.962  1.00  0.00
ATOM    900  ND1 HIS   123      11.737  -1.438   1.795  1.00  0.00
ATOM    901  CD2 HIS   123      11.899  -0.721  -0.258  1.00  0.00
ATOM    902  CE1 HIS   123      10.796  -2.034   1.089  1.00  0.00
ATOM    903  NE2 HIS   123      10.870  -1.627  -0.162  1.00  0.00
ATOM    904  N   ALA   124      13.836   3.350   0.006  1.00  0.00
ATOM    905  CA  ALA   124      13.173   4.630  -0.657  1.00  0.00
ATOM    906  C   ALA   124      13.771   4.817  -2.069  1.00  0.00
ATOM    907  O   ALA   124      12.962   5.034  -2.953  1.00  0.00
ATOM    908  CB  ALA   124      14.132   4.749   0.542  1.00  0.00
ATOM    909  N   GLY   125      15.080   4.711  -2.286  1.00  0.00
ATOM    910  CA  GLY   125      15.783   4.936  -3.421  1.00  0.00
ATOM    911  C   GLY   125      15.324   3.766  -4.559  1.00  0.00
ATOM    912  O   GLY   125      15.125   3.794  -5.779  1.00  0.00
ATOM    913  N   VAL   126      15.166   2.672  -3.804  1.00  0.00
ATOM    914  CA  VAL   126      14.831   1.480  -4.728  1.00  0.00
ATOM    915  C   VAL   126      13.381   1.740  -5.268  1.00  0.00
ATOM    916  O   VAL   126      13.254   1.491  -6.454  1.00  0.00
ATOM    917  CB  VAL   126      15.626   0.163  -4.995  1.00  0.00
ATOM    918  CG1 VAL   126      14.827  -0.801  -5.861  1.00  0.00
ATOM    919  CG2 VAL   126      16.974   0.481  -5.634  1.00  0.00
ATOM    920  N   ILE   127      12.391   2.206  -4.509  1.00  0.00
ATOM    921  CA  ILE   127      11.132   2.421  -4.753  1.00  0.00
ATOM    922  C   ILE   127      11.089   3.512  -5.868  1.00  0.00
ATOM    923  O   ILE   127      10.341   3.237  -6.790  1.00  0.00
ATOM    924  CB  ILE   127      10.509   1.451  -3.822  1.00  0.00
ATOM    925  CG1 ILE   127       9.824   0.184  -4.347  1.00  0.00
ATOM    926  CG2 ILE   127       9.692   2.025  -2.642  1.00  0.00
ATOM    927  CD1 ILE   127       8.456   0.382  -4.968  1.00  0.00
ATOM    928  N   SER   128      11.819   4.625  -5.828  1.00  0.00
ATOM    929  CA  SER   128      11.867   5.667  -6.615  1.00  0.00
ATOM    930  C   SER   128      12.358   5.117  -8.000  1.00  0.00
ATOM    931  O   SER   128      11.687   5.500  -8.943  1.00  0.00
ATOM    932  CB  SER   128      11.227   7.039  -6.820  1.00  0.00
ATOM    933  OG  SER   128      10.160   7.228  -5.900  1.00  0.00
ATOM    934  N   VAL   129      13.397   4.295  -8.129  1.00  0.00
ATOM    935  CA  VAL   129      13.989   3.801  -9.179  1.00  0.00
ATOM    936  C   VAL   129      12.919   2.910  -9.887  1.00  0.00
ATOM    937  O   VAL   129      12.847   3.110 -11.087  1.00  0.00
ATOM    938  CB  VAL   129      15.424   4.320  -9.505  1.00  0.00
ATOM    939  CG1 VAL   129      16.141   3.395 -10.479  1.00  0.00
ATOM    940  CG2 VAL   129      15.358   5.742 -10.053  1.00  0.00
ATOM    941  N   LEU   130      12.144   2.040  -9.244  1.00  0.00
ATOM    942  CA  LEU   130      11.256   1.180  -9.657  1.00  0.00
ATOM    943  C   LEU   130      10.127   2.024 -10.325  1.00  0.00
ATOM    944  O   LEU   130       9.794   1.596 -11.417  1.00  0.00
ATOM    945  CB  LEU   130      11.005   0.197  -8.534  1.00  0.00
ATOM    946  CG  LEU   130      11.780  -1.100  -8.484  1.00  0.00
ATOM    947  CD1 LEU   130      11.277  -1.985  -7.330  1.00  0.00
ATOM    948  CD2 LEU   130      11.613  -1.838  -9.810  1.00  0.00
ATOM    949  N   ALA   131       9.598   3.116  -9.778  1.00  0.00
ATOM    950  CA  ALA   131       8.628   3.903 -10.142  1.00  0.00
ATOM    951  C   ALA   131       9.089   4.527 -11.504  1.00  0.00
ATOM    952  O   ALA   131       8.237   4.473 -12.374  1.00  0.00
ATOM    953  CB  ALA   131       7.491   4.629  -9.398  1.00  0.00
ATOM    954  N   GLN   132      10.298   5.046 -11.697  1.00  0.00
ATOM    955  CA  GLN   132      10.831   5.661 -12.711  1.00  0.00
ATOM    956  C   GLN   132      10.845   4.611 -13.877  1.00  0.00
ATOM    957  O   GLN   132      10.413   5.046 -14.930  1.00  0.00
ATOM    958  CB  GLN   132      11.093   6.987 -12.911  1.00  0.00
ATOM    959  CG  GLN   132      10.312   8.282 -12.770  1.00  0.00
ATOM    960  CD  GLN   132      11.003   9.554 -13.228  1.00  0.00
ATOM    961  OE1 GLN   132      11.964  10.062 -12.619  1.00  0.00
ATOM    962  NE2 GLN   132      10.492  10.099 -14.336  1.00  0.00
ATOM    963  N   GLN   133      11.270   3.359 -13.724  1.00  0.00
ATOM    964  CA  GLN   133      11.422   2.381 -14.570  1.00  0.00
ATOM    965  C   GLN   133       9.995   2.059 -15.112  1.00  0.00
ATOM    966  O   GLN   133       9.953   1.963 -16.326  1.00  0.00
ATOM    967  CB  GLN   133      12.324   0.960 -14.814  1.00  0.00
ATOM    968  CG  GLN   133      13.466   1.517 -15.627  1.00  0.00
ATOM    969  CD  GLN   133      14.651   0.581 -15.657  1.00  0.00
ATOM    970  OE1 GLN   133      14.512  -0.569 -16.050  1.00  0.00
ATOM    971  NE2 GLN   133      15.815   1.067 -15.245  1.00  0.00
ATOM    972  N   ALA   134       8.925   1.932 -14.331  1.00  0.00
ATOM    973  CA  ALA   134       7.684   1.608 -14.585  1.00  0.00
ATOM    974  C   ALA   134       7.144   2.733 -15.524  1.00  0.00
ATOM    975  O   ALA   134       6.558   2.300 -16.501  1.00  0.00
ATOM    976  CB  ALA   134       7.389   0.313 -13.806  1.00  0.00
ATOM    977  N   ALA   135       7.325   4.032 -15.298  1.00  0.00
ATOM    978  CA  ALA   135       6.906   5.098 -15.913  1.00  0.00
ATOM    979  C   ALA   135       7.538   5.026 -17.347  1.00  0.00
ATOM    980  O   ALA   135       6.733   5.231 -18.239  1.00  0.00
ATOM    981  CB  ALA   135       6.015   6.322 -16.191  1.00  0.00
ATOM    982  N   LYS   136       8.820   4.748 -17.569  1.00  0.00
ATOM    983  CA  LYS   136       9.530   4.710 -18.655  1.00  0.00
ATOM    984  C   LYS   136       8.902   3.577 -19.534  1.00  0.00
ATOM    985  O   LYS   136       8.708   3.912 -20.690  1.00  0.00
ATOM    986  CB  LYS   136      10.765   4.593 -19.319  1.00  0.00
ATOM    987  CG  LYS   136      11.721   5.713 -19.085  1.00  0.00
ATOM    988  CD  LYS   136      12.449   6.227 -20.312  1.00  0.00
ATOM    989  CE  LYS   136      13.936   5.915 -20.244  1.00  0.00
ATOM    990  NZ  LYS   136      14.737   6.804 -21.034  1.00  0.00
ATOM    991  N   LEU   137       8.588   2.374 -19.059  1.00  0.00
ATOM    992  CA  LEU   137       8.129   1.297 -19.639  1.00  0.00
ATOM    993  C   LEU   137       6.575   1.845 -20.309  1.00  0.00
ATOM    994  O   LEU   137       6.313   1.651 -21.483  1.00  0.00
ATOM    995  CB  LEU   137       7.917  -0.140 -19.217  1.00  0.00
ATOM    996  CG  LEU   137       8.806  -1.227 -19.780  1.00  0.00
ATOM    997  CD1 LEU   137       8.332  -2.612 -19.303  1.00  0.00
ATOM    998  CD2 LEU   137       8.770  -1.167 -21.305  1.00  0.00
ATOM    999  N   THR   138       5.703   2.349 -19.439  1.00  0.00
ATOM   1000  CA  THR   138       4.583   2.702 -19.760  1.00  0.00
ATOM   1001  C   THR   138       4.116   3.863 -20.484  1.00  0.00
ATOM   1002  O   THR   138       2.975   4.111 -20.884  1.00  0.00
ATOM   1003  CB  THR   138       3.291   3.276 -19.093  1.00  0.00
ATOM   1004  OG1 THR   138       3.311   2.993 -17.690  1.00  0.00
ATOM   1005  CG2 THR   138       2.044   2.663 -19.758  1.00  0.00
ATOM   1006  N   SER   139       5.126   4.721 -20.639  1.00  0.00
ATOM   1007  CA  SER   139       4.847   6.129 -21.411  1.00  0.00
ATOM   1008  C   SER   139       3.489   6.955 -21.136  1.00  0.00
ATOM   1009  O   SER   139       3.065   7.610 -22.072  1.00  0.00
ATOM   1010  CB  SER   139       4.683   7.571 -21.888  1.00  0.00
ATOM   1011  OG  SER   139       5.554   7.830 -22.981  1.00  0.00
ATOM   1012  N   ASP   140       2.935   7.031 -19.954  1.00  0.00
ATOM   1013  CA  ASP   140       1.784   7.556 -19.649  1.00  0.00
ATOM   1014  C   ASP   140       1.134   7.641 -18.636  1.00  0.00
ATOM   1015  O   ASP   140       1.320   6.496 -18.210  1.00  0.00
ATOM   1016  CB  ASP   140       1.416   7.839 -21.140  1.00  0.00
ATOM   1017  CG  ASP   140      -0.064   7.610 -21.406  1.00  0.00
ATOM   1018  OD1 ASP   140      -0.668   6.700 -20.803  1.00  0.00
ATOM   1019  OD2 ASP   140      -0.608   8.319 -22.281  1.00  0.00
ATOM   1020  N   PRO   141       0.439   8.546 -17.933  1.00  0.00
ATOM   1021  CA  PRO   141      -0.345   8.366 -16.595  1.00  0.00
ATOM   1022  C   PRO   141      -1.536   7.132 -16.440  1.00  0.00
ATOM   1023  O   PRO   141      -2.427   7.353 -15.640  1.00  0.00
ATOM   1024  CB  PRO   141      -0.521   9.860 -16.906  1.00  0.00
ATOM   1025  CG  PRO   141       0.731  10.574 -16.421  1.00  0.00
ATOM   1026  CD  PRO   141       1.239   9.682 -15.287  1.00  0.00
ATOM   1027  N   THR   142      -1.570   6.126 -17.231  1.00  0.00
ATOM   1028  CA  THR   142      -2.438   5.230 -17.152  1.00  0.00
ATOM   1029  C   THR   142      -1.603   4.205 -15.992  1.00  0.00
ATOM   1030  O   THR   142      -0.391   3.986 -16.012  1.00  0.00
ATOM   1031  CB  THR   142      -3.758   4.794 -17.865  1.00  0.00
ATOM   1032  OG1 THR   142      -4.556   4.020 -16.963  1.00  0.00
ATOM   1033  CG2 THR   142      -3.426   3.986 -19.133  1.00  0.00
ATOM   1034  N   ASP   143      -2.368   3.784 -15.005  1.00  0.00
ATOM   1035  CA  ASP   143      -1.436   3.000 -14.228  1.00  0.00
ATOM   1036  C   ASP   143      -1.043   1.738 -14.315  1.00  0.00
ATOM   1037  O   ASP   143      -1.897   0.847 -14.406  1.00  0.00
ATOM   1038  CB  ASP   143      -2.350   4.259 -14.084  1.00  0.00
ATOM   1039  CG  ASP   143      -2.854   4.426 -12.659  1.00  0.00
ATOM   1040  OD1 ASP   143      -3.112   3.418 -11.971  1.00  0.00
ATOM   1041  OD2 ASP   143      -3.052   5.592 -12.252  1.00  0.00
ATOM   1042  N   ILE   144       0.264   1.480 -14.298  1.00  0.00
ATOM   1043  CA  ILE   144       0.860  -0.037 -14.403  1.00  0.00
ATOM   1044  C   ILE   144       0.782  -0.436 -13.008  1.00  0.00
ATOM   1045  O   ILE   144       1.449   0.511 -12.534  1.00  0.00
ATOM   1046  CB  ILE   144       1.654  -0.859 -15.476  1.00  0.00
ATOM   1047  CG1 ILE   144       2.413  -2.030 -14.818  1.00  0.00
ATOM   1048  CG2 ILE   144       2.591   0.079 -16.264  1.00  0.00
ATOM   1049  CD1 ILE   144       3.075  -2.985 -15.827  1.00  0.00
ATOM   1050  N   PRO   145       0.262  -1.221 -12.174  1.00  0.00
ATOM   1051  CA  PRO   145      -0.785  -0.268 -10.973  1.00  0.00
ATOM   1052  C   PRO   145       0.016  -1.160  -9.973  1.00  0.00
ATOM   1053  O   PRO   145      -0.741  -1.726  -9.205  1.00  0.00
ATOM   1054  CB  PRO   145      -1.280   0.895 -10.101  1.00  0.00
ATOM   1055  CG  PRO   145      -2.738   0.620  -9.765  1.00  0.00
ATOM   1056  CD  PRO   145      -3.224  -0.234 -10.936  1.00  0.00
ATOM   1057  N   VAL   146       1.297  -1.428  -9.978  1.00  0.00
ATOM   1058  CA  VAL   146       2.016  -2.085  -9.135  1.00  0.00
ATOM   1059  C   VAL   146       3.005  -2.928  -9.387  1.00  0.00
ATOM   1060  O   VAL   146       2.727  -3.753 -10.264  1.00  0.00
ATOM   1061  CB  VAL   146       0.867  -1.989  -8.083  1.00  0.00
ATOM   1062  CG1 VAL   146       0.911  -3.155  -7.106  1.00  0.00
ATOM   1063  CG2 VAL   146       0.937  -0.656  -7.345  1.00  0.00
ATOM   1064  N   VAL   147       4.166  -2.900  -8.724  1.00  0.00
ATOM   1065  CA  VAL   147       5.355  -3.911  -8.923  1.00  0.00
ATOM   1066  C   VAL   147       5.782  -5.086  -8.243  1.00  0.00
ATOM   1067  O   VAL   147       6.620  -5.958  -8.488  1.00  0.00
ATOM   1068  CB  VAL   147       6.498  -3.432  -9.873  1.00  0.00
ATOM   1069  CG1 VAL   147       6.878  -4.515 -10.873  1.00  0.00
ATOM   1070  CG2 VAL   147       6.087  -2.149 -10.588  1.00  0.00
ATOM   1071  N   CYS   148       5.134  -5.029  -7.078  1.00  0.00
ATOM   1072  CA  CYS   148       5.463  -6.191  -5.870  1.00  0.00
ATOM   1073  C   CYS   148       7.130  -6.519  -5.480  1.00  0.00
ATOM   1074  O   CYS   148       7.356  -7.017  -4.373  1.00  0.00
ATOM   1075  CB  CYS   148       4.051  -6.470  -5.319  1.00  0.00
ATOM   1076  SG  CYS   148       3.943  -7.717  -4.014  1.00  0.00
ATOM   1077  N   LEU   149       8.107  -6.074  -6.272  1.00  0.00
ATOM   1078  CA  LEU   149       9.273  -6.247  -5.761  1.00  0.00
ATOM   1079  C   LEU   149       9.963  -7.264  -4.968  1.00  0.00
ATOM   1080  O   LEU   149      10.616  -7.031  -3.944  1.00  0.00
ATOM   1081  CB  LEU   149      10.629  -5.695  -5.380  1.00  0.00
ATOM   1082  CG  LEU   149      11.110  -4.398  -5.991  1.00  0.00
ATOM   1083  CD1 LEU   149      12.554  -4.096  -5.549  1.00  0.00
ATOM   1084  CD2 LEU   149      11.050  -4.504  -7.513  1.00  0.00
ATOM   1085  N   GLU   150       9.792  -8.508  -5.444  1.00  0.00
ATOM   1086  CA  GLU   150      10.375  -9.762  -4.781  1.00  0.00
ATOM   1087  C   GLU   150      10.999 -10.993  -4.631  1.00  0.00
ATOM   1088  O   GLU   150      10.356 -11.821  -5.290  1.00  0.00
ATOM   1089  CB  GLU   150       9.226 -10.099  -4.139  1.00  0.00
ATOM   1090  CG  GLU   150       8.409 -11.379  -4.252  1.00  0.00
ATOM   1091  CD  GLU   150       7.309 -11.482  -3.211  1.00  0.00
ATOM   1092  OE1 GLU   150       6.431 -10.609  -3.216  1.00  0.00
ATOM   1093  OE2 GLU   150       7.342 -12.438  -2.427  1.00  0.00
ATOM   1094  N   SER   151      12.313 -11.096  -4.435  1.00  0.00
ATOM   1095  CA  SER   151      13.031 -12.495  -4.797  1.00  0.00
ATOM   1096  C   SER   151      12.816 -13.799  -4.260  1.00  0.00
ATOM   1097  O   SER   151      13.616 -14.708  -4.238  1.00  0.00
ATOM   1098  CB  SER   151      14.424 -12.007  -5.192  1.00  0.00
ATOM   1099  OG  SER   151      14.899 -12.733  -6.318  1.00  0.00
ATOM   1100  N   ASP   152      11.792 -13.698  -3.435  1.00  0.00
ATOM   1101  CA  ASP   152      11.413 -14.809  -2.237  1.00  0.00
ATOM   1102  C   ASP   152      11.971 -14.168  -0.776  1.00  0.00
ATOM   1103  O   ASP   152      11.034 -13.949  -0.028  1.00  0.00
ATOM   1104  CB  ASP   152      10.326 -15.615  -3.018  1.00  0.00
ATOM   1105  CG  ASP   152       9.720 -16.716  -2.161  1.00  0.00
ATOM   1106  OD1 ASP   152      10.431 -17.319  -1.333  1.00  0.00
ATOM   1107  OD2 ASP   152       8.524 -17.016  -2.372  1.00  0.00
ATOM   1108  N   ASN   153      13.237 -13.914  -0.455  1.00  0.00
ATOM   1109  CA  ASN   153      13.819 -13.304   0.306  1.00  0.00
ATOM   1110  C   ASN   153      12.864 -11.808   0.574  1.00  0.00
ATOM   1111  O   ASN   153      11.662 -11.767   0.794  1.00  0.00
ATOM   1112  CB  ASN   153      14.406 -14.247   1.367  1.00  0.00
ATOM   1113  CG  ASN   153      15.896 -13.968   1.510  1.00  0.00
ATOM   1114  OD1 ASN   153      16.283 -13.260   2.460  1.00  0.00
ATOM   1115  ND2 ASN   153      16.648 -14.490   0.564  1.00  0.00
ATOM   1116  N   GLY   154      13.602 -10.718   0.531  1.00  0.00
ATOM   1117  CA  GLY   154      12.729  -9.669   0.657  1.00  0.00
ATOM   1118  C   GLY   154      11.655  -9.244  -0.319  1.00  0.00
ATOM   1119  O   GLY   154      11.659  -9.560  -1.503  1.00  0.00
ATOM   1120  N   ASN   155      10.717  -8.494   0.232  1.00  0.00
ATOM   1121  CA  ASN   155       9.489  -8.052  -0.525  1.00  0.00
ATOM   1122  C   ASN   155       9.240  -6.675  -0.115  1.00  0.00
ATOM   1123  O   ASN   155       9.521  -6.164   0.978  1.00  0.00
ATOM   1124  CB  ASN   155       9.148  -9.465  -1.023  1.00  0.00
ATOM   1125  CG  ASN   155       7.796  -9.878  -0.457  1.00  0.00
ATOM   1126  OD1 ASN   155       6.789  -9.780  -1.185  1.00  0.00
ATOM   1127  ND2 ASN   155       7.820 -10.276   0.797  1.00  0.00
ATOM   1128  N   ILE   156       9.149  -5.949  -1.233  1.00  0.00
ATOM   1129  CA  ILE   156       9.030  -4.369  -1.376  1.00  0.00
ATOM   1130  C   ILE   156       7.901  -4.443  -2.129  1.00  0.00
ATOM   1131  O   ILE   156       7.919  -4.824  -3.288  1.00  0.00
ATOM   1132  CB  ILE   156      10.022  -3.240  -0.789  1.00  0.00
ATOM   1133  CG1 ILE   156      10.807  -2.625  -1.948  1.00  0.00
ATOM   1134  CG2 ILE   156      10.989  -3.943   0.136  1.00  0.00
ATOM   1135  CD1 ILE   156      10.014  -1.647  -2.791  1.00  0.00
ATOM   1136  N   MET   157       6.853  -3.989  -1.517  1.00  0.00
ATOM   1137  CA  MET   157       5.284  -4.076  -1.996  1.00  0.00
ATOM   1138  C   MET   157       5.001  -2.609  -2.382  1.00  0.00
ATOM   1139  O   MET   157       5.008  -1.754  -1.513  1.00  0.00
ATOM   1140  CB  MET   157       4.194  -4.609  -2.584  1.00  0.00
ATOM   1141  CG  MET   157       3.251  -5.768  -2.356  1.00  0.00
ATOM   1142  SD  MET   157       1.825  -5.253  -1.387  1.00  0.00
ATOM   1143  CE  MET   157       2.622  -4.769   0.149  1.00  0.00
ATOM   1144  N   ILE   158       4.839  -2.377  -3.647  1.00  0.00
ATOM   1145  CA  ILE   158       4.550  -0.970  -4.074  1.00  0.00
ATOM   1146  C   ILE   158       2.986  -0.721  -4.257  1.00  0.00
ATOM   1147  O   ILE   158       2.334  -1.623  -4.791  1.00  0.00
ATOM   1148  CB  ILE   158       5.998  -0.704  -4.247  1.00  0.00
ATOM   1149  CG1 ILE   158       6.511   0.715  -4.518  1.00  0.00
ATOM   1150  CG2 ILE   158       6.808  -1.714  -5.091  1.00  0.00
ATOM   1151  CD1 ILE   158       6.305   1.234  -5.927  1.00  0.00
ATOM   1152  N   GLN   159       2.595   0.557  -4.200  1.00  0.00
ATOM   1153  CA  GLN   159       1.274   0.822  -4.825  1.00  0.00
ATOM   1154  C   GLN   159       1.798   2.073  -5.496  1.00  0.00
ATOM   1155  O   GLN   159       2.282   2.978  -4.837  1.00  0.00
ATOM   1156  CB  GLN   159       0.033   1.106  -4.592  1.00  0.00
ATOM   1157  CG  GLN   159      -1.036   0.726  -3.588  1.00  0.00
ATOM   1158  CD  GLN   159      -0.674  -0.547  -2.898  1.00  0.00
ATOM   1159  OE1 GLN   159      -1.203  -1.614  -3.249  1.00  0.00
ATOM   1160  NE2 GLN   159       0.250  -0.464  -1.951  1.00  0.00
ATOM   1161  N   LYS   160       1.655   2.091  -6.784  1.00  0.00
ATOM   1162  CA  LYS   160       2.157   3.198  -7.669  1.00  0.00
ATOM   1163  C   LYS   160       1.174   3.884  -8.226  1.00  0.00
ATOM   1164  O   LYS   160       0.193   3.303  -8.711  1.00  0.00
ATOM   1165  CB  LYS   160       3.255   3.691  -8.080  1.00  0.00
ATOM   1166  CG  LYS   160       3.595   3.551  -9.506  1.00  0.00
ATOM   1167  CD  LYS   160       5.083   3.475  -9.745  1.00  0.00
ATOM   1168  CE  LYS   160       5.428   3.375 -11.220  1.00  0.00
ATOM   1169  NZ  LYS   160       4.740   2.234 -11.869  1.00  0.00
ATOM   1170  N   HIS   161       1.156   5.190  -7.945  1.00  0.00
ATOM   1171  CA  HIS   161      -0.045   6.196  -8.495  1.00  0.00
ATOM   1172  C   HIS   161       0.655   7.335  -9.405  1.00  0.00
ATOM   1173  O   HIS   161       0.225   8.453  -9.582  1.00  0.00
ATOM   1174  CB  HIS   161      -0.594   6.089  -7.091  1.00  0.00
ATOM   1175  CG  HIS   161      -2.054   6.389  -6.981  1.00  0.00
ATOM   1176  ND1 HIS   161      -2.746   6.359  -5.788  1.00  0.00
ATOM   1177  CD2 HIS   161      -2.945   6.703  -7.932  1.00  0.00
ATOM   1178  CE1 HIS   161      -4.008   6.656  -6.030  1.00  0.00
ATOM   1179  NE2 HIS   161      -4.166   6.864  -7.322  1.00  0.00
ATOM   1180  N   ASP   162       1.630   6.800 -10.114  1.00  0.00
ATOM   1181  CA  ASP   162       2.308   7.845 -10.995  1.00  0.00
ATOM   1182  C   ASP   162       3.258   8.816 -10.091  1.00  0.00
ATOM   1183  O   ASP   162       2.795   9.707  -9.399  1.00  0.00
ATOM   1184  CB  ASP   162       2.136   8.085 -12.529  1.00  0.00
ATOM   1185  CG  ASP   162       0.809   7.544 -13.038  1.00  0.00
ATOM   1186  OD1 ASP   162       0.332   6.506 -12.539  1.00  0.00
ATOM   1187  OD2 ASP   162       0.273   8.143 -13.996  1.00  0.00
ATOM   1188  N   GLY   163       4.540   8.553 -10.211  1.00  0.00
ATOM   1189  CA  GLY   163       5.418   9.359  -9.380  1.00  0.00
ATOM   1190  C   GLY   163       5.339   9.479  -7.869  1.00  0.00
ATOM   1191  O   GLY   163       6.112  10.210  -7.241  1.00  0.00
ATOM   1192  N   ILE   164       4.375   8.782  -7.289  1.00  0.00
ATOM   1193  CA  ILE   164       4.187   8.745  -5.930  1.00  0.00
ATOM   1194  C   ILE   164       4.429   7.155  -5.414  1.00  0.00
ATOM   1195  O   ILE   164       3.769   6.265  -5.924  1.00  0.00
ATOM   1196  CB  ILE   164       3.187   8.958  -4.857  1.00  0.00
ATOM   1197  CG1 ILE   164       2.445  10.293  -4.727  1.00  0.00
ATOM   1198  CG2 ILE   164       3.533   8.422  -3.450  1.00  0.00
ATOM   1199  CD1 ILE   164       3.243  11.437  -4.133  1.00  0.00
ATOM   1200  N   THR   165       5.454   6.966  -4.643  1.00  0.00
ATOM   1201  CA  THR   165       5.600   5.533  -3.974  1.00  0.00
ATOM   1202  C   THR   165       5.269   5.052  -2.798  1.00  0.00
ATOM   1203  O   THR   165       5.513   5.903  -1.936  1.00  0.00
ATOM   1204  CB  THR   165       6.333   6.267  -5.143  1.00  0.00
ATOM   1205  OG1 THR   165       5.863   5.758  -6.397  1.00  0.00
ATOM   1206  CG2 THR   165       7.854   6.074  -5.009  1.00  0.00
ATOM   1207  N   VAL   166       5.032   3.762  -2.535  1.00  0.00
ATOM   1208  CA  VAL   166       5.106   3.294  -1.205  1.00  0.00
ATOM   1209  C   VAL   166       6.161   1.873  -1.538  1.00  0.00
ATOM   1210  O   VAL   166       6.016   1.242  -2.594  1.00  0.00
ATOM   1211  CB  VAL   166       3.640   3.178  -0.682  1.00  0.00
ATOM   1212  CG1 VAL   166       3.490   2.022   0.297  1.00  0.00
ATOM   1213  CG2 VAL   166       3.203   4.493  -0.043  1.00  0.00
ATOM   1214  N   ALA   167       7.258   1.753  -0.785  1.00  0.00
ATOM   1215  CA  ALA   167       8.085   0.772  -0.772  1.00  0.00
ATOM   1216  C   ALA   167       8.069   0.362   0.651  1.00  0.00
ATOM   1217  O   ALA   167       8.273   1.091   1.626  1.00  0.00
ATOM   1218  CB  ALA   167       9.507   0.369  -1.207  1.00  0.00
ATOM   1219  N   VAL   168       7.932  -0.952   0.737  1.00  0.00
ATOM   1220  CA  VAL   168       7.615  -1.624   2.007  1.00  0.00
ATOM   1221  C   VAL   168       8.301  -2.985   1.936  1.00  0.00
ATOM   1222  O   VAL   168       8.297  -3.616   0.885  1.00  0.00
ATOM   1223  CB  VAL   168       6.568  -2.153   3.036  1.00  0.00
ATOM   1224  CG1 VAL   168       7.196  -3.140   4.010  1.00  0.00
ATOM   1225  CG2 VAL   168       5.924  -0.988   3.780  1.00  0.00
ATOM   1226  N   HIS   169       8.898  -3.406   3.037  1.00  0.00
ATOM   1227  CA  HIS   169       9.743  -4.730   3.074  1.00  0.00
ATOM   1228  C   HIS   169       9.363  -5.649   4.388  1.00  0.00
ATOM   1229  O   HIS   169       9.499  -5.300   5.568  1.00  0.00
ATOM   1230  CB  HIS   169      10.527  -4.851   1.787  1.00  0.00
ATOM   1231  CG  HIS   169      11.997  -4.630   1.943  1.00  0.00
ATOM   1232  ND1 HIS   169      12.888  -4.685   0.892  1.00  0.00
ATOM   1233  CD2 HIS   169      12.720  -4.375   3.043  1.00  0.00
ATOM   1234  CE1 HIS   169      14.100  -4.460   1.359  1.00  0.00
ATOM   1235  NE2 HIS   169      14.036  -4.274   2.662  1.00  0.00
ATOM   1236  N   LYS   170       8.801  -6.806   4.043  1.00  0.00
ATOM   1237  CA  LYS   170       8.541  -7.664   5.077  1.00  0.00
ATOM   1238  C   LYS   170       9.563  -8.791   5.426  1.00  0.00
ATOM   1239  O   LYS   170       9.360  -9.976   5.694  1.00  0.00
ATOM   1240  CB  LYS   170       7.048  -8.028   4.043  1.00  0.00
ATOM   1241  CG  LYS   170       6.142  -8.323   5.183  1.00  0.00
ATOM   1242  CD  LYS   170       4.752  -8.702   4.735  1.00  0.00
ATOM   1243  CE  LYS   170       3.964  -7.540   4.175  1.00  0.00
ATOM   1244  NZ  LYS   170       3.543  -6.579   5.198  1.00  0.00
ATOM   1245  N   MET   171      10.734  -8.180   5.606  1.00  0.00
ATOM   1246  CA  MET   171      11.996  -8.690   6.331  1.00  0.00
ATOM   1247  C   MET   171      11.371  -9.850   7.079  1.00  0.00
ATOM   1248  O   MET   171      11.238 -10.906   6.577  1.00  0.00
ATOM   1249  CB  MET   171      13.473  -8.482   6.119  1.00  0.00
ATOM   1250  CG  MET   171      14.312  -9.685   5.831  1.00  0.00
ATOM   1251  SD  MET   171      15.988  -9.207   5.382  1.00  0.00
ATOM   1252  CE  MET   171      16.580  -8.671   6.952  1.00  0.00
ATOM   1253  N   ALA   172      10.953  -9.668   8.361  1.00  0.00
ATOM   1254  CA  ALA   172      10.360 -10.711   9.117  1.00  0.00
ATOM   1255  C   ALA   172      11.409 -10.231  10.099  1.00  0.00
ATOM   1256  O   ALA   172      11.260  -9.248  10.728  1.00  0.00
ATOM   1257  CB  ALA   172       8.904 -11.205   9.043  1.00  0.00
ATOM   1258  N   SER   173      12.550 -10.954  10.259  1.00  0.00
ATOM   1259  CA  SER   173      13.570 -10.562  11.160  1.00  0.00
ATOM   1260  C   SER   173      12.800 -10.897  12.421  1.00  0.00
ATOM   1261  O   SER   173      12.332 -10.056  13.098  1.00  0.00
ATOM   1262  CB  SER   173      14.237 -10.339  12.516  1.00  0.00
ATOM   1263  OG  SER   173      15.193 -11.359  12.769  1.00  0.00
ATOM   1264  OXT SER   173      11.713  -9.803  14.067  1.00  0.00
TER
END
