# Supplementary material for: Protein X of Hepatitis B Virus: Origin and Structure Similarity with the Central Domain of DNA Glycosylase
Source: PLoS One. 2011 Aug 5;6(8):e23392. doi: 10.1371/journal.pone.0023392 (PMC3153941; doi:10.1371/journal.pone.0023392)
Supplement: File S6 — PDB coordinate file of the protein X/DDB1 3D-complex. (PDB) [file pone.0023392.s006.pdb]

HEADER rec.pdb
REMARK original generated coordinate pdb file
ATOM      1  N   MET A   1      22.269  24.928  10.650  1.00  0.00      RA0  N
ATOM      2  H   MET A   1      22.009  24.577  11.555  0.00  0.00      RA0  H
ATOM      3  CA  MET A   1      21.143  25.504   9.820  1.00  0.00      RA0  C
ATOM      4  CB  MET A   1      20.218  24.398   9.316  1.00  0.00      RA0  C
ATOM      5  CG  MET A   1      20.935  23.409   8.398  1.00  0.00      RA0  C
ATOM      6  SD  MET A   1      19.820  22.159   7.738  1.00  0.00      RA0  S
ATOM      7  CE  MET A   1      18.634  23.274   6.970  1.00  0.00      RA0  C
ATOM      8  C   MET A   1      20.341  26.539  10.596  1.00  0.00      RA0  C
ATOM      9  O   MET A   1      19.081  26.399  10.707  1.00  0.00      RA0  O
ATOM     10  N   SER A   2      21.004  27.547  11.175  1.00  0.00      RA0  N
ATOM     11  H   SER A   2      21.999  27.593  11.195  0.00  0.00      RA0  H
ATOM     12  CA  SER A   2      20.200  28.575  11.921  1.00  0.00      RA0  C
ATOM     13  CB  SER A   2      20.540  28.211  13.321  1.00  0.00      RA0  C
ATOM     14  OG  SER A   2      21.334  27.026  13.143  1.00  0.00      RA0  O
ATOM     15  HG  SER A   2      22.212  27.257  13.422  0.00  0.00      RA0  H
ATOM     16  C   SER A   2      20.442  29.983  11.557  1.00  0.00      RA0  C
ATOM     17  O   SER A   2      21.566  30.486  11.595  1.00  0.00      RA0  O
ATOM     18  N   TYR A   3      19.344  30.661  11.330  1.00  0.00      RA0  N
ATOM     19  H   TYR A   3      18.427  30.276  11.444  0.00  0.00      RA0  H
ATOM     20  CA  TYR A   3      19.466  31.894  10.641  1.00  0.00      RA0  C
ATOM     21  CB  TYR A   3      19.289  31.740   9.122  1.00  0.00      RA0  C
ATOM     22  CG  TYR A   3      20.120  30.638   8.511  1.00  0.00      RA0  C
ATOM     23  CD1 TYR A   3      21.505  30.738   8.461  1.00  0.00      RA0  C
ATOM     24  CE1 TYR A   3      22.252  29.722   7.881  1.00  0.00      RA0  C
ATOM     25  CD2 TYR A   3      19.483  29.521   7.983  1.00  0.00      RA0  C
ATOM     26  CE2 TYR A   3      20.230  28.507   7.397  1.00  0.00      RA0  C
ATOM     27  CZ  TYR A   3      21.614  28.609   7.345  1.00  0.00      RA0  C
ATOM     28  OH  TYR A   3      22.356  27.604   6.761  1.00  0.00      RA0  O
ATOM     29  HH  TYR A   3      21.781  27.032   6.269  0.00  0.00      RA0  H
ATOM     30  C   TYR A   3      18.395  32.914  11.041  1.00  0.00      RA0  C
ATOM     31  O   TYR A   3      17.316  32.933  10.439  1.00  0.00      RA0  O
ATOM     32  N   ASN A   4      18.718  33.767  12.009  1.00  0.00      RA0  N
ATOM     33  H   ASN A   4      19.646  33.831  12.379  0.00  0.00      RA0  H
ATOM     34  CA  ASN A   4      17.717  34.624  12.600  1.00  0.00      RA0  C
ATOM     35  CB  ASN A   4      17.547  34.368  14.103  1.00  0.00      RA0  C
ATOM     36  CG  ASN A   4      17.570  32.897  14.456  1.00  0.00      RA0  C
ATOM     37  OD1 ASN A   4      16.590  32.174  14.329  1.00  0.00      RA0  O
ATOM     38  ND2 ASN A   4      18.758  32.491  14.944  1.00  0.00      RA0  N
ATOM     39 HD21 ASN A   4      19.543  33.120  14.941  0.00  0.00      RA0  H
ATOM     40 HD22 ASN A   4      18.893  31.570  15.308  0.00  0.00      RA0  H
ATOM     41  C   ASN A   4      17.974  36.101  12.468  1.00  0.00      RA0  C
ATOM     42  O   ASN A   4      19.096  36.554  12.243  1.00  0.00      RA0  O
ATOM     43  N   TYR A   5      16.870  36.823  12.631  1.00  0.00      RA0  N
ATOM     44  H   TYR A   5      16.023  36.382  12.939  0.00  0.00      RA0  H
ATOM     45  CA  TYR A   5      16.760  38.247  12.370  1.00  0.00      RA0  C
ATOM     46  CB  TYR A   5      15.840  38.434  11.158  1.00  0.00      RA0  C
ATOM     47  CG  TYR A   5      15.757  39.860  10.656  1.00  0.00      RA0  C
ATOM     48  CD1 TYR A   5      16.727  40.338   9.785  1.00  0.00      RA0  C
ATOM     49  CE1 TYR A   5      16.600  41.605   9.229  1.00  0.00      RA0  C
ATOM     50  CD2 TYR A   5      14.692  40.681  11.017  1.00  0.00      RA0  C
ATOM     51  CE2 TYR A   5      14.566  41.953  10.462  1.00  0.00      RA0  C
ATOM     52  CZ  TYR A   5      15.513  42.411   9.552  1.00  0.00      RA0  C
ATOM     53  OH  TYR A   5      15.403  43.653   8.956  1.00  0.00      RA0  O
ATOM     54  HH  TYR A   5      14.704  44.188   9.341  0.00  0.00      RA0  H
ATOM     55  C   TYR A   5      16.095  38.864  13.638  1.00  0.00      RA0  C
ATOM     56  O   TYR A   5      15.094  38.318  14.116  1.00  0.00      RA0  O
ATOM     57  N   VAL A   6      16.692  39.944  14.199  1.00  0.00      RA0  N
ATOM     58  H   VAL A   6      17.516  40.349  13.802  0.00  0.00      RA0  H
ATOM     59  CA  VAL A   6      16.074  40.704  15.313  1.00  0.00      RA0  C
ATOM     60  CB  VAL A   6      16.822  40.464  16.630  1.00  0.00      RA0  C
ATOM     61  CG1 VAL A   6      16.664  39.028  17.118  1.00  0.00      RA0  C
ATOM     62  CG2 VAL A   6      18.298  40.817  16.503  1.00  0.00      RA0  C
ATOM     63  C   VAL A   6      15.950  42.141  15.042  1.00  0.00      RA0  C
ATOM     64  O   VAL A   6      16.870  42.777  14.554  1.00  0.00      RA0  O
ATOM     65  N   VAL A   7      14.807  42.658  15.476  1.00  0.00      RA0  N
ATOM     66  H   VAL A   7      14.097  42.099  15.914  0.00  0.00      RA0  H
ATOM     67  CA  VAL A   7      14.563  44.075  15.354  1.00  0.00      RA0  C
ATOM     68  CB  VAL A   7      13.640  44.345  14.163  1.00  0.00      RA0  C
ATOM     69  CG1 VAL A   7      14.376  44.871  12.942  1.00  0.00      RA0  C
ATOM     70  CG2 VAL A   7      12.769  43.123  13.859  1.00  0.00      RA0  C
ATOM     71  C   VAL A   7      13.886  44.578  16.518  1.00  0.00      RA0  C
ATOM     72  O   VAL A   7      13.098  43.865  17.141  1.00  0.00      RA0  O
ATOM     73  N   THR A   8      14.096  45.868  16.700  1.00  0.00      RA0  N
ATOM     74  H   THR A   8      14.774  46.348  16.137  0.00  0.00      RA0  H
ATOM     75  CA  THR A   8      13.440  46.619  17.730  1.00  0.00      RA0  C
ATOM     76  CB  THR A   8      14.287  47.846  18.028  1.00  0.00      RA0  C
ATOM     77  OG1 THR A   8      15.558  47.404  18.517  1.00  0.00      RA0  O
ATOM     78  HG1 THR A   8      16.115  47.324  17.732  0.00  0.00      RA0  H
ATOM     79  CG2 THR A   8      13.634  48.782  19.042  1.00  0.00      RA0  C
ATOM     80  C   THR A   8      12.086  46.873  17.217  1.00  0.00      RA0  C
ATOM     81  O   THR A   8      11.950  47.175  16.064  1.00  0.00      RA0  O
ATOM     82  N   ALA A   9      11.080  46.728  18.087  1.00  0.00      RA0  N
ATOM     83  H   ALA A   9      11.298  46.399  19.003  0.00  0.00      RA0  H
ATOM     84  CA  ALA A   9       9.694  47.125  17.762  1.00  0.00      RA0  C
ATOM     85  CB  ALA A   9       8.703  46.018  18.130  1.00  0.00      RA0  C
ATOM     86  C   ALA A   9       9.356  48.352  18.477  1.00  0.00      RA0  C
ATOM     87  O   ALA A   9       8.598  49.120  18.013  1.00  0.00      RA0  O
ATOM     88  N   GLN A  10       9.945  48.553  19.622  1.00  0.00      RA0  N
ATOM     89  H   GLN A  10      10.563  47.875  20.029  0.00  0.00      RA0  H
ATOM     90  CA  GLN A  10       9.681  49.710  20.442  1.00  0.00      RA0  C
ATOM     91  CB  GLN A  10       8.500  49.443  21.374  1.00  0.00      RA0  C
ATOM     92  CG  GLN A  10       8.345  50.472  22.493  1.00  0.00      RA0  C
ATOM     93  CD  GLN A  10       8.259  51.872  21.923  1.00  0.00      RA0  C
ATOM     94  OE1 GLN A  10       7.536  52.161  20.977  1.00  0.00      RA0  O
ATOM     95  NE2 GLN A  10       9.055  52.741  22.567  1.00  0.00      RA0  N
ATOM     96 HE21 GLN A  10       9.666  52.388  23.285  0.00  0.00      RA0  H
ATOM     97 HE22 GLN A  10       9.055  53.720  22.374  0.00  0.00      RA0  H
ATOM     98  C   GLN A  10      10.960  49.888  21.193  1.00  0.00      RA0  C
ATOM     99  O   GLN A  10      11.422  48.950  21.866  1.00  0.00      RA0  O
ATOM    100  N   LYS A  11      11.555  51.062  21.077  1.00  0.00      RA0  N
ATOM    101  H   LYS A  11      11.035  51.793  20.642  0.00  0.00      RA0  H
ATOM    102  CA  LYS A  11      12.841  51.341  21.699  1.00  0.00      RA0  C
ATOM    103  CB  LYS A  11      13.290  52.825  21.495  1.00  0.00      RA0  C
ATOM    104  CG  LYS A  11      13.357  53.627  20.191  1.00  0.00      RA0  C
ATOM    105  CD  LYS A  11      14.166  54.948  20.353  1.00  0.00      RA0  C
ATOM    106  CE  LYS A  11      13.809  55.886  21.536  1.00  0.00      RA0  C
ATOM    107  NZ  LYS A  11      14.618  57.128  21.559  1.00  0.00      RA0  N
ATOM    108  HZ1 LYS A  11      14.450  57.710  22.412  0.00  0.00      RA0  H
ATOM    109  HZ2 LYS A  11      15.649  56.983  21.526  0.00  0.00      RA0  H
ATOM    110  HZ3 LYS A  11      14.456  57.728  20.719  0.00  0.00      RA0  H
ATOM    111  C   LYS A  11      12.536  51.349  23.151  1.00  0.00      RA0  C
ATOM    112  O   LYS A  11      11.373  51.450  23.536  1.00  0.00      RA0  O
ATOM    113  N   PRO A  12      13.537  51.226  23.981  1.00  0.00      RA0  N
ATOM    114  CD  PRO A  12      14.934  50.969  23.603  1.00  0.00      RA0  C
ATOM    115  CA  PRO A  12      13.404  51.247  25.438  1.00  0.00      RA0  C
ATOM    116  CB  PRO A  12      14.833  51.094  25.969  1.00  0.00      RA0  C
ATOM    117  CG  PRO A  12      15.625  50.438  24.850  1.00  0.00      RA0  C
ATOM    118  C   PRO A  12      12.812  52.596  25.942  1.00  0.00      RA0  C
ATOM    119  O   PRO A  12      13.205  53.742  25.341  1.00  0.00      RA0  O
ATOM    120  N   THR A  13      11.939  52.512  26.993  1.00  0.00      RA0  N
ATOM    121  H   THR A  13      11.649  51.642  27.395  0.00  0.00      RA0  H
ATOM    122  CA  THR A  13      11.338  53.670  27.495  1.00  0.00      RA0  C
ATOM    123  CB  THR A  13       9.851  53.392  27.383  1.00  0.00      RA0  C
ATOM    124  OG1 THR A  13       9.635  52.014  27.727  1.00  0.00      RA0  O
ATOM    125  HG1 THR A  13       9.851  51.958  28.658  0.00  0.00      RA0  H
ATOM    126  CG2 THR A  13       9.309  53.669  25.981  1.00  0.00      RA0  C
ATOM    127  C   THR A  13      11.755  53.943  28.858  1.00  0.00      RA0  C
ATOM    128  O   THR A  13      11.515  54.945  29.387  1.00  0.00      RA0  O
ATOM    129  N   ALA A  14      12.394  53.034  29.484  1.00  0.00      RA0  N
ATOM    130  H   ALA A  14      12.671  52.168  29.067  0.00  0.00      RA0  H
ATOM    131  CA  ALA A  14      12.891  53.296  30.852  1.00  0.00      RA0  C
ATOM    132  CB  ALA A  14      13.304  52.001  31.550  1.00  0.00      RA0  C
ATOM    133  C   ALA A  14      14.036  54.263  30.870  1.00  0.00      RA0  C
ATOM    134  O   ALA A  14      14.804  54.282  29.961  1.00  0.00      RA0  O
ATOM    135  N   VAL A  15      14.114  55.043  31.929  1.00  0.00      RA0  N
ATOM    136  H   VAL A  15      13.457  54.928  32.678  0.00  0.00      RA0  H
ATOM    137  CA  VAL A  15      15.135  56.059  32.112  1.00  0.00      RA0  C
ATOM    138  CB  VAL A  15      14.522  57.390  32.545  1.00  0.00      RA0  C
ATOM    139  CG1 VAL A  15      15.606  58.454  32.743  1.00  0.00      RA0  C
ATOM    140  CG2 VAL A  15      13.454  57.842  31.551  1.00  0.00      RA0  C
ATOM    141  C   VAL A  15      16.204  55.608  33.124  1.00  0.00      RA0  C
ATOM    142  O   VAL A  15      15.946  55.343  34.276  1.00  0.00      RA0  O
ATOM    143  N   ASN A  16      17.411  55.567  32.671  1.00  0.00      RA0  N
ATOM    144  H   ASN A  16      17.609  55.899  31.746  0.00  0.00      RA0  H
ATOM    145  CA  ASN A  16      18.441  55.028  33.480  1.00  0.00      RA0  C
ATOM    146  CB  ASN A  16      19.254  53.958  32.733  1.00  0.00      RA0  C
ATOM    147  CG  ASN A  16      18.423  52.704  32.503  1.00  0.00      RA0  C
ATOM    148  OD1 ASN A  16      18.244  51.862  33.378  1.00  0.00      RA0  O
ATOM    149  ND2 ASN A  16      17.901  52.634  31.264  1.00  0.00      RA0  N
ATOM    150 HD21 ASN A  16      18.220  53.296  30.584  0.00  0.00      RA0  H
ATOM    151 HD22 ASN A  16      17.214  51.962  30.968  0.00  0.00      RA0  H
ATOM    152  C   ASN A  16      19.328  56.116  34.012  1.00  0.00      RA0  C
ATOM    153  O   ASN A  16      19.848  56.036  35.047  1.00  0.00      RA0  O
ATOM    154  N   GLY A  17      19.546  57.143  33.217  1.00  0.00      RA0  N
ATOM    155  H   GLY A  17      19.088  57.232  32.331  0.00  0.00      RA0  H
ATOM    156  CA  GLY A  17      20.308  58.275  33.610  1.00  0.00      RA0  C
ATOM    157  C   GLY A  17      19.718  59.546  33.088  1.00  0.00      RA0  C
ATOM    158  O   GLY A  17      18.962  59.490  32.233  1.00  0.00      RA0  O
ATOM    159  CB  CYS A  18      18.192  62.146  33.347  1.00  0.00      RA0  C
ATOM    160  SG  CYS A  18      17.655  62.260  35.084  1.00  0.00      RA0  S
ATOM    161  N   CYS A  18      20.127  60.684  33.638  1.00  0.00      RA0  N
ATOM    162  H   CYS A  18      20.680  60.728  34.471  0.00  0.00      RA0  H
ATOM    163  CA  CYS A  18      19.711  61.974  33.142  1.00  0.00      RA0  C
ATOM    164  C   CYS A  18      20.456  63.061  33.821  1.00  0.00      RA0  C
ATOM    165  O   CYS A  18      20.363  63.194  34.960  1.00  0.00      RA0  O
ATOM    166  N   VAL A  19      21.221  63.847  33.078  1.00  0.00      RA0  N
ATOM    167  H   VAL A  19      21.122  63.823  32.081  0.00  0.00      RA0  H
ATOM    168  CA  VAL A  19      22.091  64.891  33.619  1.00  0.00      RA0  C
ATOM    169  CB  VAL A  19      23.556  64.486  33.361  1.00  0.00      RA0  C
ATOM    170  CG1 VAL A  19      23.914  64.617  31.879  1.00  0.00      RA0  C
ATOM    171  CG2 VAL A  19      24.560  65.182  34.285  1.00  0.00      RA0  C
ATOM    172  C   VAL A  19      21.724  66.204  32.991  1.00  0.00      RA0  C
ATOM    173  O   VAL A  19      20.983  66.271  32.033  1.00  0.00      RA0  O
ATOM    174  N   THR A  20      22.248  67.267  33.536  1.00  0.00      RA0  N
ATOM    175  H   THR A  20      22.808  67.235  34.362  0.00  0.00      RA0  H
ATOM    176  CA  THR A  20      21.900  68.642  33.080  1.00  0.00      RA0  C
ATOM    177  CB  THR A  20      21.170  69.182  34.280  1.00  0.00      RA0  C
ATOM    178  OG1 THR A  20      21.198  68.130  35.257  1.00  0.00      RA0  O
ATOM    179  HG1 THR A  20      20.877  68.507  36.068  0.00  0.00      RA0  H
ATOM    180  CG2 THR A  20      19.734  69.611  33.970  1.00  0.00      RA0  C
ATOM    181  C   THR A  20      23.153  69.486  32.684  1.00  0.00      RA0  C
ATOM    182  O   THR A  20      24.259  69.330  33.266  1.00  0.00      RA0  O
ATOM    183  N   GLY A  21      23.004  70.337  31.664  1.00  0.00      RA0  N
ATOM    184  H   GLY A  21      22.145  70.435  31.154  0.00  0.00      RA0  H
ATOM    185  CA  GLY A  21      24.009  71.366  31.446  1.00  0.00      RA0  C
ATOM    186  C   GLY A  21      23.885  72.242  30.226  1.00  0.00      RA0  C
ATOM    187  O   GLY A  21      22.767  72.464  29.787  1.00  0.00      RA0  O
ATOM    188  N   HIS A  22      25.008  72.701  29.662  1.00  0.00      RA0  N
ATOM    189  H   HIS A  22      25.905  72.466  30.048  0.00  0.00      RA0  H
ATOM    190  CA  HIS A  22      25.005  73.353  28.368  1.00  0.00      RA0  C
ATOM    191  CB  HIS A  22      25.478  74.803  28.516  1.00  0.00      RA0  C
ATOM    192  CG  HIS A  22      25.815  75.140  29.955  1.00  0.00      RA0  C
ATOM    193  ND1 HIS A  22      26.819  74.577  30.660  1.00  0.00      RA0  N
ATOM    194  HD1 HIS A  22      27.439  73.866  30.354  0.00  0.00      RA0  H
ATOM    195  CD2 HIS A  22      25.164  76.059  30.785  1.00  0.00      RA0  C
ATOM    196  NE2 HIS A  22      25.787  76.037  31.993  1.00  0.00      RA0  N
ATOM    197  CE1 HIS A  22      26.800  75.119  31.915  1.00  0.00      RA0  C
ATOM    198  C   HIS A  22      25.959  72.631  27.357  1.00  0.00      RA0  C
ATOM    199  O   HIS A  22      27.150  72.971  27.180  1.00  0.00      RA0  O
ATOM    200  N   PHE A  23      25.411  71.616  26.694  1.00  0.00      RA0  N
ATOM    201  H   PHE A  23      24.425  71.488  26.821  0.00  0.00      RA0  H
ATOM    202  CA  PHE A  23      26.043  70.805  25.631  1.00  0.00      RA0  C
ATOM    203  CB  PHE A  23      25.509  69.372  25.756  1.00  0.00      RA0  C
ATOM    204  CG  PHE A  23      26.295  68.383  24.929  1.00  0.00      RA0  C
ATOM    205  CD1 PHE A  23      27.681  68.458  24.866  1.00  0.00      RA0  C
ATOM    206  CD2 PHE A  23      25.626  67.373  24.247  1.00  0.00      RA0  C
ATOM    207  CE1 PHE A  23      28.397  67.518  24.136  1.00  0.00      RA0  C
ATOM    208  CE2 PHE A  23      26.341  66.431  23.518  1.00  0.00      RA0  C
ATOM    209  CZ  PHE A  23      27.728  66.500  23.468  1.00  0.00      RA0  C
ATOM    210  C   PHE A  23      25.801  71.366  24.273  1.00  0.00      RA0  C
ATOM    211  O   PHE A  23      26.561  71.149  23.431  1.00  0.00      RA0  O
ATOM    212  N   THR A  24      24.659  71.993  24.042  1.00  0.00      RA0  N
ATOM    213  H   THR A  24      24.034  72.202  24.796  0.00  0.00      RA0  H
ATOM    214  CA  THR A  24      24.303  72.588  22.763  1.00  0.00      RA0  C
ATOM    215  CB  THR A  24      22.791  72.620  22.609  1.00  0.00      RA0  C
ATOM    216  OG1 THR A  24      22.295  71.317  22.946  1.00  0.00      RA0  O
ATOM    217  HG1 THR A  24      22.426  71.253  23.889  0.00  0.00      RA0  H
ATOM    218  CG2 THR A  24      22.336  73.036  21.210  1.00  0.00      RA0  C
ATOM    219  C   THR A  24      25.084  73.907  22.607  1.00  0.00      RA0  C
ATOM    220  O   THR A  24      25.940  74.041  21.756  1.00  0.00      RA0  O
ATOM    221  N   SER A  25      24.827  74.855  23.496  1.00  0.00      RA0  N
ATOM    222  H   SER A  25      24.128  74.758  24.211  0.00  0.00      RA0  H
ATOM    223  CA  SER A  25      25.453  76.161  23.433  1.00  0.00      RA0  C
ATOM    224  CB  SER A  25      24.497  77.003  22.600  1.00  0.00      RA0  C
ATOM    225  OG  SER A  25      23.497  76.103  22.093  1.00  0.00      RA0  O
ATOM    226  HG  SER A  25      22.908  75.936  22.824  0.00  0.00      RA0  H
ATOM    227  C   SER A  25      25.773  76.732  24.832  1.00  0.00      RA0  C
ATOM    228  O   SER A  25      24.908  76.636  25.704  1.00  0.00      RA0  O
ATOM    229  N   ALA A  26      26.928  77.377  25.071  1.00  0.00      RA0  N
ATOM    230  H   ALA A  26      27.435  77.757  24.298  0.00  0.00      RA0  H
ATOM    231  CA  ALA A  26      27.228  77.842  26.462  1.00  0.00      RA0  C
ATOM    232  CB  ALA A  26      28.343  78.891  26.469  1.00  0.00      RA0  C
ATOM    233  C   ALA A  26      25.985  78.374  27.252  1.00  0.00      RA0  C
ATOM    234  O   ALA A  26      25.815  78.137  28.497  1.00  0.00      RA0  O
ATOM    235  N   GLU A  27      25.124  79.024  26.482  1.00  0.00      RA0  N
ATOM    236  H   GLU A  27      25.228  79.006  25.485  0.00  0.00      RA0  H
ATOM    237  CA  GLU A  27      24.074  79.862  26.985  1.00  0.00      RA0  C
ATOM    238  CB  GLU A  27      24.226  81.283  26.418  1.00  0.00      RA0  C
ATOM    239  CG  GLU A  27      25.508  81.584  25.612  1.00  0.00      RA0  C
ATOM    240  CD  GLU A  27      25.521  80.886  24.255  1.00  0.00      RA0  C
ATOM    241  OE1 GLU A  27      26.344  79.992  24.048  1.00  0.00      RA0  O
ATOM    242  OE2 GLU A  27      24.708  81.230  23.406  1.00  0.00      RA0  O
ATOM    243  C   GLU A  27      22.797  79.264  26.513  1.00  0.00      RA0  C
ATOM    244  O   GLU A  27      22.026  79.871  25.853  1.00  0.00      RA0  O
ATOM    245  N   ASP A  28      22.569  78.045  26.908  1.00  0.00      RA0  N
ATOM    246  H   ASP A  28      23.243  77.520  27.434  0.00  0.00      RA0  H
ATOM    247  CA  ASP A  28      21.466  77.197  26.392  1.00  0.00      RA0  C
ATOM    248  CB  ASP A  28      21.801  76.591  25.036  1.00  0.00      RA0  C
ATOM    249  CG  ASP A  28      21.450  75.124  25.016  1.00  0.00      RA0  C
ATOM    250  OD1 ASP A  28      20.271  74.793  24.982  1.00  0.00      RA0  O
ATOM    251  OD2 ASP A  28      22.361  74.303  25.011  1.00  0.00      RA0  O
ATOM    252  C   ASP A  28      21.394  76.146  27.470  1.00  0.00      RA0  C
ATOM    253  O   ASP A  28      22.425  75.646  27.876  1.00  0.00      RA0  O
ATOM    254  N   LEU A  29      20.219  75.832  27.994  1.00  0.00      RA0  N
ATOM    255  H   LEU A  29      19.394  76.099  27.499  0.00  0.00      RA0  H
ATOM    256  CA  LEU A  29      20.125  74.800  29.049  1.00  0.00      RA0  C
ATOM    257  CB  LEU A  29      19.259  75.294  30.207  1.00  0.00      RA0  C
ATOM    258  CG  LEU A  29      19.169  74.281  31.351  1.00  0.00      RA0  C
ATOM    259  CD1 LEU A  29      20.537  73.973  31.961  1.00  0.00      RA0  C
ATOM    260  CD2 LEU A  29      18.153  74.713  32.405  1.00  0.00      RA0  C
ATOM    261  C   LEU A  29      19.560  73.455  28.495  1.00  0.00      RA0  C
ATOM    262  O   LEU A  29      18.414  73.374  28.064  1.00  0.00      RA0  O
ATOM    263  N   ASN A  30      20.339  72.392  28.553  1.00  0.00      RA0  N
ATOM    264  H   ASN A  30      21.209  72.474  29.017  0.00  0.00      RA0  H
ATOM    265  CA  ASN A  30      19.895  71.131  28.016  1.00  0.00      RA0  C
ATOM    266  CB  ASN A  30      20.976  70.406  27.218  1.00  0.00      RA0  C
ATOM    267  CG  ASN A  30      21.511  71.212  26.069  1.00  0.00      RA0  C
ATOM    268  OD1 ASN A  30      22.700  71.140  25.765  1.00  0.00      RA0  O
ATOM    269  ND2 ASN A  30      20.613  72.012  25.489  1.00  0.00      RA0  N
ATOM    270 HD21 ASN A  30      19.624  71.922  25.596  0.00  0.00      RA0  H
ATOM    271 HD22 ASN A  30      20.880  72.839  24.973  0.00  0.00      RA0  H
ATOM    272  C   ASN A  30      19.562  70.159  29.123  1.00  0.00      RA0  C
ATOM    273  O   ASN A  30      19.921  70.347  30.270  1.00  0.00      RA0  O
ATOM    274  N   LEU A  31      18.912  69.077  28.741  1.00  0.00      RA0  N
ATOM    275  H   LEU A  31      18.656  68.979  27.776  0.00  0.00      RA0  H
ATOM    276  CA  LEU A  31      18.675  67.904  29.562  1.00  0.00      RA0  C
ATOM    277  CB  LEU A  31      17.210  67.837  29.988  1.00  0.00      RA0  C
ATOM    278  CG  LEU A  31      16.871  66.590  30.807  1.00  0.00      RA0  C
ATOM    279  CD1 LEU A  31      17.693  66.484  32.091  1.00  0.00      RA0  C
ATOM    280  CD2 LEU A  31      15.374  66.506  31.088  1.00  0.00      RA0  C
ATOM    281  C   LEU A  31      19.039  66.769  28.639  1.00  0.00      RA0  C
ATOM    282  O   LEU A  31      18.663  66.700  27.459  1.00  0.00      RA0  O
ATOM    283  N   LEU A  32      19.880  65.916  29.179  1.00  0.00      RA0  N
ATOM    284  H   LEU A  32      20.107  65.975  30.157  0.00  0.00      RA0  H
ATOM    285  CA  LEU A  32      20.420  64.756  28.457  1.00  0.00      RA0  C
ATOM    286  CB  LEU A  32      21.949  64.728  28.438  1.00  0.00      RA0  C
ATOM    287  CG  LEU A  32      22.568  65.664  27.392  1.00  0.00      RA0  C
ATOM    288  CD1 LEU A  32      22.592  67.127  27.824  1.00  0.00      RA0  C
ATOM    289  CD2 LEU A  32      23.959  65.198  26.979  1.00  0.00      RA0  C
ATOM    290  C   LEU A  32      19.840  63.558  29.189  1.00  0.00      RA0  C
ATOM    291  O   LEU A  32      20.059  63.437  30.378  1.00  0.00      RA0  O
ATOM    292  N   ILE A  33      19.040  62.756  28.492  1.00  0.00      RA0  N
ATOM    293  H   ILE A  33      18.940  62.889  27.504  0.00  0.00      RA0  H
ATOM    294  CA  ILE A  33      18.400  61.610  29.086  1.00  0.00      RA0  C
ATOM    295  CB  ILE A  33      16.880  61.711  28.906  1.00  0.00      RA0  C
ATOM    296  CG2 ILE A  33      16.149  60.507  29.500  1.00  0.00      RA0  C
ATOM    297  CG1 ILE A  33      16.340  63.018  29.478  1.00  0.00      RA0  C
ATOM    298  CD1 ILE A  33      14.826  63.125  29.294  1.00  0.00      RA0  C
ATOM    299  C   ILE A  33      18.906  60.326  28.440  1.00  0.00      RA0  C
ATOM    300  O   ILE A  33      18.939  60.202  27.222  1.00  0.00      RA0  O
ATOM    301  N   ALA A  34      19.199  59.350  29.271  1.00  0.00      RA0  N
ATOM    302  H   ALA A  34      18.954  59.418  30.241  0.00  0.00      RA0  H
ATOM    303  CA  ALA A  34      19.853  58.120  28.834  1.00  0.00      RA0  C
ATOM    304  CB  ALA A  34      21.064  57.781  29.701  1.00  0.00      RA0  C
ATOM    305  C   ALA A  34      18.857  57.045  28.961  1.00  0.00      RA0  C
ATOM    306  O   ALA A  34      18.198  56.838  29.961  1.00  0.00      RA0  O
ATOM    307  N   LYS A  35      18.677  56.352  27.896  1.00  0.00      RA0  N
ATOM    308  H   LYS A  35      19.331  56.462  27.159  0.00  0.00      RA0  H
ATOM    309  CA  LYS A  35      17.817  55.239  27.979  1.00  0.00      RA0  C
ATOM    310  CB  LYS A  35      16.955  55.148  26.719  1.00  0.00      RA0  C
ATOM    311  CG  LYS A  35      15.509  55.624  26.892  1.00  0.00      RA0  C
ATOM    312  CD  LYS A  35      15.362  56.935  27.666  1.00  0.00      RA0  C
ATOM    313  CE  LYS A  35      13.918  57.435  27.698  1.00  0.00      RA0  C
ATOM    314  NZ  LYS A  35      13.602  58.104  26.432  1.00  0.00      RA0  N
ATOM    315  HZ1 LYS A  35      12.588  58.173  26.244  0.00  0.00      RA0  H
ATOM    316  HZ2 LYS A  35      13.989  59.073  26.422  0.00  0.00      RA0  H
ATOM    317  HZ3 LYS A  35      14.081  57.676  25.611  0.00  0.00      RA0  H
ATOM    318  C   LYS A  35      18.754  54.015  28.172  1.00  0.00      RA0  C
ATOM    319  O   LYS A  35      19.540  53.889  29.232  1.00  0.00      RA0  O
ATOM    320  N   ASN A  36      18.765  53.059  27.290  1.00  0.00      RA0  N
ATOM    321  H   ASN A  36      18.266  53.071  26.428  0.00  0.00      RA0  H
ATOM    322  CA  ASN A  36      19.729  51.960  27.616  1.00  0.00      RA0  C
ATOM    323  CB  ASN A  36      18.972  50.676  27.296  1.00  0.00      RA0  C
ATOM    324  CG  ASN A  36      19.936  49.557  27.048  1.00  0.00      RA0  C
ATOM    325  OD1 ASN A  36      20.980  49.466  27.678  1.00  0.00      RA0  O
ATOM    326  ND2 ASN A  36      19.503  48.659  26.151  1.00  0.00      RA0  N
ATOM    327 HD21 ASN A  36      18.644  48.803  25.658  0.00  0.00      RA0  H
ATOM    328 HD22 ASN A  36      19.969  47.793  25.959  0.00  0.00      RA0  H
ATOM    329  C   ASN A  36      20.866  52.287  26.595  1.00  0.00      RA0  C
ATOM    330  O   ASN A  36      21.867  52.881  26.923  1.00  0.00      RA0  O
ATOM    331  N   THR A  37      20.566  52.022  25.340  1.00  0.00      RA0  N
ATOM    332  H   THR A  37      19.701  51.599  25.086  0.00  0.00      RA0  H
ATOM    333  CA  THR A  37      21.365  52.399  24.271  1.00  0.00      RA0  C
ATOM    334  CB  THR A  37      21.205  51.187  23.357  1.00  0.00      RA0  C
ATOM    335  OG1 THR A  37      19.894  50.635  23.586  1.00  0.00      RA0  O
ATOM    336  HG1 THR A  37      19.811  49.939  22.943  0.00  0.00      RA0  H
ATOM    337  CG2 THR A  37      22.215  50.073  23.594  1.00  0.00      RA0  C
ATOM    338  C   THR A  37      20.909  53.696  23.533  1.00  0.00      RA0  C
ATOM    339  O   THR A  37      21.230  53.846  22.373  1.00  0.00      RA0  O
ATOM    340  N   ARG A  38      20.130  54.572  24.174  1.00  0.00      RA0  N
ATOM    341  H   ARG A  38      20.006  54.498  25.162  0.00  0.00      RA0  H
ATOM    342  CA  ARG A  38      19.690  55.796  23.580  1.00  0.00      RA0  C
ATOM    343  CB  ARG A  38      18.182  55.757  23.310  1.00  0.00      RA0  C
ATOM    344  CG  ARG A  38      17.783  54.768  22.211  1.00  0.00      RA0  C
ATOM    345  CD  ARG A  38      18.411  55.182  20.881  1.00  0.00      RA0  C
ATOM    346  NE  ARG A  38      18.057  54.298  19.772  1.00  0.00      RA0  N
ATOM    347  HE  ARG A  38      18.319  53.332  19.876  0.00  0.00      RA0  H
ATOM    348  CZ  ARG A  38      17.494  54.860  18.659  1.00  0.00      RA0  C
ATOM    349  NH1 ARG A  38      17.196  56.180  18.663  1.00  0.00      RA0  N
ATOM    350 HH11 ARG A  38      16.742  56.672  17.915  0.00  0.00      RA0  H
ATOM    351 HH12 ARG A  38      17.379  56.792  19.452  0.00  0.00      RA0  H
ATOM    352  NH2 ARG A  38      17.236  54.087  17.577  1.00  0.00      RA0  N
ATOM    353 HH21 ARG A  38      16.822  54.454  16.738  0.00  0.00      RA0  H
ATOM    354 HH22 ARG A  38      17.451  53.104  17.560  0.00  0.00      RA0  H
ATOM    355  C   ARG A  38      20.052  56.989  24.417  1.00  0.00      RA0  C
ATOM    356  O   ARG A  38      19.854  56.994  25.567  1.00  0.00      RA0  O
ATOM    357  N   LEU A  39      20.679  57.985  23.792  1.00  0.00      RA0  N
ATOM    358  H   LEU A  39      20.746  57.957  22.791  0.00  0.00      RA0  H
ATOM    359  CA  LEU A  39      20.961  59.282  24.386  1.00  0.00      RA0  C
ATOM    360  CB  LEU A  39      22.430  59.636  24.178  1.00  0.00      RA0  C
ATOM    361  CG  LEU A  39      22.745  61.091  24.524  1.00  0.00      RA0  C
ATOM    362  CD1 LEU A  39      22.681  61.361  26.026  1.00  0.00      RA0  C
ATOM    363  CD2 LEU A  39      24.058  61.542  23.892  1.00  0.00      RA0  C
ATOM    364  C   LEU A  39      20.091  60.355  23.786  1.00  0.00      RA0  C
ATOM    365  O   LEU A  39      20.053  60.591  22.678  1.00  0.00      RA0  O
ATOM    366  N   GLU A  40      19.306  60.980  24.580  1.00  0.00      RA0  N
ATOM    367  H   GLU A  40      19.398  60.881  25.569  0.00  0.00      RA0  H
ATOM    368  CA  GLU A  40      18.229  61.856  24.082  1.00  0.00      RA0  C
ATOM    369  CB  GLU A  40      16.868  61.322  24.556  1.00  0.00      RA0  C
ATOM    370  CG  GLU A  40      16.614  59.883  24.064  1.00  0.00      RA0  C
ATOM    371  CD  GLU A  40      15.224  59.407  24.449  1.00  0.00      RA0  C
ATOM    372  OE1 GLU A  40      14.535  60.128  25.163  1.00  0.00      RA0  O
ATOM    373  OE2 GLU A  40      14.821  58.298  24.072  1.00  0.00      RA0  O
ATOM    374  C   GLU A  40      18.572  63.264  24.525  1.00  0.00      RA0  C
ATOM    375  O   GLU A  40      18.857  63.535  25.715  1.00  0.00      RA0  O
ATOM    376  N   ILE A  41      18.583  64.160  23.600  1.00  0.00      RA0  N
ATOM    377  H   ILE A  41      18.324  63.946  22.656  0.00  0.00      RA0  H
ATOM    378  CA  ILE A  41      19.011  65.516  23.907  1.00  0.00      RA0  C
ATOM    379  CB  ILE A  41      20.212  65.938  23.051  1.00  0.00      RA0  C
ATOM    380  CG2 ILE A  41      20.826  67.240  23.574  1.00  0.00      RA0  C
ATOM    381  CG1 ILE A  41      21.262  64.826  22.993  1.00  0.00      RA0  C
ATOM    382  CD1 ILE A  41      22.437  65.177  22.082  1.00  0.00      RA0  C
ATOM    383  C   ILE A  41      17.863  66.570  23.858  1.00  0.00      RA0  C
ATOM    384  O   ILE A  41      17.157  66.708  22.836  1.00  0.00      RA0  O
ATOM    385  N   TYR A  42      17.688  67.309  24.954  1.00  0.00      RA0  N
ATOM    386  H   TYR A  42      18.305  67.236  25.736  0.00  0.00      RA0  H
ATOM    387  CA  TYR A  42      16.674  68.300  24.954  1.00  0.00      RA0  C
ATOM    388  CB  TYR A  42      15.594  67.911  25.963  1.00  0.00      RA0  C
ATOM    389  CG  TYR A  42      15.037  66.547  25.617  1.00  0.00      RA0  C
ATOM    390  CD1 TYR A  42      15.546  65.397  26.214  1.00  0.00      RA0  C
ATOM    391  CE1 TYR A  42      15.053  64.146  25.857  1.00  0.00      RA0  C
ATOM    392  CD2 TYR A  42      14.014  66.440  24.684  1.00  0.00      RA0  C
ATOM    393  CE2 TYR A  42      13.516  65.190  24.335  1.00  0.00      RA0  C
ATOM    394  CZ  TYR A  42      14.039  64.039  24.912  1.00  0.00      RA0  C
ATOM    395  OH  TYR A  42      13.541  62.805  24.536  1.00  0.00      RA0  O
ATOM    396  HH  TYR A  42      14.090  62.088  24.851  0.00  0.00      RA0  H
ATOM    397  C   TYR A  42      17.207  69.693  25.219  1.00  0.00      RA0  C
ATOM    398  O   TYR A  42      18.221  69.899  25.748  1.00  0.00      RA0  O
ATOM    399  N   VAL A  43      16.497  70.691  24.778  1.00  0.00      RA0  N
ATOM    400  H   VAL A  43      15.657  70.547  24.254  0.00  0.00      RA0  H
ATOM    401  CA  VAL A  43      16.780  72.057  25.152  1.00  0.00      RA0  C
ATOM    402  CB  VAL A  43      16.921  72.949  23.917  1.00  0.00      RA0  C
ATOM    403  CG1 VAL A  43      16.976  74.430  24.299  1.00  0.00      RA0  C
ATOM    404  CG2 VAL A  43      18.135  72.533  23.088  1.00  0.00      RA0  C
ATOM    405  C   VAL A  43      15.637  72.549  26.031  1.00  0.00      RA0  C
ATOM    406  O   VAL A  43      14.491  72.681  25.582  1.00  0.00      RA0  O
ATOM    407  N   VAL A  44      15.932  72.901  27.249  1.00  0.00      RA0  N
ATOM    408  H   VAL A  44      16.866  72.830  27.558  0.00  0.00      RA0  H
ATOM    409  CA  VAL A  44      14.883  73.410  28.108  1.00  0.00      RA0  C
ATOM    410  CB  VAL A  44      15.362  73.381  29.568  1.00  0.00      RA0  C
ATOM    411  CG1 VAL A  44      14.278  73.810  30.561  1.00  0.00      RA0  C
ATOM    412  CG2 VAL A  44      15.906  71.991  29.910  1.00  0.00      RA0  C
ATOM    413  C   VAL A  44      14.348  74.776  27.706  1.00  0.00      RA0  C
ATOM    414  O   VAL A  44      15.144  75.692  27.419  1.00  0.00      RA0  O
ATOM    415  N   THR A  45      13.015  74.885  27.755  1.00  0.00      RA0  N
ATOM    416  H   THR A  45      12.429  74.087  27.929  0.00  0.00      RA0  H
ATOM    417  CA  THR A  45      12.260  76.147  27.516  1.00  0.00      RA0  C
ATOM    418  CB  THR A  45      11.919  76.033  26.040  1.00  0.00      RA0  C
ATOM    419  OG1 THR A  45      12.209  74.689  25.617  1.00  0.00      RA0  O
ATOM    420  HG1 THR A  45      13.156  74.582  25.600  0.00  0.00      RA0  H
ATOM    421  CG2 THR A  45      12.686  77.040  25.181  1.00  0.00      RA0  C
ATOM    422  C   THR A  45      11.029  76.321  28.432  1.00  0.00      RA0  C
ATOM    423  O   THR A  45      10.554  75.367  29.158  1.00  0.00      RA0  O
ATOM    424  N   ALA A  46      10.485  77.547  28.311  1.00  0.00      RA0  N
ATOM    425  H   ALA A  46      11.025  78.234  27.830  0.00  0.00      RA0  H
ATOM    426  CA  ALA A  46       9.132  77.956  28.833  1.00  0.00      RA0  C
ATOM    427  CB  ALA A  46       8.611  79.161  28.047  1.00  0.00      RA0  C
ATOM    428  C   ALA A  46       7.993  76.851  28.858  1.00  0.00      RA0  C
ATOM    429  O   ALA A  46       7.598  76.434  29.943  1.00  0.00      RA0  O
ATOM    430  N   GLU A  47       7.494  76.345  27.714  1.00  0.00      RA0  N
ATOM    431  H   GLU A  47       7.849  76.648  26.832  0.00  0.00      RA0  H
ATOM    432  CA  GLU A  47       6.559  75.174  27.752  1.00  0.00      RA0  C
ATOM    433  CB  GLU A  47       6.273  74.761  26.313  1.00  0.00      RA0  C
ATOM    434  CG  GLU A  47       5.838  75.962  25.473  1.00  0.00      RA0  C
ATOM    435  CD  GLU A  47       6.350  75.768  24.064  1.00  0.00      RA0  C
ATOM    436  OE1 GLU A  47       7.491  75.342  23.899  1.00  0.00      RA0  O
ATOM    437  OE2 GLU A  47       5.620  76.032  23.115  1.00  0.00      RA0  O
ATOM    438  C   GLU A  47       7.097  74.016  28.535  1.00  0.00      RA0  C
ATOM    439  O   GLU A  47       6.371  73.433  29.343  1.00  0.00      RA0  O
ATOM    440  N   GLY A  48       8.331  73.620  28.236  1.00  0.00      RA0  N
ATOM    441  H   GLY A  48       9.003  74.195  27.771  0.00  0.00      RA0  H
ATOM    442  CA  GLY A  48       8.759  72.251  28.647  1.00  0.00      RA0  C
ATOM    443  C   GLY A  48      10.049  71.712  27.983  1.00  0.00      RA0  C
ATOM    444  O   GLY A  48      11.107  72.354  28.087  1.00  0.00      RA0  O
ATOM    445  N   LEU A  49      10.000  70.603  27.262  1.00  0.00      RA0  N
ATOM    446  H   LEU A  49       9.154  70.081  27.139  0.00  0.00      RA0  H
ATOM    447  CA  LEU A  49      11.216  70.205  26.549  1.00  0.00      RA0  C
ATOM    448  CB  LEU A  49      11.568  68.779  26.993  1.00  0.00      RA0  C
ATOM    449  CG  LEU A  49      12.639  68.607  28.078  1.00  0.00      RA0  C
ATOM    450  CD1 LEU A  49      12.490  69.540  29.279  1.00  0.00      RA0  C
ATOM    451  CD2 LEU A  49      12.695  67.145  28.518  1.00  0.00      RA0  C
ATOM    452  C   LEU A  49      11.303  70.251  24.989  1.00  0.00      RA0  C
ATOM    453  O   LEU A  49      10.565  69.584  24.347  1.00  0.00      RA0  O
ATOM    454  N   ARG A  50      12.210  70.987  24.369  1.00  0.00      RA0  N
ATOM    455  H   ARG A  50      12.900  71.511  24.876  0.00  0.00      RA0  H
ATOM    456  CA  ARG A  50      12.255  71.021  22.897  1.00  0.00      RA0  C
ATOM    457  CB  ARG A  50      12.493  72.449  22.397  1.00  0.00      RA0  C
ATOM    458  CG  ARG A  50      11.266  73.332  22.616  1.00  0.00      RA0  C
ATOM    459  CD  ARG A  50      10.038  72.764  21.902  1.00  0.00      RA0  C
ATOM    460  NE  ARG A  50       8.887  73.649  22.058  1.00  0.00      RA0  N
ATOM    461  HE  ARG A  50       8.726  74.091  22.957  0.00  0.00      RA0  H
ATOM    462  CZ  ARG A  50       8.014  73.849  21.027  1.00  0.00      RA0  C
ATOM    463  NH1 ARG A  50       8.220  73.221  19.842  1.00  0.00      RA0  N
ATOM    464 HH11 ARG A  50       7.607  73.340  19.053  0.00  0.00      RA0  H
ATOM    465 HH12 ARG A  50       9.001  72.604  19.710  0.00  0.00      RA0  H
ATOM    466  NH2 ARG A  50       6.965  74.673  21.215  1.00  0.00      RA0  N
ATOM    467 HH21 ARG A  50       6.270  74.910  20.534  0.00  0.00      RA0  H
ATOM    468 HH22 ARG A  50       6.825  75.114  22.127  0.00  0.00      RA0  H
ATOM    469  C   ARG A  50      13.342  70.157  22.526  1.00  0.00      RA0  C
ATOM    470  O   ARG A  50      14.477  70.564  22.760  1.00  0.00      RA0  O
ATOM    471  N   PRO A  51      13.054  69.056  21.850  1.00  0.00      RA0  N
ATOM    472  CD  PRO A  51      11.699  68.629  21.529  1.00  0.00      RA0  C
ATOM    473  CA  PRO A  51      14.047  68.113  21.375  1.00  0.00      RA0  C
ATOM    474  CB  PRO A  51      13.215  66.908  20.916  1.00  0.00      RA0  C
ATOM    475  CG  PRO A  51      11.808  67.114  21.471  1.00  0.00      RA0  C
ATOM    476  C   PRO A  51      14.935  68.588  20.305  1.00  0.00      RA0  C
ATOM    477  O   PRO A  51      14.588  69.461  19.640  1.00  0.00      RA0  O
ATOM    478  N   VAL A  52      16.122  68.030  20.195  1.00  0.00      RA0  N
ATOM    479  H   VAL A  52      16.368  67.292  20.826  0.00  0.00      RA0  H
ATOM    480  CA  VAL A  52      17.110  68.498  19.230  1.00  0.00      RA0  C
ATOM    481  CB  VAL A  52      18.144  69.475  19.808  1.00  0.00      RA0  C
ATOM    482  CG1 VAL A  52      17.630  70.912  19.716  1.00  0.00      RA0  C
ATOM    483  CG2 VAL A  52      18.591  69.109  21.220  1.00  0.00      RA0  C
ATOM    484  C   VAL A  52      17.756  67.291  18.592  1.00  0.00      RA0  C
ATOM    485  O   VAL A  52      17.767  67.187  17.379  1.00  0.00      RA0  O
ATOM    486  N   LYS A  53      18.259  66.337  19.345  1.00  0.00      RA0  N
ATOM    487  H   LYS A  53      18.245  66.322  20.347  0.00  0.00      RA0  H
ATOM    488  CA  LYS A  53      18.878  65.209  18.652  1.00  0.00      RA0  C
ATOM    489  CB  LYS A  53      20.339  65.477  18.252  1.00  0.00      RA0  C
ATOM    490  CG  LYS A  53      20.906  64.390  17.322  1.00  0.00      RA0  C
ATOM    491  CD  LYS A  53      20.042  64.178  16.070  1.00  0.00      RA0  C
ATOM    492  CE  LYS A  53      20.450  63.000  15.172  1.00  0.00      RA0  C
ATOM    493  NZ  LYS A  53      20.267  61.693  15.832  1.00  0.00      RA0  N
ATOM    494  HZ1 LYS A  53      20.542  60.946  15.164  0.00  0.00      RA0  H
ATOM    495  HZ2 LYS A  53      20.867  61.619  16.675  0.00  0.00      RA0  H
ATOM    496  HZ3 LYS A  53      19.283  61.504  16.121  0.00  0.00      RA0  H
ATOM    497  C   LYS A  53      18.759  63.999  19.490  1.00  0.00      RA0  C
ATOM    498  O   LYS A  53      18.944  64.051  20.673  1.00  0.00      RA0  O
ATOM    499  N   GLU A  54      18.484  62.907  18.834  1.00  0.00      RA0  N
ATOM    500  H   GLU A  54      18.276  62.956  17.862  0.00  0.00      RA0  H
ATOM    501  CA  GLU A  54      18.244  61.647  19.514  1.00  0.00      RA0  C
ATOM    502  CB  GLU A  54      16.797  61.180  19.301  1.00  0.00      RA0  C
ATOM    503  CG  GLU A  54      16.225  60.268  20.397  1.00  0.00      RA0  C
ATOM    504  CD  GLU A  54      16.273  58.780  20.070  1.00  0.00      RA0  C
ATOM    505  OE1 GLU A  54      16.993  58.031  20.718  1.00  0.00      RA0  O
ATOM    506  OE2 GLU A  54      15.476  58.297  19.273  1.00  0.00      RA0  O
ATOM    507  C   GLU A  54      19.213  60.729  18.844  1.00  0.00      RA0  C
ATOM    508  O   GLU A  54      18.967  60.284  17.725  1.00  0.00      RA0  O
ATOM    509  N   VAL A  55      20.315  60.436  19.504  1.00  0.00      RA0  N
ATOM    510  H   VAL A  55      20.367  60.669  20.482  0.00  0.00      RA0  H
ATOM    511  CA  VAL A  55      21.213  59.387  18.988  1.00  0.00      RA0  C
ATOM    512  CB  VAL A  55      22.681  59.820  19.038  1.00  0.00      RA0  C
ATOM    513  CG1 VAL A  55      22.908  61.069  18.188  1.00  0.00      RA0  C
ATOM    514  CG2 VAL A  55      23.171  60.002  20.472  1.00  0.00      RA0  C
ATOM    515  C   VAL A  55      21.027  58.033  19.664  1.00  0.00      RA0  C
ATOM    516  O   VAL A  55      20.527  57.981  20.741  1.00  0.00      RA0  O
ATOM    517  N   GLY A  56      21.406  56.968  18.952  1.00  0.00      RA0  N
ATOM    518  H   GLY A  56      21.797  57.104  18.043  0.00  0.00      RA0  H
ATOM    519  CA  GLY A  56      21.653  55.636  19.502  1.00  0.00      RA0  C
ATOM    520  C   GLY A  56      23.155  55.189  19.546  1.00  0.00      RA0  C
ATOM    521  O   GLY A  56      23.933  55.353  18.555  1.00  0.00      RA0  O
ATOM    522  N   MET A  57      23.541  54.609  20.696  1.00  0.00      RA0  N
ATOM    523  H   MET A  57      22.834  54.417  21.380  0.00  0.00      RA0  H
ATOM    524  CA  MET A  57      24.862  53.974  20.913  1.00  0.00      RA0  C
ATOM    525  CB  MET A  57      25.465  54.433  22.241  1.00  0.00      RA0  C
ATOM    526  CG  MET A  57      25.603  55.954  22.310  1.00  0.00      RA0  C
ATOM    527  SD  MET A  57      26.452  56.506  23.796  1.00  0.00      RA0  S
ATOM    528  CE  MET A  57      28.029  55.693  23.494  1.00  0.00      RA0  C
ATOM    529  C   MET A  57      24.929  52.475  20.801  1.00  0.00      RA0  C
ATOM    530  O   MET A  57      23.966  51.833  21.024  1.00  0.00      RA0  O
ATOM    531  N   TYR A  58      26.076  51.960  20.405  1.00  0.00      RA0  N
ATOM    532  H   TYR A  58      26.862  52.566  20.299  0.00  0.00      RA0  H
ATOM    533  CA  TYR A  58      26.311  50.549  20.280  1.00  0.00      RA0  C
ATOM    534  CB  TYR A  58      27.370  50.299  19.207  1.00  0.00      RA0  C
ATOM    535  CG  TYR A  58      26.817  50.487  17.815  1.00  0.00      RA0  C
ATOM    536  CD1 TYR A  58      25.446  50.535  17.586  1.00  0.00      RA0  C
ATOM    537  CE1 TYR A  58      24.966  50.694  16.291  1.00  0.00      RA0  C
ATOM    538  CD2 TYR A  58      27.700  50.597  16.750  1.00  0.00      RA0  C
ATOM    539  CE2 TYR A  58      27.223  50.758  15.456  1.00  0.00      RA0  C
ATOM    540  CZ  TYR A  58      25.855  50.803  15.227  1.00  0.00      RA0  C
ATOM    541  OH  TYR A  58      25.381  50.954  13.942  1.00  0.00      RA0  O
ATOM    542  HH  TYR A  58      26.093  50.833  13.324  0.00  0.00      RA0  H
ATOM    543  C   TYR A  58      26.853  50.099  21.630  1.00  0.00      RA0  C
ATOM    544  O   TYR A  58      27.950  49.661  21.756  1.00  0.00      RA0  O
ATOM    545  N   GLY A  59      26.029  50.203  22.630  1.00  0.00      RA0  N
ATOM    546  H   GLY A  59      25.120  50.610  22.505  0.00  0.00      RA0  H
ATOM    547  CA  GLY A  59      26.342  49.782  23.968  1.00  0.00      RA0  C
ATOM    548  C   GLY A  59      25.361  50.326  24.988  1.00  0.00      RA0  C
ATOM    549  O   GLY A  59      24.701  51.269  24.797  1.00  0.00      RA0  O
ATOM    550  N   LYS A  60      25.319  49.728  26.127  1.00  0.00      RA0  N
ATOM    551  H   LYS A  60      25.978  49.012  26.343  0.00  0.00      RA0  H
ATOM    552  CA  LYS A  60      24.483  50.252  27.173  1.00  0.00      RA0  C
ATOM    553  CB  LYS A  60      24.137  49.162  28.203  1.00  0.00      RA0  C
ATOM    554  CG  LYS A  60      23.564  47.849  27.647  1.00  0.00      RA0  C
ATOM    555  CD  LYS A  60      23.224  46.800  28.725  1.00  0.00      RA0  C
ATOM    556  CE  LYS A  60      22.067  47.125  29.694  1.00  0.00      RA0  C
ATOM    557  NZ  LYS A  60      20.783  47.169  28.982  1.00  0.00      RA0  N
ATOM    558  HZ1 LYS A  60      19.929  47.288  29.568  0.00  0.00      RA0  H
ATOM    559  HZ2 LYS A  60      20.801  47.945  28.298  0.00  0.00      RA0  H
ATOM    560  HZ3 LYS A  60      20.596  46.313  28.423  0.00  0.00      RA0  H
ATOM    561  C   LYS A  60      25.234  51.352  27.882  1.00  0.00      RA0  C
ATOM    562  O   LYS A  60      26.335  51.155  28.247  1.00  0.00      RA0  O
ATOM    563  N   ILE A  61      24.623  52.514  28.055  1.00  0.00      RA0  N
ATOM    564  H   ILE A  61      23.653  52.591  27.814  0.00  0.00      RA0  H
ATOM    565  CA  ILE A  61      25.254  53.682  28.701  1.00  0.00      RA0  C
ATOM    566  CB  ILE A  61      24.491  54.953  28.312  1.00  0.00      RA0  C
ATOM    567  CG2 ILE A  61      25.071  56.205  28.975  1.00  0.00      RA0  C
ATOM    568  CG1 ILE A  61      24.420  55.086  26.789  1.00  0.00      RA0  C
ATOM    569  CD1 ILE A  61      23.499  56.224  26.344  1.00  0.00      RA0  C
ATOM    570  C   ILE A  61      25.270  53.499  30.183  1.00  0.00      RA0  C
ATOM    571  O   ILE A  61      24.298  53.182  30.720  1.00  0.00      RA0  O
ATOM    572  N   ALA A  62      26.366  53.747  30.840  1.00  0.00      RA0  N
ATOM    573  H   ALA A  62      27.169  54.075  30.345  0.00  0.00      RA0  H
ATOM    574  CA  ALA A  62      26.489  53.416  32.225  1.00  0.00      RA0  C
ATOM    575  CB  ALA A  62      27.540  52.323  32.433  1.00  0.00      RA0  C
ATOM    576  C   ALA A  62      26.898  54.638  32.941  1.00  0.00      RA0  C
ATOM    577  O   ALA A  62      26.698  54.768  34.061  1.00  0.00      RA0  O
ATOM    578  N   VAL A  63      27.542  55.581  32.289  1.00  0.00      RA0  N
ATOM    579  H   VAL A  63      27.750  55.521  31.313  0.00  0.00      RA0  H
ATOM    580  CA  VAL A  63      27.962  56.825  32.955  1.00  0.00      RA0  C
ATOM    581  CB  VAL A  63      29.456  56.767  33.324  1.00  0.00      RA0  C
ATOM    582  CG1 VAL A  63      29.990  58.136  33.752  1.00  0.00      RA0  C
ATOM    583  CG2 VAL A  63      29.765  55.695  34.369  1.00  0.00      RA0  C
ATOM    584  C   VAL A  63      27.758  57.943  31.953  1.00  0.00      RA0  C
ATOM    585  O   VAL A  63      28.151  57.841  30.780  1.00  0.00      RA0  O
ATOM    586  N   MET A  64      27.139  59.000  32.420  1.00  0.00      RA0  N
ATOM    587  H   MET A  64      26.872  59.093  33.380  0.00  0.00      RA0  H
ATOM    588  CA  MET A  64      26.812  60.134  31.556  1.00  0.00      RA0  C
ATOM    589  CB  MET A  64      25.414  59.955  30.966  1.00  0.00      RA0  C
ATOM    590  CG  MET A  64      25.056  61.054  29.968  1.00  0.00      RA0  C
ATOM    591  SD  MET A  64      23.376  60.888  29.357  1.00  0.00      RA0  S
ATOM    592  CE  MET A  64      22.547  61.076  30.938  1.00  0.00      RA0  C
ATOM    593  C   MET A  64      26.896  61.408  32.373  1.00  0.00      RA0  C
ATOM    594  O   MET A  64      26.038  61.745  33.158  1.00  0.00      RA0  O
ATOM    595  N   GLU A  65      28.006  62.093  32.166  1.00  0.00      RA0  N
ATOM    596  H   GLU A  65      28.646  61.789  31.456  0.00  0.00      RA0  H
ATOM    597  CA  GLU A  65      28.327  63.352  32.779  1.00  0.00      RA0  C
ATOM    598  CB  GLU A  65      29.428  63.170  33.826  1.00  0.00      RA0  C
ATOM    599  CG  GLU A  65      28.921  62.915  35.248  1.00  0.00      RA0  C
ATOM    600  CD  GLU A  65      28.446  64.211  35.885  1.00  0.00      RA0  C
ATOM    601  OE1 GLU A  65      28.463  64.292  37.113  1.00  0.00      RA0  O
ATOM    602  OE2 GLU A  65      28.080  65.140  35.163  1.00  0.00      RA0  O
ATOM    603  C   GLU A  65      28.767  64.404  31.766  1.00  0.00      RA0  C
ATOM    604  O   GLU A  65      29.236  64.137  30.708  1.00  0.00      RA0  O
ATOM    605  N   LEU A  66      28.557  65.641  32.142  1.00  0.00      RA0  N
ATOM    606  H   LEU A  66      28.328  65.810  33.109  0.00  0.00      RA0  H
ATOM    607  CA  LEU A  66      28.955  66.774  31.322  1.00  0.00      RA0  C
ATOM    608  CB  LEU A  66      27.773  67.720  31.113  1.00  0.00      RA0  C
ATOM    609  CG  LEU A  66      26.754  67.235  30.085  1.00  0.00      RA0  C
ATOM    610  CD1 LEU A  66      25.416  67.950  30.238  1.00  0.00      RA0  C
ATOM    611  CD2 LEU A  66      27.285  67.378  28.661  1.00  0.00      RA0  C
ATOM    612  C   LEU A  66      30.060  67.526  32.061  1.00  0.00      RA0  C
ATOM    613  O   LEU A  66      30.223  67.403  33.245  1.00  0.00      RA0  O
ATOM    614  N   PHE A  67      30.873  68.243  31.341  1.00  0.00      RA0  N
ATOM    615  H   PHE A  67      30.781  68.307  30.342  0.00  0.00      RA0  H
ATOM    616  CA  PHE A  67      32.034  68.881  31.945  1.00  0.00      RA0  C
ATOM    617  CB  PHE A  67      33.092  67.860  32.395  1.00  0.00      RA0  C
ATOM    618  CG  PHE A  67      33.652  67.092  31.218  1.00  0.00      RA0  C
ATOM    619  CD1 PHE A  67      34.897  67.429  30.703  1.00  0.00      RA0  C
ATOM    620  CD2 PHE A  67      32.932  66.047  30.650  1.00  0.00      RA0  C
ATOM    621  CE1 PHE A  67      35.420  66.726  29.625  1.00  0.00      RA0  C
ATOM    622  CE2 PHE A  67      33.455  65.344  29.573  1.00  0.00      RA0  C
ATOM    623  CZ  PHE A  67      34.703  65.677  29.065  1.00  0.00      RA0  C
ATOM    624  C   PHE A  67      32.677  69.827  30.865  1.00  0.00      RA0  C
ATOM    625  O   PHE A  67      32.459  69.617  29.670  1.00  0.00      RA0  O
ATOM    626  N   ARG A  68      33.385  70.882  31.319  1.00  0.00      RA0  N
ATOM    627  H   ARG A  68      33.537  71.012  32.299  0.00  0.00      RA0  H
ATOM    628  CA  ARG A  68      34.008  71.882  30.424  1.00  0.00      RA0  C
ATOM    629  CB  ARG A  68      33.126  73.090  30.072  1.00  0.00      RA0  C
ATOM    630  CG  ARG A  68      32.588  74.052  31.132  1.00  0.00      RA0  C
ATOM    631  CD  ARG A  68      31.881  75.189  30.383  1.00  0.00      RA0  C
ATOM    632  NE  ARG A  68      31.177  76.132  31.253  1.00  0.00      RA0  N
ATOM    633  HE  ARG A  68      31.711  76.497  32.020  0.00  0.00      RA0  H
ATOM    634  CZ  ARG A  68      29.912  76.504  30.876  1.00  0.00      RA0  C
ATOM    635  NH1 ARG A  68      29.304  75.863  29.859  1.00  0.00      RA0  N
ATOM    636 HH11 ARG A  68      28.435  76.148  29.447  0.00  0.00      RA0  H
ATOM    637 HH12 ARG A  68      29.676  74.990  29.499  0.00  0.00      RA0  H
ATOM    638  NH2 ARG A  68      29.271  77.500  31.528  1.00  0.00      RA0  N
ATOM    639 HH21 ARG A  68      28.329  77.761  31.288  0.00  0.00      RA0  H
ATOM    640 HH22 ARG A  68      29.704  78.006  32.277  0.00  0.00      RA0  H
ATOM    641  C   ARG A  68      35.373  72.233  30.919  1.00  0.00      RA0  C
ATOM    642  O   ARG A  68      35.544  72.934  31.923  1.00  0.00      RA0  O
ATOM    643  N   PRO A  69      36.348  71.698  30.217  1.00  0.00      RA0  N
ATOM    644  CD  PRO A  69      36.149  70.665  29.212  1.00  0.00      RA0  C
ATOM    645  CA  PRO A  69      37.751  72.029  30.397  1.00  0.00      RA0  C
ATOM    646  CB  PRO A  69      38.484  71.008  29.515  1.00  0.00      RA0  C
ATOM    647  CG  PRO A  69      37.469  69.905  29.226  1.00  0.00      RA0  C
ATOM    648  C   PRO A  69      38.137  73.460  30.077  1.00  0.00      RA0  C
ATOM    649  O   PRO A  69      37.369  74.111  29.363  1.00  0.00      RA0  O
ATOM    650  N   LYS A  70      39.264  73.940  30.631  1.00  0.00      RA0  N
ATOM    651  H   LYS A  70      39.818  73.256  31.091  0.00  0.00      RA0  H
ATOM    652  CA  LYS A  70      39.739  75.277  30.277  1.00  0.00      RA0  C
ATOM    653  CB  LYS A  70      41.111  75.565  30.932  1.00  0.00      RA0  C
ATOM    654  CG  LYS A  70      41.886  74.409  31.615  1.00  0.00      RA0  C
ATOM    655  CD  LYS A  70      41.420  73.946  33.019  1.00  0.00      RA0  C
ATOM    656  CE  LYS A  70      42.226  72.741  33.546  1.00  0.00      RA0  C
ATOM    657  NZ  LYS A  70      41.749  72.270  34.855  1.00  0.00      RA0  N
ATOM    658  HZ1 LYS A  70      42.384  71.566  35.292  0.00  0.00      RA0  H
ATOM    659  HZ2 LYS A  70      41.740  73.006  35.594  0.00  0.00      RA0  H
ATOM    660  HZ3 LYS A  70      40.822  71.802  34.853  0.00  0.00      RA0  H
ATOM    661  C   LYS A  70      39.770  75.387  28.756  1.00  0.00      RA0  C
ATOM    662  O   LYS A  70      40.032  74.388  28.056  1.00  0.00      RA0  O
ATOM    663  N   GLY A  71      39.469  76.593  28.259  1.00  0.00      RA0  N
ATOM    664  H   GLY A  71      39.111  77.277  28.892  0.00  0.00      RA0  H
ATOM    665  CA  GLY A  71      39.568  76.946  26.830  1.00  0.00      RA0  C
ATOM    666  C   GLY A  71      38.449  76.283  25.983  1.00  0.00      RA0  C
ATOM    667  O   GLY A  71      38.486  76.245  24.720  1.00  0.00      RA0  O
ATOM    668  N   GLU A  72      37.449  75.766  26.704  1.00  0.00      RA0  N
ATOM    669  H   GLU A  72      37.366  75.863  27.695  0.00  0.00      RA0  H
ATOM    670  CA  GLU A  72      36.365  75.038  26.102  1.00  0.00      RA0  C
ATOM    671  CB  GLU A  72      36.150  73.619  26.620  1.00  0.00      RA0  C
ATOM    672  CG  GLU A  72      37.369  72.709  26.422  1.00  0.00      RA0  C
ATOM    673  CD  GLU A  72      37.540  72.179  25.010  1.00  0.00      RA0  C
ATOM    674  OE1 GLU A  72      38.513  71.461  24.776  1.00  0.00      RA0  O
ATOM    675  OE2 GLU A  72      36.714  72.435  24.138  1.00  0.00      RA0  O
ATOM    676  C   GLU A  72      35.133  75.890  26.168  1.00  0.00      RA0  C
ATOM    677  O   GLU A  72      34.805  76.434  27.223  1.00  0.00      RA0  O
ATOM    678  N   SER A  73      34.521  76.049  24.990  1.00  0.00      RA0  N
ATOM    679  H   SER A  73      34.857  75.428  24.286  0.00  0.00      RA0  H
ATOM    680  CA  SER A  73      33.527  77.054  24.673  1.00  0.00      RA0  C
ATOM    681  CB  SER A  73      33.375  76.978  23.158  1.00  0.00      RA0  C
ATOM    682  OG  SER A  73      34.181  75.886  22.679  1.00  0.00      RA0  O
ATOM    683  HG  SER A  73      34.816  76.260  22.077  0.00  0.00      RA0  H
ATOM    684  C   SER A  73      32.265  76.631  25.486  1.00  0.00      RA0  C
ATOM    685  O   SER A  73      31.803  77.436  26.271  1.00  0.00      RA0  O
ATOM    686  N   LYS A  74      31.784  75.376  25.355  1.00  0.00      RA0  N
ATOM    687  H   LYS A  74      32.366  74.684  24.930  0.00  0.00      RA0  H
ATOM    688  CA  LYS A  74      30.615  74.875  26.080  1.00  0.00      RA0  C
ATOM    689  CB  LYS A  74      29.493  74.633  25.080  1.00  0.00      RA0  C
ATOM    690  CG  LYS A  74      29.981  73.737  23.941  1.00  0.00      RA0  C
ATOM    691  CD  LYS A  74      28.795  73.209  23.156  1.00  0.00      RA0  C
ATOM    692  CE  LYS A  74      29.122  72.027  22.246  1.00  0.00      RA0  C
ATOM    693  NZ  LYS A  74      29.607  72.493  20.947  1.00  0.00      RA0  N
ATOM    694  HZ1 LYS A  74      29.182  71.892  20.210  0.00  0.00      RA0  H
ATOM    695  HZ2 LYS A  74      29.304  73.474  20.795  0.00  0.00      RA0  H
ATOM    696  HZ3 LYS A  74      30.644  72.392  20.905  0.00  0.00      RA0  H
ATOM    697  C   LYS A  74      31.020  73.570  26.759  1.00  0.00      RA0  C
ATOM    698  O   LYS A  74      32.219  73.405  26.994  1.00  0.00      RA0  O
ATOM    699  N   ASP A  75      30.082  72.661  27.107  1.00  0.00      RA0  N
ATOM    700  H   ASP A  75      29.104  72.754  26.908  0.00  0.00      RA0  H
ATOM    701  CA  ASP A  75      30.448  71.462  27.899  1.00  0.00      RA0  C
ATOM    702  CB  ASP A  75      29.360  71.033  28.897  1.00  0.00      RA0  C
ATOM    703  CG  ASP A  75      28.814  72.145  29.770  1.00  0.00      RA0  C
ATOM    704  OD1 ASP A  75      27.784  71.936  30.405  1.00  0.00      RA0  O
ATOM    705  OD2 ASP A  75      29.383  73.229  29.818  1.00  0.00      RA0  O
ATOM    706  C   ASP A  75      30.585  70.305  26.984  1.00  0.00      RA0  C
ATOM    707  O   ASP A  75      29.851  70.205  26.020  1.00  0.00      RA0  O
ATOM    708  N   LEU A  76      31.495  69.389  27.312  1.00  0.00      RA0  N
ATOM    709  H   LEU A  76      32.173  69.633  27.985  0.00  0.00      RA0  H
ATOM    710  CA  LEU A  76      31.585  68.069  26.651  1.00  0.00      RA0  C
ATOM    711  CB  LEU A  76      33.048  67.666  26.504  1.00  0.00      RA0  C
ATOM    712  CG  LEU A  76      33.957  68.820  26.080  1.00  0.00      RA0  C
ATOM    713  CD1 LEU A  76      35.424  68.395  26.066  1.00  0.00      RA0  C
ATOM    714  CD2 LEU A  76      33.518  69.447  24.758  1.00  0.00      RA0  C
ATOM    715  C   LEU A  76      30.827  66.976  27.384  1.00  0.00      RA0  C
ATOM    716  O   LEU A  76      30.585  67.073  28.602  1.00  0.00      RA0  O
ATOM    717  N   LEU A  77      30.443  65.949  26.637  1.00  0.00      RA0  N
ATOM    718  H   LEU A  77      30.721  65.890  25.680  0.00  0.00      RA0  H
ATOM    719  CA  LEU A  77      29.794  64.836  27.251  1.00  0.00      RA0  C
ATOM    720  CB  LEU A  77      28.609  64.442  26.381  1.00  0.00      RA0  C
ATOM    721  CG  LEU A  77      27.800  63.268  26.914  1.00  0.00      RA0  C
ATOM    722  CD1 LEU A  77      27.194  63.548  28.287  1.00  0.00      RA0  C
ATOM    723  CD2 LEU A  77      26.741  62.861  25.900  1.00  0.00      RA0  C
ATOM    724  C   LEU A  77      30.716  63.669  27.453  1.00  0.00      RA0  C
ATOM    725  O   LEU A  77      31.331  63.277  26.549  1.00  0.00      RA0  O
ATOM    726  N   PHE A  78      30.810  63.095  28.625  1.00  0.00      RA0  N
ATOM    727  H   PHE A  78      30.241  63.408  29.384  0.00  0.00      RA0  H
ATOM    728  CA  PHE A  78      31.534  61.867  28.783  1.00  0.00      RA0  C
ATOM    729  CB  PHE A  78      32.544  61.980  29.930  1.00  0.00      RA0  C
ATOM    730  CG  PHE A  78      33.218  60.647  30.163  1.00  0.00      RA0  C
ATOM    731  CD1 PHE A  78      34.109  60.142  29.223  1.00  0.00      RA0  C
ATOM    732  CD2 PHE A  78      32.930  59.913  31.309  1.00  0.00      RA0  C
ATOM    733  CE1 PHE A  78      34.683  58.891  29.411  1.00  0.00      RA0  C
ATOM    734  CE2 PHE A  78      33.504  58.662  31.497  1.00  0.00      RA0  C
ATOM    735  CZ  PHE A  78      34.370  58.145  30.541  1.00  0.00      RA0  C
ATOM    736  C   PHE A  78      30.635  60.690  29.013  1.00  0.00      RA0  C
ATOM    737  O   PHE A  78      29.649  60.771  29.752  1.00  0.00      RA0  O
ATOM    738  N   ILE A  79      30.957  59.575  28.386  1.00  0.00      RA0  N
ATOM    739  H   ILE A  79      31.740  59.500  27.764  0.00  0.00      RA0  H
ATOM    740  CA  ILE A  79      30.103  58.426  28.527  1.00  0.00      RA0  C
ATOM    741  CB  ILE A  79      29.084  58.357  27.358  1.00  0.00      RA0  C
ATOM    742  CG2 ILE A  79      28.474  56.966  27.160  1.00  0.00      RA0  C
ATOM    743  CG1 ILE A  79      27.946  59.365  27.501  1.00  0.00      RA0  C
ATOM    744  CD1 ILE A  79      26.856  59.136  26.453  1.00  0.00      RA0  C
ATOM    745  C   ILE A  79      30.856  57.223  28.561  1.00  0.00      RA0  C
ATOM    746  O   ILE A  79      31.709  57.016  27.751  1.00  0.00      RA0  O
ATOM    747  N   LEU A  80      30.487  56.360  29.453  1.00  0.00      RA0  N
ATOM    748  H   LEU A  80      29.708  56.591  30.040  0.00  0.00      RA0  H
ATOM    749  CA  LEU A  80      31.032  55.021  29.479  1.00  0.00      RA0  C
ATOM    750  CB  LEU A  80      31.690  54.818  30.843  1.00  0.00      RA0  C
ATOM    751  CG  LEU A  80      32.303  53.440  31.073  1.00  0.00      RA0  C
ATOM    752  CD1 LEU A  80      33.483  53.189  30.146  1.00  0.00      RA0  C
ATOM    753  CD2 LEU A  80      32.697  53.236  32.529  1.00  0.00      RA0  C
ATOM    754  C   LEU A  80      29.988  54.048  29.259  1.00  0.00      RA0  C
ATOM    755  O   LEU A  80      28.975  54.072  29.869  1.00  0.00      RA0  O
ATOM    756  N   THR A  81      30.311  53.084  28.490  1.00  0.00      RA0  N
ATOM    757  H   THR A  81      31.223  53.117  28.087  0.00  0.00      RA0  H
ATOM    758  CA  THR A  81      29.492  51.910  28.290  1.00  0.00      RA0  C
ATOM    759  CB  THR A  81      29.832  51.520  26.865  1.00  0.00      RA0  C
ATOM    760  OG1 THR A  81      29.850  52.691  26.038  1.00  0.00      RA0  O
ATOM    761  HG1 THR A  81      30.515  53.296  26.362  0.00  0.00      RA0  H
ATOM    762  CG2 THR A  81      28.934  50.436  26.285  1.00  0.00      RA0  C
ATOM    763  C   THR A  81      29.644  50.733  29.306  1.00  0.00      RA0  C
ATOM    764  O   THR A  81      30.674  50.549  29.846  1.00  0.00      RA0  O
ATOM    765  N   ALA A  82      28.605  49.939  29.515  1.00  0.00      RA0  N
ATOM    766  H   ALA A  82      27.730  50.242  29.133  0.00  0.00      RA0  H
ATOM    767  CA  ALA A  82      28.640  48.661  30.297  1.00  0.00      RA0  C
ATOM    768  CB  ALA A  82      27.274  47.975  30.254  1.00  0.00      RA0  C
ATOM    769  C   ALA A  82      29.674  47.683  29.882  1.00  0.00      RA0  C
ATOM    770  O   ALA A  82      30.147  46.834  30.656  1.00  0.00      RA0  O
ATOM    771  N   LYS A  83      29.995  47.743  28.613  1.00  0.00      RA0  N
ATOM    772  H   LYS A  83      29.570  48.451  28.058  0.00  0.00      RA0  H
ATOM    773  CA  LYS A  83      30.997  46.945  28.028  1.00  0.00      RA0  C
ATOM    774  CB  LYS A  83      30.623  46.529  26.595  1.00  0.00      RA0  C
ATOM    775  CG  LYS A  83      30.124  45.087  26.414  1.00  0.00      RA0  C
ATOM    776  CD  LYS A  83      29.847  44.726  24.942  1.00  0.00      RA0  C
ATOM    777  CE  LYS A  83      29.511  43.239  24.755  1.00  0.00      RA0  C
ATOM    778  NZ  LYS A  83      29.274  42.874  23.350  1.00  0.00      RA0  N
ATOM    779  HZ1 LYS A  83      28.400  43.312  22.995  0.00  0.00      RA0  H
ATOM    780  HZ2 LYS A  83      30.052  43.148  22.711  0.00  0.00      RA0  H
ATOM    781  HZ3 LYS A  83      29.146  41.843  23.269  0.00  0.00      RA0  H
ATOM    782  C   LYS A  83      32.332  47.715  27.991  1.00  0.00      RA0  C
ATOM    783  O   LYS A  83      33.293  47.355  27.311  1.00  0.00      RA0  O
ATOM    784  N   TYR A  84      32.420  48.744  28.829  1.00  0.00      RA0  N
ATOM    785  H   TYR A  84      31.656  48.988  29.422  0.00  0.00      RA0  H
ATOM    786  CA  TYR A  84      33.700  49.459  29.091  1.00  0.00      RA0  C
ATOM    787  CB  TYR A  84      34.782  48.527  29.624  1.00  0.00      RA0  C
ATOM    788  CG  TYR A  84      34.366  47.928  30.944  1.00  0.00      RA0  C
ATOM    789  CD1 TYR A  84      34.232  46.551  31.070  1.00  0.00      RA0  C
ATOM    790  CE1 TYR A  84      33.901  45.995  32.299  1.00  0.00      RA0  C
ATOM    791  CD2 TYR A  84      34.135  48.753  32.038  1.00  0.00      RA0  C
ATOM    792  CE2 TYR A  84      33.804  48.196  33.267  1.00  0.00      RA0  C
ATOM    793  CZ  TYR A  84      33.704  46.816  33.403  1.00  0.00      RA0  C
ATOM    794  OH  TYR A  84      33.419  46.260  34.634  1.00  0.00      RA0  O
ATOM    795  HH  TYR A  84      33.252  46.945  35.269  0.00  0.00      RA0  H
ATOM    796  C   TYR A  84      34.260  50.419  27.962  1.00  0.00      RA0  C
ATOM    797  O   TYR A  84      35.438  50.759  27.929  1.00  0.00      RA0  O
ATOM    798  N   ASN A  85      33.347  50.876  27.081  1.00  0.00      RA0  N
ATOM    799  H   ASN A  85      32.414  50.566  27.235  0.00  0.00      RA0  H
ATOM    800  CA  ASN A  85      33.605  51.909  26.075  1.00  0.00      RA0  C
ATOM    801  CB  ASN A  85      32.703  51.839  24.842  1.00  0.00      RA0  C
ATOM    802  CG  ASN A  85      32.775  50.491  24.164  1.00  0.00      RA0  C
ATOM    803  OD1 ASN A  85      33.829  49.884  24.009  1.00  0.00      RA0  O
ATOM    804  ND2 ASN A  85      31.566  50.034  23.791  1.00  0.00      RA0  N
ATOM    805 HD21 ASN A  85      30.751  50.606  23.911  0.00  0.00      RA0  H
ATOM    806 HD22 ASN A  85      31.443  49.145  23.351  0.00  0.00      RA0  H
ATOM    807  C   ASN A  85      33.550  53.300  26.634  1.00  0.00      RA0  C
ATOM    808  O   ASN A  85      32.454  53.876  26.820  1.00  0.00      RA0  O
ATOM    809  N   ALA A  86      34.706  53.883  26.850  1.00  0.00      RA0  N
ATOM    810  H   ALA A  86      35.559  53.442  26.564  0.00  0.00      RA0  H
ATOM    811  CA  ALA A  86      34.742  55.298  27.194  1.00  0.00      RA0  C
ATOM    812  CB  ALA A  86      35.967  55.607  28.053  1.00  0.00      RA0  C
ATOM    813  C   ALA A  86      34.737  56.187  25.997  1.00  0.00      RA0  C
ATOM    814  O   ALA A  86      35.309  55.825  24.969  1.00  0.00      RA0  O
ATOM    815  N   CYS A  87      34.127  57.357  26.150  1.00  0.00      RA0  N
ATOM    816  H   CYS A  87      33.481  57.536  26.896  0.00  0.00      RA0  H
ATOM    817  CA  CYS A  87      34.266  58.397  25.141  1.00  0.00      RA0  C
ATOM    818  CB  CYS A  87      33.536  57.967  23.860  1.00  0.00      RA0  C
ATOM    819  SG  CYS A  87      31.827  57.434  24.147  1.00  0.00      RA0  S
ATOM    820  C   CYS A  87      33.831  59.738  25.551  1.00  0.00      RA0  C
ATOM    821  O   CYS A  87      32.980  59.836  26.295  1.00  0.00      RA0  O
ATOM    822  N   ILE A  88      34.406  60.766  24.990  1.00  0.00      RA0  N
ATOM    823  H   ILE A  88      35.058  60.584  24.251  0.00  0.00      RA0  H
ATOM    824  CA  ILE A  88      34.041  62.137  25.189  1.00  0.00      RA0  C
ATOM    825  CB  ILE A  88      35.297  62.940  25.523  1.00  0.00      RA0  C
ATOM    826  CG2 ILE A  88      35.009  64.433  25.675  1.00  0.00      RA0  C
ATOM    827  CG1 ILE A  88      35.998  62.364  26.749  1.00  0.00      RA0  C
ATOM    828  CD1 ILE A  88      37.321  63.082  26.999  1.00  0.00      RA0  C
ATOM    829  C   ILE A  88      33.429  62.664  23.956  1.00  0.00      RA0  C
ATOM    830  O   ILE A  88      34.025  62.610  22.852  1.00  0.00      RA0  O
ATOM    831  N   LEU A  89      32.331  63.351  24.121  1.00  0.00      RA0  N
ATOM    832  H   LEU A  89      32.021  63.675  25.004  0.00  0.00      RA0  H
ATOM    833  CA  LEU A  89      31.605  63.799  22.947  1.00  0.00      RA0  C
ATOM    834  CB  LEU A  89      30.247  63.096  22.901  1.00  0.00      RA0  C
ATOM    835  CG  LEU A  89      30.335  61.566  22.932  1.00  0.00      RA0  C
ATOM    836  CD1 LEU A  89      28.989  60.917  23.249  1.00  0.00      RA0  C
ATOM    837  CD2 LEU A  89      30.950  61.003  21.651  1.00  0.00      RA0  C
ATOM    838  C   LEU A  89      31.410  65.285  22.889  1.00  0.00      RA0  C
ATOM    839  O   LEU A  89      31.362  65.932  23.933  1.00  0.00      RA0  O
ATOM    840  N   GLU A  90      31.255  65.785  21.657  1.00  0.00      RA0  N
ATOM    841  H   GLU A  90      31.291  65.160  20.871  0.00  0.00      RA0  H
ATOM    842  CA  GLU A  90      30.930  67.183  21.367  1.00  0.00      RA0  C
ATOM    843  CB  GLU A  90      32.109  68.047  20.919  1.00  0.00      RA0  C
ATOM    844  CG  GLU A  90      31.841  69.496  21.346  1.00  0.00      RA0  C
ATOM    845  CD  GLU A  90      32.586  70.485  20.481  1.00  0.00      RA0  C
ATOM    846  OE1 GLU A  90      33.689  70.195  20.031  1.00  0.00      RA0  O
ATOM    847  OE2 GLU A  90      32.049  71.553  20.198  1.00  0.00      RA0  O
ATOM    848  C   GLU A  90      29.729  67.358  20.429  1.00  0.00      RA0  C
ATOM    849  O   GLU A  90      29.615  66.664  19.440  1.00  0.00      RA0  O
ATOM    850  N   TYR A  91      28.854  68.305  20.786  1.00  0.00      RA0  N
ATOM    851  H   TYR A  91      29.018  68.835  21.616  0.00  0.00      RA0  H
ATOM    852  CA  TYR A  91      27.694  68.639  19.962  1.00  0.00      RA0  C
ATOM    853  CB  TYR A  91      26.602  69.113  20.928  1.00  0.00      RA0  C
ATOM    854  CG  TYR A  91      25.236  69.327  20.315  1.00  0.00      RA0  C
ATOM    855  CD1 TYR A  91      24.166  68.561  20.764  1.00  0.00      RA0  C
ATOM    856  CE1 TYR A  91      22.885  68.794  20.278  1.00  0.00      RA0  C
ATOM    857  CD2 TYR A  91      25.025  70.305  19.350  1.00  0.00      RA0  C
ATOM    858  CE2 TYR A  91      23.748  70.531  18.854  1.00  0.00      RA0  C
ATOM    859  CZ  TYR A  91      22.676  69.787  19.328  1.00  0.00      RA0  C
ATOM    860  OH  TYR A  91      21.405  70.036  18.852  1.00  0.00      RA0  O
ATOM    861  HH  TYR A  91      20.822  70.111  19.599  0.00  0.00      RA0  H
ATOM    862  C   TYR A  91      28.018  69.696  18.929  1.00  0.00      RA0  C
ATOM    863  O   TYR A  91      28.356  70.790  19.277  1.00  0.00      RA0  O
ATOM    864  N   LYS A  92      27.879  69.351  17.661  1.00  0.00      RA0  N
ATOM    865  H   LYS A  92      27.494  68.469  17.390  0.00  0.00      RA0  H
ATOM    866  CA  LYS A  92      28.320  70.234  16.596  1.00  0.00      RA0  C
ATOM    867  CB  LYS A  92      29.545  69.608  15.927  1.00  0.00      RA0  C
ATOM    868  CG  LYS A  92      30.379  70.558  15.068  1.00  0.00      RA0  C
ATOM    869  CD  LYS A  92      31.804  70.648  15.619  1.00  0.00      RA0  C
ATOM    870  CE  LYS A  92      31.800  71.217  17.037  1.00  0.00      RA0  C
ATOM    871  NZ  LYS A  92      33.105  71.056  17.689  1.00  0.00      RA0  N
ATOM    872  HZ1 LYS A  92      33.035  71.398  18.678  0.00  0.00      RA0  H
ATOM    873  HZ2 LYS A  92      33.343  70.052  17.814  0.00  0.00      RA0  H
ATOM    874  HZ3 LYS A  92      33.870  71.555  17.202  0.00  0.00      RA0  H
ATOM    875  C   LYS A  92      27.159  70.351  15.625  1.00  0.00      RA0  C
ATOM    876  O   LYS A  92      26.698  69.356  15.012  1.00  0.00      RA0  O
ATOM    877  N   GLN A  93      26.633  71.558  15.519  1.00  0.00      RA0  N
ATOM    878  H   GLN A  93      26.959  72.393  15.963  0.00  0.00      RA0  H
ATOM    879  CA  GLN A  93      25.515  71.769  14.595  1.00  0.00      RA0  C
ATOM    880  CB  GLN A  93      24.213  71.799  15.393  1.00  0.00      RA0  C
ATOM    881  CG  GLN A  93      22.996  72.318  14.623  1.00  0.00      RA0  C
ATOM    882  CD  GLN A  93      21.890  72.646  15.609  1.00  0.00      RA0  C
ATOM    883  OE1 GLN A  93      21.316  73.729  15.601  1.00  0.00      RA0  O
ATOM    884  NE2 GLN A  93      21.643  71.667  16.498  1.00  0.00      RA0  N
ATOM    885 HE21 GLN A  93      22.080  70.769  16.473  0.00  0.00      RA0  H
ATOM    886 HE22 GLN A  93      20.999  71.781  17.255  0.00  0.00      RA0  H
ATOM    887  C   GLN A  93      25.771  73.093  14.072  1.00  0.00      RA0  C
ATOM    888  O   GLN A  93      25.825  74.021  14.793  1.00  0.00      RA0  O
ATOM    889  N   SER A  94      25.989  73.190  12.819  1.00  0.00      RA0  N
ATOM    890  H   SER A  94      26.035  72.399  12.215  0.00  0.00      RA0  H
ATOM    891  CA  SER A  94      26.271  74.504  12.369  1.00  0.00      RA0  C
ATOM    892  CB  SER A  94      27.706  74.359  11.921  1.00  0.00      RA0  C
ATOM    893  OG  SER A  94      28.031  72.976  12.153  1.00  0.00      RA0  O
ATOM    894  HG  SER A  94      28.877  72.833  11.750  0.00  0.00      RA0  H
ATOM    895  C   SER A  94      25.260  74.720  11.290  1.00  0.00      RA0  C
ATOM    896  O   SER A  94      24.488  75.702  11.282  1.00  0.00      RA0  O
ATOM    897  N   GLY A  95      25.264  73.739  10.399  1.00  0.00      RA0  N
ATOM    898  H   GLY A  95      25.703  72.865  10.586  0.00  0.00      RA0  H
ATOM    899  CA  GLY A  95      24.500  73.856   9.202  1.00  0.00      RA0  C
ATOM    900  C   GLY A  95      23.106  73.407   9.487  1.00  0.00      RA0  C
ATOM    901  O   GLY A  95      22.598  73.430  10.594  1.00  0.00      RA0  O
ATOM    902  N   GLU A  96      22.484  72.988   8.421  1.00  0.00      RA0  N
ATOM    903  H   GLU A  96      22.982  72.802   7.571  0.00  0.00      RA0  H
ATOM    904  CA  GLU A  96      21.145  72.474   8.498  1.00  0.00      RA0  C
ATOM    905  CB  GLU A  96      20.564  72.201   7.099  1.00  0.00      RA0  C
ATOM    906  CG  GLU A  96      20.666  70.788   6.508  1.00  0.00      RA0  C
ATOM    907  CD  GLU A  96      22.104  70.345   6.287  1.00  0.00      RA0  C
ATOM    908  OE1 GLU A  96      23.026  71.154   6.393  1.00  0.00      RA0  O
ATOM    909  OE2 GLU A  96      22.313  69.156   6.069  1.00  0.00      RA0  O
ATOM    910  C   GLU A  96      21.156  71.251   9.474  1.00  0.00      RA0  C
ATOM    911  O   GLU A  96      20.185  71.021  10.213  1.00  0.00      RA0  O
ATOM    912  N   SER A  97      22.291  70.518   9.489  1.00  0.00      RA0  N
ATOM    913  H   SER A  97      23.054  70.756   8.888  0.00  0.00      RA0  H
ATOM    914  CA  SER A  97      22.409  69.241  10.207  1.00  0.00      RA0  C
ATOM    915  CB  SER A  97      23.065  68.335   9.179  1.00  0.00      RA0  C
ATOM    916  OG  SER A  97      23.954  69.149   8.401  1.00  0.00      RA0  O
ATOM    917  HG  SER A  97      23.514  69.309   7.558  0.00  0.00      RA0  H
ATOM    918  C   SER A  97      23.185  69.306  11.547  1.00  0.00      RA0  C
ATOM    919  O   SER A  97      23.819  70.301  11.887  1.00  0.00      RA0  O
ATOM    920  N   ILE A  98      23.120  68.194  12.267  1.00  0.00      RA0  N
ATOM    921  H   ILE A  98      22.736  67.353  11.888  0.00  0.00      RA0  H
ATOM    922  CA  ILE A  98      23.620  68.092  13.626  1.00  0.00      RA0  C
ATOM    923  CB  ILE A  98      22.441  67.963  14.608  1.00  0.00      RA0  C
ATOM    924  CG2 ILE A  98      22.898  68.083  16.063  1.00  0.00      RA0  C
ATOM    925  CG1 ILE A  98      21.285  68.910  14.290  1.00  0.00      RA0  C
ATOM    926  CD1 ILE A  98      20.090  68.688  15.218  1.00  0.00      RA0  C
ATOM    927  C   ILE A  98      24.460  66.821  13.749  1.00  0.00      RA0  C
ATOM    928  O   ILE A  98      24.136  65.764  13.216  1.00  0.00      RA0  O
ATOM    929  N   ASP A  99      25.497  66.911  14.545  1.00  0.00      RA0  N
ATOM    930  H   ASP A  99      25.753  67.762  15.003  0.00  0.00      RA0  H
ATOM    931  CA  ASP A  99      26.441  65.842  14.636  1.00  0.00      RA0  C
ATOM    932  CB  ASP A  99      27.561  65.948  13.610  1.00  0.00      RA0  C
ATOM    933  CG  ASP A  99      28.229  64.592  13.551  1.00  0.00      RA0  C
ATOM    934  OD1 ASP A  99      27.585  63.598  13.882  1.00  0.00      RA0  O
ATOM    935  OD2 ASP A  99      29.357  64.475  13.082  1.00  0.00      RA0  O
ATOM    936  C   ASP A  99      27.077  65.772  16.066  1.00  0.00      RA0  C
ATOM    937  O   ASP A  99      27.525  66.821  16.631  1.00  0.00      RA0  O
ATOM    938  N   ILE A 100      27.115  64.529  16.607  1.00  0.00      RA0  N
ATOM    939  H   ILE A 100      26.913  63.792  15.960  0.00  0.00      RA0  H
ATOM    940  CA  ILE A 100      27.865  64.189  17.837  1.00  0.00      RA0  C
ATOM    941  CB  ILE A 100      27.052  63.228  18.704  1.00  0.00      RA0  C
ATOM    942  CG2 ILE A 100      27.783  62.916  20.008  1.00  0.00      RA0  C
ATOM    943  CG1 ILE A 100      25.664  63.810  18.980  1.00  0.00      RA0  C
ATOM    944  CD1 ILE A 100      25.729  65.100  19.800  1.00  0.00      RA0  C
ATOM    945  C   ILE A 100      29.268  63.636  17.537  1.00  0.00      RA0  C
ATOM    946  O   ILE A 100      29.463  62.495  17.215  1.00  0.00      RA0  O
ATOM    947  N   ILE A 101      30.242  64.496  17.646  1.00  0.00      RA0  N
ATOM    948  H   ILE A 101      30.047  65.360  18.111  0.00  0.00      RA0  H
ATOM    949  CA  ILE A 101      31.566  64.214  17.171  1.00  0.00      RA0  C
ATOM    950  CB  ILE A 101      32.268  65.470  16.630  1.00  0.00      RA0  C
ATOM    951  CG2 ILE A 101      32.648  66.456  17.730  1.00  0.00      RA0  C
ATOM    952  CG1 ILE A 101      33.454  65.096  15.740  1.00  0.00      RA0  C
ATOM    953  CD1 ILE A 101      33.044  64.163  14.599  1.00  0.00      RA0  C
ATOM    954  C   ILE A 101      32.268  63.548  18.337  1.00  0.00      RA0  C
ATOM    955  O   ILE A 101      31.924  63.825  19.462  1.00  0.00      RA0  O
ATOM    956  N   THR A 102      33.254  62.703  18.058  1.00  0.00      RA0  N
ATOM    957  H   THR A 102      33.520  62.545  17.112  0.00  0.00      RA0  H
ATOM    958  CA  THR A 102      33.917  61.890  19.053  1.00  0.00      RA0  C
ATOM    959  CB  THR A 102      33.934  60.492  18.520  1.00  0.00      RA0  C
ATOM    960  OG1 THR A 102      33.013  60.373  17.414  1.00  0.00      RA0  O
ATOM    961  HG1 THR A 102      32.139  60.256  17.800  0.00  0.00      RA0  H
ATOM    962  CG2 THR A 102      33.781  59.459  19.629  1.00  0.00      RA0  C
ATOM    963  C   THR A 102      35.318  62.310  19.363  1.00  0.00      RA0  C
ATOM    964  O   THR A 102      36.254  61.794  18.806  1.00  0.00      RA0  O
ATOM    965  N   ARG A 103      35.458  63.216  20.316  1.00  0.00      RA0  N
ATOM    966  H   ARG A 103      34.664  63.393  20.903  0.00  0.00      RA0  H
ATOM    967  CA  ARG A 103      36.724  63.915  20.595  1.00  0.00      RA0  C
ATOM    968  CB  ARG A 103      36.567  64.990  21.670  1.00  0.00      RA0  C
ATOM    969  CG  ARG A 103      35.915  66.283  21.174  1.00  0.00      RA0  C
ATOM    970  CD  ARG A 103      36.038  67.379  22.235  1.00  0.00      RA0  C
ATOM    971  NE  ARG A 103      35.536  68.674  21.776  1.00  0.00      RA0  N
ATOM    972  HE  ARG A 103      34.786  68.718  21.104  0.00  0.00      RA0  H
ATOM    973  CZ  ARG A 103      35.994  69.797  22.403  1.00  0.00      RA0  C
ATOM    974  NH1 ARG A 103      37.005  69.703  23.285  1.00  0.00      RA0  N
ATOM    975 HH11 ARG A 103      37.320  70.534  23.781  0.00  0.00      RA0  H
ATOM    976 HH12 ARG A 103      37.484  68.855  23.509  0.00  0.00      RA0  H
ATOM    977  NH2 ARG A 103      35.426  70.991  22.151  1.00  0.00      RA0  N
ATOM    978 HH21 ARG A 103      35.740  71.812  22.658  0.00  0.00      RA0  H
ATOM    979 HH22 ARG A 103      34.680  71.088  21.478  0.00  0.00      RA0  H
ATOM    980  C   ARG A 103      37.801  62.966  20.973  1.00  0.00      RA0  C
ATOM    981  O   ARG A 103      38.941  63.049  20.531  1.00  0.00      RA0  O
ATOM    982  N   ALA A 104      37.376  62.046  21.814  1.00  0.00      RA0  N
ATOM    983  H   ALA A 104      36.423  62.006  22.121  0.00  0.00      RA0  H
ATOM    984  CA  ALA A 104      38.222  60.980  22.228  1.00  0.00      RA0  C
ATOM    985  CB  ALA A 104      38.909  61.388  23.532  1.00  0.00      RA0  C
ATOM    986  C   ALA A 104      37.475  59.634  22.501  1.00  0.00      RA0  C
ATOM    987  O   ALA A 104      36.220  59.567  22.596  1.00  0.00      RA0  O
ATOM    988  N   HIS A 105      38.234  58.534  22.556  1.00  0.00      RA0  N
ATOM    989  H   HIS A 105      39.239  58.530  22.507  0.00  0.00      RA0  H
ATOM    990  CA  HIS A 105      37.568  57.241  22.748  1.00  0.00      RA0  C
ATOM    991  CB  HIS A 105      36.767  56.815  21.506  1.00  0.00      RA0  C
ATOM    992  CG  HIS A 105      37.691  56.422  20.372  1.00  0.00      RA0  C
ATOM    993  ND1 HIS A 105      38.760  57.141  19.971  1.00  0.00      RA0  N
ATOM    994  HD1 HIS A 105      39.107  57.958  20.387  0.00  0.00      RA0  H
ATOM    995  CD2 HIS A 105      37.597  55.283  19.567  1.00  0.00      RA0  C
ATOM    996  NE2 HIS A 105      38.618  55.327  18.675  1.00  0.00      RA0  N
ATOM    997  CE1 HIS A 105      39.335  56.468  18.926  1.00  0.00      RA0  C
ATOM    998  C   HIS A 105      38.538  56.153  23.041  1.00  0.00      RA0  C
ATOM    999  O   HIS A 105      39.660  56.211  22.594  1.00  0.00      RA0  O
ATOM   1000  N   GLY A 106      38.077  55.177  23.825  1.00  0.00      RA0  N
ATOM   1001  H   GLY A 106      37.142  55.203  24.194  0.00  0.00      RA0  H
ATOM   1002  CA  GLY A 106      38.877  54.028  24.219  1.00  0.00      RA0  C
ATOM   1003  C   GLY A 106      38.225  52.996  25.095  1.00  0.00      RA0  C
ATOM   1004  O   GLY A 106      37.276  53.321  25.738  1.00  0.00      RA0  O
ATOM   1005  N   ASN A 107      38.718  51.771  25.112  1.00  0.00      RA0  N
ATOM   1006  H   ASN A 107      39.567  51.576  24.622  0.00  0.00      RA0  H
ATOM   1007  CA  ASN A 107      38.190  50.764  25.991  1.00  0.00      RA0  C
ATOM   1008  CB  ASN A 107      37.819  49.492  25.230  1.00  0.00      RA0  C
ATOM   1009  CG  ASN A 107      36.900  48.681  26.118  1.00  0.00      RA0  C
ATOM   1010  OD1 ASN A 107      37.292  48.244  27.187  1.00  0.00      RA0  O
ATOM   1011  ND2 ASN A 107      35.661  48.486  25.632  1.00  0.00      RA0  N
ATOM   1012 HD21 ASN A 107      35.344  48.909  24.777  0.00  0.00      RA0  H
ATOM   1013 HD22 ASN A 107      34.977  47.931  26.115  0.00  0.00      RA0  H
ATOM   1014  C   ASN A 107      38.950  50.491  27.306  1.00  0.00      RA0  C
ATOM   1015  O   ASN A 107      40.051  49.975  27.326  1.00  0.00      RA0  O
ATOM   1016  N   VAL A 108      38.263  50.777  28.417  1.00  0.00      RA0  N
ATOM   1017  H   VAL A 108      37.289  50.971  28.292  0.00  0.00      RA0  H
ATOM   1018  CA  VAL A 108      38.835  50.853  29.776  1.00  0.00      RA0  C
ATOM   1019  CB  VAL A 108      38.278  52.049  30.541  1.00  0.00      RA0  C
ATOM   1020  CG1 VAL A 108      38.568  53.353  29.799  1.00  0.00      RA0  C
ATOM   1021  CG2 VAL A 108      36.797  51.849  30.846  1.00  0.00      RA0  C
ATOM   1022  C   VAL A 108      38.657  49.562  30.593  1.00  0.00      RA0  C
ATOM   1023  O   VAL A 108      39.057  49.412  31.739  1.00  0.00      RA0  O
ATOM   1024  N   GLN A 109      38.088  48.595  29.923  1.00  0.00      RA0  N
ATOM   1025  H   GLN A 109      37.775  48.762  28.988  0.00  0.00      RA0  H
ATOM   1026  CA  GLN A 109      38.112  47.213  30.332  1.00  0.00      RA0  C
ATOM   1027  CB  GLN A 109      37.775  46.230  29.210  1.00  0.00      RA0  C
ATOM   1028  CG  GLN A 109      37.865  44.750  29.582  1.00  0.00      RA0  C
ATOM   1029  CD  GLN A 109      37.764  43.886  28.341  1.00  0.00      RA0  C
ATOM   1030  OE1 GLN A 109      37.229  42.782  28.379  1.00  0.00      RA0  O
ATOM   1031  NE2 GLN A 109      38.317  44.428  27.238  1.00  0.00      RA0  N
ATOM   1032 HE21 GLN A 109      38.803  45.304  27.234  0.00  0.00      RA0  H
ATOM   1033 HE22 GLN A 109      38.252  43.960  26.358  0.00  0.00      RA0  H
ATOM   1034  C   GLN A 109      39.430  46.848  30.905  1.00  0.00      RA0  C
ATOM   1035  O   GLN A 109      40.420  47.119  30.294  1.00  0.00      RA0  O
ATOM   1036  N   ASP A 110      39.439  46.173  32.032  1.00  0.00      RA0  N
ATOM   1037  H   ASP A 110      38.594  45.944  32.524  0.00  0.00      RA0  H
ATOM   1038  CA  ASP A 110      40.711  45.652  32.563  1.00  0.00      RA0  C
ATOM   1039  CB  ASP A 110      40.951  46.068  34.025  1.00  0.00      RA0  C
ATOM   1040  CG  ASP A 110      41.817  47.303  34.154  1.00  0.00      RA0  C
ATOM   1041  OD1 ASP A 110      42.607  47.576  33.258  1.00  0.00      RA0  O
ATOM   1042  OD2 ASP A 110      41.659  48.060  35.114  1.00  0.00      RA0  O
ATOM   1043  C   ASP A 110      40.806  44.099  32.582  1.00  0.00      RA0  C
ATOM   1044  O   ASP A 110      39.905  43.415  33.057  1.00  0.00      RA0  O
ATOM   1045  N   ARG A 111      41.838  43.536  32.020  1.00  0.00      RA0  N
ATOM   1046  H   ARG A 111      42.553  44.137  31.662  0.00  0.00      RA0  H
ATOM   1047  CA  ARG A 111      41.943  42.082  31.945  1.00  0.00      RA0  C
ATOM   1048  CB  ARG A 111      42.424  41.361  30.696  1.00  0.00      RA0  C
ATOM   1049  CG  ARG A 111      41.152  40.625  30.189  1.00  0.00      RA0  C
ATOM   1050  CD  ARG A 111      39.855  41.470  30.334  1.00  0.00      RA0  C
ATOM   1051  NE  ARG A 111      38.602  40.695  30.401  1.00  0.00      RA0  N
ATOM   1052  HE  ARG A 111      38.335  40.242  29.545  0.00  0.00      RA0  H
ATOM   1053  CZ  ARG A 111      37.806  40.661  31.539  1.00  0.00      RA0  C
ATOM   1054  NH1 ARG A 111      38.156  41.353  32.649  1.00  0.00      RA0  N
ATOM   1055 HH11 ARG A 111      37.601  41.333  33.487  0.00  0.00      RA0  H
ATOM   1056 HH12 ARG A 111      38.988  41.922  32.721  0.00  0.00      RA0  H
ATOM   1057  NH2 ARG A 111      36.663  39.925  31.548  1.00  0.00      RA0  N
ATOM   1058 HH21 ARG A 111      36.072  39.812  32.374  0.00  0.00      RA0  H
ATOM   1059 HH22 ARG A 111      36.308  39.439  30.748  0.00  0.00      RA0  H
ATOM   1060  C   ARG A 111      41.479  41.364  33.258  1.00  0.00      RA0  C
ATOM   1061  O   ARG A 111      40.717  40.422  33.212  1.00  0.00      RA0  O
ATOM   1062  N   ILE A 112      41.953  41.859  34.412  1.00  0.00      RA0  N
ATOM   1063  H   ILE A 112      42.386  42.754  34.337  0.00  0.00      RA0  H
ATOM   1064  CA  ILE A 112      41.688  41.359  35.770  1.00  0.00      RA0  C
ATOM   1065  CB  ILE A 112      42.954  41.497  36.619  1.00  0.00      RA0  C
ATOM   1066  CG2 ILE A 112      44.052  40.575  36.088  1.00  0.00      RA0  C
ATOM   1067  CG1 ILE A 112      43.420  42.956  36.700  1.00  0.00      RA0  C
ATOM   1068  CD1 ILE A 112      44.618  43.142  37.631  1.00  0.00      RA0  C
ATOM   1069  C   ILE A 112      40.517  42.120  36.401  1.00  0.00      RA0  C
ATOM   1070  O   ILE A 112      39.731  42.738  35.697  1.00  0.00      RA0  O
ATOM   1071  N   GLY A 113      40.373  42.093  37.728  1.00  0.00      RA0  N
ATOM   1072  H   GLY A 113      40.956  41.491  38.268  0.00  0.00      RA0  H
ATOM   1073  CA  GLY A 113      39.324  42.837  38.395  1.00  0.00      RA0  C
ATOM   1074  C   GLY A 113      37.960  42.245  38.153  1.00  0.00      RA0  C
ATOM   1075  O   GLY A 113      37.447  42.084  37.039  1.00  0.00      RA0  O
ATOM   1076  N   ARG A 114      37.354  41.945  39.279  1.00  0.00      RA0  N
ATOM   1077  H   ARG A 114      37.834  42.190  40.119  0.00  0.00      RA0  H
ATOM   1078  CA  ARG A 114      35.945  41.606  39.387  1.00  0.00      RA0  C
ATOM   1079  CB  ARG A 114      35.774  40.435  40.357  1.00  0.00      RA0  C
ATOM   1080  CG  ARG A 114      36.335  40.752  41.736  1.00  0.00      RA0  C
ATOM   1081  CD  ARG A 114      35.769  39.825  42.801  1.00  0.00      RA0  C
ATOM   1082  NE  ARG A 114      35.961  40.413  44.121  1.00  0.00      RA0  N
ATOM   1083  HE  ARG A 114      36.792  40.177  44.624  0.00  0.00      RA0  H
ATOM   1084  CZ  ARG A 114      35.106  41.362  44.571  1.00  0.00      RA0  C
ATOM   1085  NH1 ARG A 114      34.089  41.790  43.828  1.00  0.00      RA0  N
ATOM   1086 HH11 ARG A 114      33.555  42.582  44.161  0.00  0.00      RA0  H
ATOM   1087 HH12 ARG A 114      33.845  41.391  42.948  0.00  0.00      RA0  H
ATOM   1088  NH2 ARG A 114      35.295  41.912  45.763  1.00  0.00      RA0  N
ATOM   1089 HH21 ARG A 114      34.721  42.712  46.003  0.00  0.00      RA0  H
ATOM   1090 HH22 ARG A 114      35.984  41.606  46.413  0.00  0.00      RA0  H
ATOM   1091  C   ARG A 114      34.965  42.768  39.710  1.00  0.00      RA0  C
ATOM   1092  O   ARG A 114      35.210  43.554  40.576  1.00  0.00      RA0  O
ATOM   1093  N   PRO A 115      33.859  42.857  38.978  1.00  0.00      RA0  N
ATOM   1094  CD  PRO A 115      33.570  41.948  37.872  1.00  0.00      RA0  C
ATOM   1095  CA  PRO A 115      32.791  43.899  39.119  1.00  0.00      RA0  C
ATOM   1096  CB  PRO A 115      31.722  43.429  38.128  1.00  0.00      RA0  C
ATOM   1097  CG  PRO A 115      32.498  42.664  37.060  1.00  0.00      RA0  C
ATOM   1098  C   PRO A 115      32.248  44.130  40.517  1.00  0.00      RA0  C
ATOM   1099  O   PRO A 115      31.759  43.220  41.113  1.00  0.00      RA0  O
ATOM   1100  N   SER A 116      32.345  45.308  41.053  1.00  0.00      RA0  N
ATOM   1101  H   SER A 116      32.753  46.073  40.554  0.00  0.00      RA0  H
ATOM   1102  CA  SER A 116      31.993  45.485  42.444  1.00  0.00      RA0  C
ATOM   1103  CB  SER A 116      32.468  46.855  42.886  1.00  0.00      RA0  C
ATOM   1104  OG  SER A 116      33.821  47.072  42.507  1.00  0.00      RA0  O
ATOM   1105  HG  SER A 116      34.301  46.718  43.260  0.00  0.00      RA0  H
ATOM   1106  C   SER A 116      30.468  45.657  42.651  1.00  0.00      RA0  C
ATOM   1107  O   SER A 116      29.786  46.116  41.843  1.00  0.00      RA0  O
ATOM   1108  N   GLU A 117      29.953  45.210  43.756  1.00  0.00      RA0  N
ATOM   1109  H   GLU A 117      30.566  44.853  44.462  0.00  0.00      RA0  H
ATOM   1110  CA  GLU A 117      28.519  45.357  44.081  1.00  0.00      RA0  C
ATOM   1111  CB  GLU A 117      28.155  44.691  45.421  1.00  0.00      RA0  C
ATOM   1112  CG  GLU A 117      26.659  44.781  45.776  1.00  0.00      RA0  C
ATOM   1113  CD  GLU A 117      26.409  44.513  47.254  1.00  0.00      RA0  C
ATOM   1114  OE1 GLU A 117      25.902  43.448  47.598  1.00  0.00      RA0  O
ATOM   1115  OE2 GLU A 117      26.687  45.383  48.076  1.00  0.00      RA0  O
ATOM   1116  C   GLU A 117      28.245  46.878  44.158  1.00  0.00      RA0  C
ATOM   1117  O   GLU A 117      29.063  47.650  44.779  1.00  0.00      RA0  O
ATOM   1118  N   THR A 118      27.156  47.316  43.565  1.00  0.00      RA0  N
ATOM   1119  H   THR A 118      26.563  46.623  43.159  0.00  0.00      RA0  H
ATOM   1120  CA  THR A 118      26.850  48.811  43.396  1.00  0.00      RA0  C
ATOM   1121  CB  THR A 118      27.153  49.821  44.560  1.00  0.00      RA0  C
ATOM   1122  OG1 THR A 118      28.551  50.035  44.820  1.00  0.00      RA0  O
ATOM   1123  HG1 THR A 118      28.803  49.319  45.406  0.00  0.00      RA0  H
ATOM   1124  CG2 THR A 118      26.419  49.428  45.846  1.00  0.00      RA0  C
ATOM   1125  C   THR A 118      27.232  49.308  42.028  1.00  0.00      RA0  C
ATOM   1126  O   THR A 118      26.848  50.447  41.624  1.00  0.00      RA0  O
ATOM   1127  N   GLY A 119      27.980  48.467  41.333  1.00  0.00      RA0  N
ATOM   1128  H   GLY A 119      28.328  47.634  41.764  0.00  0.00      RA0  H
ATOM   1129  CA  GLY A 119      28.447  48.729  39.981  1.00  0.00      RA0  C
ATOM   1130  C   GLY A 119      29.377  49.882  39.543  1.00  0.00      RA0  C
ATOM   1131  O   GLY A 119      30.107  50.488  40.305  1.00  0.00      RA0  O
ATOM   1132  N   ILE A 120      29.354  50.114  38.240  1.00  0.00      RA0  N
ATOM   1133  H   ILE A 120      28.594  49.759  37.701  0.00  0.00      RA0  H
ATOM   1134  CA  ILE A 120      30.245  51.024  37.644  1.00  0.00      RA0  C
ATOM   1135  CB  ILE A 120      30.074  50.968  36.126  1.00  0.00      RA0  C
ATOM   1136  CG2 ILE A 120      30.752  52.150  35.439  1.00  0.00      RA0  C
ATOM   1137  CG1 ILE A 120      30.552  49.624  35.574  1.00  0.00      RA0  C
ATOM   1138  CD1 ILE A 120      30.365  49.523  34.058  1.00  0.00      RA0  C
ATOM   1139  C   ILE A 120      29.868  52.384  38.185  1.00  0.00      RA0  C
ATOM   1140  O   ILE A 120      28.770  52.725  38.171  1.00  0.00      RA0  O
ATOM   1141  N   ILE A 121      30.853  53.152  38.623  1.00  0.00      RA0  N
ATOM   1142  H   ILE A 121      31.792  52.800  38.600  0.00  0.00      RA0  H
ATOM   1143  CA  ILE A 121      30.699  54.529  39.067  1.00  0.00      RA0  C
ATOM   1144  CB  ILE A 121      30.936  54.651  40.583  1.00  0.00      RA0  C
ATOM   1145  CG2 ILE A 121      31.015  56.112  41.038  1.00  0.00      RA0  C
ATOM   1146  CG1 ILE A 121      29.872  53.899  41.380  1.00  0.00      RA0  C
ATOM   1147  CD1 ILE A 121      30.045  54.112  42.885  1.00  0.00      RA0  C
ATOM   1148  C   ILE A 121      31.690  55.398  38.320  1.00  0.00      RA0  C
ATOM   1149  O   ILE A 121      32.893  55.088  38.334  1.00  0.00      RA0  O
ATOM   1150  N   GLY A 122      31.193  56.503  37.778  1.00  0.00      RA0  N
ATOM   1151  H   GLY A 122      30.235  56.762  37.897  0.00  0.00      RA0  H
ATOM   1152  CA  GLY A 122      32.007  57.373  36.965  1.00  0.00      RA0  C
ATOM   1153  C   GLY A 122      31.932  58.832  37.397  1.00  0.00      RA0  C
ATOM   1154  O   GLY A 122      30.913  59.499  37.306  1.00  0.00      RA0  O
ATOM   1155  N   ILE A 123      33.012  59.359  37.902  1.00  0.00      RA0  N
ATOM   1156  H   ILE A 123      33.878  58.870  37.894  0.00  0.00      RA0  H
ATOM   1157  CA  ILE A 123      33.023  60.724  38.335  1.00  0.00      RA0  C
ATOM   1158  CB  ILE A 123      33.130  60.755  39.860  1.00  0.00      RA0  C
ATOM   1159  CG2 ILE A 123      31.841  60.278  40.529  1.00  0.00      RA0  C
ATOM   1160  CG1 ILE A 123      34.337  59.918  40.291  1.00  0.00      RA0  C
ATOM   1161  CD1 ILE A 123      34.529  59.823  41.800  1.00  0.00      RA0  C
ATOM   1162  C   ILE A 123      34.175  61.536  37.730  1.00  0.00      RA0  C
ATOM   1163  O   ILE A 123      35.265  61.029  37.342  1.00  0.00      RA0  O
ATOM   1164  N   ILE A 124      33.923  62.820  37.642  1.00  0.00      RA0  N
ATOM   1165  H   ILE A 124      33.072  63.216  37.993  0.00  0.00      RA0  H
ATOM   1166  CA  ILE A 124      34.832  63.743  37.059  1.00  0.00      RA0  C
ATOM   1167  CB  ILE A 124      34.282  64.305  35.741  1.00  0.00      RA0  C
ATOM   1168  CG2 ILE A 124      35.225  65.353  35.142  1.00  0.00      RA0  C
ATOM   1169  CG1 ILE A 124      33.996  63.181  34.743  1.00  0.00      RA0  C
ATOM   1170  CD1 ILE A 124      33.430  63.695  33.421  1.00  0.00      RA0  C
ATOM   1171  C   ILE A 124      35.125  64.878  38.067  1.00  0.00      RA0  C
ATOM   1172  O   ILE A 124      34.209  65.553  38.572  1.00  0.00      RA0  O
ATOM   1173  N   ASP A 125      36.418  65.097  38.306  1.00  0.00      RA0  N
ATOM   1174  H   ASP A 125      37.063  64.573  37.749  0.00  0.00      RA0  H
ATOM   1175  CA  ASP A 125      36.952  66.176  39.148  1.00  0.00      RA0  C
ATOM   1176  CB  ASP A 125      38.482  65.988  39.110  1.00  0.00      RA0  C
ATOM   1177  CG  ASP A 125      39.250  67.218  39.555  1.00  0.00      RA0  C
ATOM   1178  OD1 ASP A 125      39.812  67.196  40.644  1.00  0.00      RA0  O
ATOM   1179  OD2 ASP A 125      39.324  68.183  38.799  1.00  0.00      RA0  O
ATOM   1180  C   ASP A 125      36.563  67.602  38.727  1.00  0.00      RA0  C
ATOM   1181  O   ASP A 125      36.581  67.890  37.586  1.00  0.00      RA0  O
ATOM   1182  N   PRO A 126      36.286  68.490  39.660  1.00  0.00      RA0  N
ATOM   1183  CD  PRO A 126      36.386  68.204  41.088  1.00  0.00      RA0  C
ATOM   1184  CA  PRO A 126      35.685  69.809  39.413  1.00  0.00      RA0  C
ATOM   1185  CB  PRO A 126      35.371  70.322  40.824  1.00  0.00      RA0  C
ATOM   1186  CG  PRO A 126      35.325  69.087  41.718  1.00  0.00      RA0  C
ATOM   1187  C   PRO A 126      36.422  70.842  38.618  1.00  0.00      RA0  C
ATOM   1188  O   PRO A 126      35.769  71.758  38.159  1.00  0.00      RA0  O
ATOM   1189  N   GLU A 127      37.736  70.710  38.514  1.00  0.00      RA0  N
ATOM   1190  H   GLU A 127      38.165  69.902  38.933  0.00  0.00      RA0  H
ATOM   1191  CA  GLU A 127      38.600  71.459  37.613  1.00  0.00      RA0  C
ATOM   1192  CB  GLU A 127      39.800  72.074  38.356  1.00  0.00      RA0  C
ATOM   1193  CG  GLU A 127      41.079  71.260  38.562  1.00  0.00      RA0  C
ATOM   1194  CD  GLU A 127      42.098  71.735  37.543  1.00  0.00      RA0  C
ATOM   1195  OE1 GLU A 127      42.206  72.932  37.316  1.00  0.00      RA0  O
ATOM   1196  OE2 GLU A 127      42.761  70.923  36.907  1.00  0.00      RA0  O
ATOM   1197  C   GLU A 127      38.906  70.555  36.418  1.00  0.00      RA0  C
ATOM   1198  O   GLU A 127      39.901  70.739  35.801  1.00  0.00      RA0  O
ATOM   1199  N   CYS A 128      38.068  69.558  36.114  1.00  0.00      RA0  N
ATOM   1200  H   CYS A 128      37.270  69.423  36.698  0.00  0.00      RA0  H
ATOM   1201  CA  CYS A 128      38.213  68.578  34.998  1.00  0.00      RA0  C
ATOM   1202  CB  CYS A 128      37.731  69.216  33.697  1.00  0.00      RA0  C
ATOM   1203  SG  CYS A 128      36.069  69.925  33.840  1.00  0.00      RA0  S
ATOM   1204  C   CYS A 128      39.592  68.084  34.880  1.00  0.00      RA0  C
ATOM   1205  O   CYS A 128      40.176  68.054  33.794  1.00  0.00      RA0  O
ATOM   1206  N   ARG A 129      40.164  67.713  35.988  1.00  0.00      RA0  N
ATOM   1207  H   ARG A 129      39.695  67.742  36.876  0.00  0.00      RA0  H
ATOM   1208  CA  ARG A 129      41.559  67.411  35.900  1.00  0.00      RA0  C
ATOM   1209  CB  ARG A 129      42.165  67.579  37.292  1.00  0.00      RA0  C
ATOM   1210  CG  ARG A 129      43.607  67.111  37.492  1.00  0.00      RA0  C
ATOM   1211  CD  ARG A 129      44.645  68.210  37.268  1.00  0.00      RA0  C
ATOM   1212  NE  ARG A 129      45.491  68.349  38.456  1.00  0.00      RA0  N
ATOM   1213  HE  ARG A 129      46.185  67.633  38.566  0.00  0.00      RA0  H
ATOM   1214  CZ  ARG A 129      45.220  69.342  39.359  1.00  0.00      RA0  C
ATOM   1215  NH1 ARG A 129      44.256  70.244  39.090  1.00  0.00      RA0  N
ATOM   1216 HH11 ARG A 129      43.980  70.996  39.693  0.00  0.00      RA0  H
ATOM   1217 HH12 ARG A 129      43.726  70.224  38.225  0.00  0.00      RA0  H
ATOM   1218  NH2 ARG A 129      45.927  69.409  40.511  1.00  0.00      RA0  N
ATOM   1219 HH21 ARG A 129      45.770  70.128  41.195  0.00  0.00      RA0  H
ATOM   1220 HH22 ARG A 129      46.641  68.739  40.732  0.00  0.00      RA0  H
ATOM   1221  C   ARG A 129      41.622  65.971  35.517  1.00  0.00      RA0  C
ATOM   1222  O   ARG A 129      42.527  65.580  34.834  1.00  0.00      RA0  O
ATOM   1223  N   MET A 130      40.625  65.199  35.890  1.00  0.00      RA0  N
ATOM   1224  H   MET A 130      39.866  65.536  36.448  0.00  0.00      RA0  H
ATOM   1225  CA  MET A 130      40.607  63.781  35.507  1.00  0.00      RA0  C
ATOM   1226  CB  MET A 130      41.474  62.987  36.483  1.00  0.00      RA0  C
ATOM   1227  CG  MET A 130      40.868  62.990  37.889  1.00  0.00      RA0  C
ATOM   1228  SD  MET A 130      41.906  62.159  39.097  1.00  0.00      RA0  S
ATOM   1229  CE  MET A 130      43.375  63.168  38.867  1.00  0.00      RA0  C
ATOM   1230  C   MET A 130      39.202  63.085  35.413  1.00  0.00      RA0  C
ATOM   1231  O   MET A 130      38.177  63.631  35.855  1.00  0.00      RA0  O
ATOM   1232  N   ILE A 131      39.191  61.862  34.905  1.00  0.00      RA0  N
ATOM   1233  H   ILE A 131      40.025  61.429  34.568  0.00  0.00      RA0  H
ATOM   1234  CA  ILE A 131      38.049  61.063  35.069  1.00  0.00      RA0  C
ATOM   1235  CB  ILE A 131      37.589  60.498  33.725  1.00  0.00      RA0  C
ATOM   1236  CG2 ILE A 131      36.280  59.723  33.865  1.00  0.00      RA0  C
ATOM   1237  CG1 ILE A 131      37.472  61.605  32.679  1.00  0.00      RA0  C
ATOM   1238  CD1 ILE A 131      37.088  61.057  31.305  1.00  0.00      RA0  C
ATOM   1239  C   ILE A 131      38.350  59.948  36.057  1.00  0.00      RA0  C
ATOM   1240  O   ILE A 131      39.348  59.263  35.941  1.00  0.00      RA0  O
ATOM   1241  N   GLY A 132      37.429  59.794  37.024  1.00  0.00      RA0  N
ATOM   1242  H   GLY A 132      36.840  60.574  37.050  0.00  0.00      RA0  H
ATOM   1243  CA  GLY A 132      37.516  58.777  38.049  1.00  0.00      RA0  C
ATOM   1244  C   GLY A 132      36.521  57.621  37.800  1.00  0.00      RA0  C
ATOM   1245  O   GLY A 132      35.274  57.781  37.878  1.00  0.00      RA0  O
ATOM   1246  N   LEU A 133      37.079  56.428  37.507  1.00  0.00      RA0  N
ATOM   1247  H   LEU A 133      38.078  56.318  37.524  0.00  0.00      RA0  H
ATOM   1248  CA  LEU A 133      36.250  55.228  37.312  1.00  0.00      RA0  C
ATOM   1249  CB  LEU A 133      36.605  54.613  35.958  1.00  0.00      RA0  C
ATOM   1250  CG  LEU A 133      35.610  54.868  34.821  1.00  0.00      RA0  C
ATOM   1251  CD1 LEU A 133      35.029  56.280  34.800  1.00  0.00      RA0  C
ATOM   1252  CD2 LEU A 133      36.239  54.512  33.476  1.00  0.00      RA0  C
ATOM   1253  C   LEU A 133      36.387  54.201  38.401  1.00  0.00      RA0  C
ATOM   1254  O   LEU A 133      37.493  53.791  38.708  1.00  0.00      RA0  O
ATOM   1255  N   ARG A 134      35.286  53.802  39.008  1.00  0.00      RA0  N
ATOM   1256  H   ARG A 134      34.390  54.127  38.711  0.00  0.00      RA0  H
ATOM   1257  CA  ARG A 134      35.348  52.680  39.895  1.00  0.00      RA0  C
ATOM   1258  CB  ARG A 134      34.568  52.975  41.190  1.00  0.00      RA0  C
ATOM   1259  CG  ARG A 134      34.658  51.968  42.358  1.00  0.00      RA0  C
ATOM   1260  CD  ARG A 134      33.923  50.619  42.230  1.00  0.00      RA0  C
ATOM   1261  NE  ARG A 134      32.473  50.776  42.080  1.00  0.00      RA0  N
ATOM   1262  HE  ARG A 134      32.134  51.067  41.175  0.00  0.00      RA0  H
ATOM   1263  CZ  ARG A 134      31.612  50.519  43.120  1.00  0.00      RA0  C
ATOM   1264  NH1 ARG A 134      32.075  50.055  44.303  1.00  0.00      RA0  N
ATOM   1265 HH11 ARG A 134      31.461  49.914  45.098  0.00  0.00      RA0  H
ATOM   1266 HH12 ARG A 134      33.040  49.816  44.432  0.00  0.00      RA0  H
ATOM   1267  NH2 ARG A 134      30.297  50.730  42.942  1.00  0.00      RA0  N
ATOM   1268 HH21 ARG A 134      29.621  50.629  43.688  0.00  0.00      RA0  H
ATOM   1269 HH22 ARG A 134      29.933  50.990  42.037  0.00  0.00      RA0  H
ATOM   1270  C   ARG A 134      34.685  51.630  39.122  1.00  0.00      RA0  C
ATOM   1271  O   ARG A 134      33.491  51.696  38.972  1.00  0.00      RA0  O
ATOM   1272  N   LEU A 135      35.452  50.654  38.624  1.00  0.00      RA0  N
ATOM   1273  H   LEU A 135      36.434  50.661  38.813  0.00  0.00      RA0  H
ATOM   1274  CA  LEU A 135      34.841  49.556  37.907  1.00  0.00      RA0  C
ATOM   1275  CB  LEU A 135      35.515  49.383  36.547  1.00  0.00      RA0  C
ATOM   1276  CG  LEU A 135      35.711  50.676  35.761  1.00  0.00      RA0  C
ATOM   1277  CD1 LEU A 135      36.664  50.478  34.582  1.00  0.00      RA0  C
ATOM   1278  CD2 LEU A 135      34.379  51.280  35.332  1.00  0.00      RA0  C
ATOM   1279  C   LEU A 135      34.953  48.271  38.626  1.00  0.00      RA0  C
ATOM   1280  O   LEU A 135      34.118  47.405  38.498  1.00  0.00      RA0  O
ATOM   1281  N   TYR A 136      35.996  48.128  39.397  1.00  0.00      RA0  N
ATOM   1282  H   TYR A 136      36.631  48.855  39.657  0.00  0.00      RA0  H
ATOM   1283  CA  TYR A 136      36.259  46.810  40.018  1.00  0.00      RA0  C
ATOM   1284  CB  TYR A 136      37.412  46.085  39.315  1.00  0.00      RA0  C
ATOM   1285  CG  TYR A 136      37.238  46.019  37.814  1.00  0.00      RA0  C
ATOM   1286  CD1 TYR A 136      38.074  46.769  36.995  1.00  0.00      RA0  C
ATOM   1287  CE1 TYR A 136      37.945  46.697  35.614  1.00  0.00      RA0  C
ATOM   1288  CD2 TYR A 136      36.266  45.202  37.246  1.00  0.00      RA0  C
ATOM   1289  CE2 TYR A 136      36.147  45.122  35.862  1.00  0.00      RA0  C
ATOM   1290  CZ  TYR A 136      36.988  45.868  35.042  1.00  0.00      RA0  C
ATOM   1291  OH  TYR A 136      36.871  45.790  33.666  1.00  0.00      RA0  O
ATOM   1292  HH  TYR A 136      36.155  45.190  33.482  0.00  0.00      RA0  H
ATOM   1293  C   TYR A 136      36.610  46.881  41.517  1.00  0.00      RA0  C
ATOM   1294  O   TYR A 136      37.230  47.815  41.938  1.00  0.00      RA0  O
ATOM   1295  N   ASP A 137      36.269  45.855  42.280  1.00  0.00      RA0  N
ATOM   1296  H   ASP A 137      35.784  45.090  41.853  0.00  0.00      RA0  H
ATOM   1297  CA  ASP A 137      36.629  45.772  43.688  1.00  0.00      RA0  C
ATOM   1298  CB  ASP A 137      35.995  44.605  44.411  1.00  0.00      RA0  C
ATOM   1299  CG  ASP A 137      34.613  44.990  44.930  1.00  0.00      RA0  C
ATOM   1300  OD1 ASP A 137      34.360  46.173  45.146  1.00  0.00      RA0  O
ATOM   1301  OD2 ASP A 137      33.779  44.104  45.110  1.00  0.00      RA0  O
ATOM   1302  C   ASP A 137      38.117  45.870  43.855  1.00  0.00      RA0  C
ATOM   1303  O   ASP A 137      38.811  45.118  43.292  1.00  0.00      RA0  O
ATOM   1304  N   GLY A 138      38.612  46.837  44.600  1.00  0.00      RA0  N
ATOM   1305  H   GLY A 138      37.986  47.515  44.981  0.00  0.00      RA0  H
ATOM   1306  CA  GLY A 138      40.038  46.917  44.873  1.00  0.00      RA0  C
ATOM   1307  C   GLY A 138      40.809  47.630  43.788  1.00  0.00      RA0  C
ATOM   1308  O   GLY A 138      42.013  47.458  43.744  1.00  0.00      RA0  O
ATOM   1309  N   LEU A 139      40.157  48.448  42.958  1.00  0.00      RA0  N
ATOM   1310  H   LEU A 139      39.158  48.531  42.982  0.00  0.00      RA0  H
ATOM   1311  CA  LEU A 139      40.824  49.159  41.856  1.00  0.00      RA0  C
ATOM   1312  CB  LEU A 139      40.834  48.302  40.584  1.00  0.00      RA0  C
ATOM   1313  CG  LEU A 139      41.768  47.088  40.569  1.00  0.00      RA0  C
ATOM   1314  CD1 LEU A 139      41.549  46.229  39.322  1.00  0.00      RA0  C
ATOM   1315  CD2 LEU A 139      43.237  47.488  40.730  1.00  0.00      RA0  C
ATOM   1316  C   LEU A 139      40.149  50.535  41.465  1.00  0.00      RA0  C
ATOM   1317  O   LEU A 139      38.930  50.623  41.249  1.00  0.00      RA0  O
ATOM   1318  N   PHE A 140      40.954  51.594  41.310  1.00  0.00      RA0  N
ATOM   1319  H   PHE A 140      41.953  51.497  41.379  0.00  0.00      RA0  H
ATOM   1320  CA  PHE A 140      40.410  52.907  40.917  1.00  0.00      RA0  C
ATOM   1321  CB  PHE A 140      40.605  53.885  42.072  1.00  0.00      RA0  C
ATOM   1322  CG  PHE A 140      40.072  55.239  41.683  1.00  0.00      RA0  C
ATOM   1323  CD1 PHE A 140      38.760  55.370  41.247  1.00  0.00      RA0  C
ATOM   1324  CD2 PHE A 140      40.900  56.352  41.759  1.00  0.00      RA0  C
ATOM   1325  CE1 PHE A 140      38.283  56.614  40.863  1.00  0.00      RA0  C
ATOM   1326  CE2 PHE A 140      40.423  57.598  41.376  1.00  0.00      RA0  C
ATOM   1327  CZ  PHE A 140      39.120  57.722  40.914  1.00  0.00      RA0  C
ATOM   1328  C   PHE A 140      41.087  53.428  39.624  1.00  0.00      RA0  C
ATOM   1329  O   PHE A 140      42.205  53.891  39.692  1.00  0.00      RA0  O
ATOM   1330  N   LYS A 141      40.410  53.359  38.462  1.00  0.00      RA0  N
ATOM   1331  H   LYS A 141      39.421  53.209  38.518  0.00  0.00      RA0  H
ATOM   1332  CA  LYS A 141      40.995  53.798  37.231  1.00  0.00      RA0  C
ATOM   1333  CB  LYS A 141      40.280  53.194  36.020  1.00  0.00      RA0  C
ATOM   1334  CG  LYS A 141      41.166  52.246  35.205  1.00  0.00      RA0  C
ATOM   1335  CD  LYS A 141      40.604  52.025  33.797  1.00  0.00      RA0  C
ATOM   1336  CE  LYS A 141      41.499  51.170  32.892  1.00  0.00      RA0  C
ATOM   1337  NZ  LYS A 141      41.248  49.748  33.126  1.00  0.00      RA0  N
ATOM   1338  HZ1 LYS A 141      41.919  49.119  32.632  0.00  0.00      RA0  H
ATOM   1339  HZ2 LYS A 141      41.371  49.463  34.119  0.00  0.00      RA0  H
ATOM   1340  HZ3 LYS A 141      40.297  49.454  32.831  0.00  0.00      RA0  H
ATOM   1341  C   LYS A 141      41.033  55.291  37.118  1.00  0.00      RA0  C
ATOM   1342  O   LYS A 141      40.092  55.955  37.356  1.00  0.00      RA0  O
ATOM   1343  N   VAL A 142      42.134  55.839  36.715  1.00  0.00      RA0  N
ATOM   1344  H   VAL A 142      42.939  55.302  36.492  0.00  0.00      RA0  H
ATOM   1345  CA  VAL A 142      42.174  57.254  36.508  1.00  0.00      RA0  C
ATOM   1346  CB  VAL A 142      43.204  57.906  37.432  1.00  0.00      RA0  C
ATOM   1347  CG1 VAL A 142      43.215  59.427  37.272  1.00  0.00      RA0  C
ATOM   1348  CG2 VAL A 142      42.996  57.490  38.886  1.00  0.00      RA0  C
ATOM   1349  C   VAL A 142      42.505  57.546  35.083  1.00  0.00      RA0  C
ATOM   1350  O   VAL A 142      43.529  57.065  34.567  1.00  0.00      RA0  O
ATOM   1351  N   ILE A 143      41.708  58.442  34.514  1.00  0.00      RA0  N
ATOM   1352  H   ILE A 143      40.945  58.802  35.054  0.00  0.00      RA0  H
ATOM   1353  CA  ILE A 143      41.907  58.986  33.173  1.00  0.00      RA0  C
ATOM   1354  CB  ILE A 143      40.659  58.774  32.313  1.00  0.00      RA0  C
ATOM   1355  CG2 ILE A 143      40.945  59.168  30.865  1.00  0.00      RA0  C
ATOM   1356  CG1 ILE A 143      40.117  57.349  32.426  1.00  0.00      RA0  C
ATOM   1357  CD1 ILE A 143      38.856  57.139  31.587  1.00  0.00      RA0  C
ATOM   1358  C   ILE A 143      42.278  60.448  33.172  1.00  0.00      RA0  C
ATOM   1359  O   ILE A 143      41.469  61.242  33.438  1.00  0.00      RA0  O
ATOM   1360  N   PRO A 144      43.487  60.808  32.819  1.00  0.00      RA0  N
ATOM   1361  CD  PRO A 144      44.584  59.905  32.510  1.00  0.00      RA0  C
ATOM   1362  CA  PRO A 144      43.872  62.220  32.762  1.00  0.00      RA0  C
ATOM   1363  CB  PRO A 144      45.396  62.152  32.598  1.00  0.00      RA0  C
ATOM   1364  CG  PRO A 144      45.810  60.712  32.910  1.00  0.00      RA0  C
ATOM   1365  C   PRO A 144      43.226  62.926  31.570  1.00  0.00      RA0  C
ATOM   1366  O   PRO A 144      43.285  62.470  30.434  1.00  0.00      RA0  O
ATOM   1367  N   LEU A 145      42.647  64.075  31.836  1.00  0.00      RA0  N
ATOM   1368  H   LEU A 145      42.739  64.490  32.743  0.00  0.00      RA0  H
ATOM   1369  CA  LEU A 145      41.891  64.805  30.824  1.00  0.00      RA0  C
ATOM   1370  CB  LEU A 145      40.647  65.343  31.527  1.00  0.00      RA0  C
ATOM   1371  CG  LEU A 145      39.381  65.267  30.689  1.00  0.00      RA0  C
ATOM   1372  CD1 LEU A 145      39.276  63.918  29.986  1.00  0.00      RA0  C
ATOM   1373  CD2 LEU A 145      38.148  65.579  31.536  1.00  0.00      RA0  C
ATOM   1374  C   LEU A 145      42.618  65.895  30.104  1.00  0.00      RA0  C
ATOM   1375  O   LEU A 145      41.987  66.702  29.419  1.00  0.00      RA0  O
ATOM   1376  N   ASP A 146      43.927  65.947  30.241  1.00  0.00      RA0  N
ATOM   1377  H   ASP A 146      44.432  65.140  30.547  0.00  0.00      RA0  H
ATOM   1378  CA  ASP A 146      44.664  66.895  29.430  1.00  0.00      RA0  C
ATOM   1379  CB  ASP A 146      46.178  66.730  29.576  1.00  0.00      RA0  C
ATOM   1380  CG  ASP A 146      46.648  65.465  28.899  1.00  0.00      RA0  C
ATOM   1381  OD1 ASP A 146      47.169  65.560  27.790  1.00  0.00      RA0  O
ATOM   1382  OD2 ASP A 146      46.522  64.399  29.499  1.00  0.00      RA0  O
ATOM   1383  C   ASP A 146      44.187  66.864  27.940  1.00  0.00      RA0  C
ATOM   1384  O   ASP A 146      43.500  65.931  27.491  1.00  0.00      RA0  O
ATOM   1385  N   ARG A 147      44.566  67.919  27.224  1.00  0.00      RA0  N
ATOM   1386  H   ARG A 147      45.130  68.568  27.726  0.00  0.00      RA0  H
ATOM   1387  CA  ARG A 147      44.458  68.031  25.782  1.00  0.00      RA0  C
ATOM   1388  CB  ARG A 147      45.000  69.376  25.287  1.00  0.00      RA0  C
ATOM   1389  CG  ARG A 147      43.950  70.486  25.507  1.00  0.00      RA0  C
ATOM   1390  CD  ARG A 147      42.749  70.377  24.546  1.00  0.00      RA0  C
ATOM   1391  NE  ARG A 147      41.625  71.285  24.839  1.00  0.00      RA0  N
ATOM   1392  HE  ARG A 147      40.791  70.863  25.222  0.00  0.00      RA0  H
ATOM   1393  CZ  ARG A 147      41.613  72.618  24.507  1.00  0.00      RA0  C
ATOM   1394  NH1 ARG A 147      42.730  73.197  24.010  1.00  0.00      RA0  N
ATOM   1395 HH11 ARG A 147      42.757  74.163  23.740  0.00  0.00      RA0  H
ATOM   1396 HH12 ARG A 147      43.575  72.667  23.895  0.00  0.00      RA0  H
ATOM   1397  NH2 ARG A 147      40.477  73.334  24.668  1.00  0.00      RA0  N
ATOM   1398 HH21 ARG A 147      40.374  74.316  24.493  0.00  0.00      RA0  H
ATOM   1399 HH22 ARG A 147      39.628  72.867  24.968  0.00  0.00      RA0  H
ATOM   1400  C   ARG A 147      44.814  66.791  24.908  1.00  0.00      RA0  C
ATOM   1401  O   ARG A 147      44.148  66.556  23.905  1.00  0.00      RA0  O
ATOM   1402  N   ASP A 148      45.849  66.027  25.218  1.00  0.00      RA0  N
ATOM   1403  H   ASP A 148      46.290  66.093  26.117  0.00  0.00      RA0  H
ATOM   1404  CA  ASP A 148      46.021  64.778  24.489  1.00  0.00      RA0  C
ATOM   1405  CB  ASP A 148      47.432  64.525  23.982  1.00  0.00      RA0  C
ATOM   1406  CG  ASP A 148      47.145  64.168  22.543  1.00  0.00      RA0  C
ATOM   1407  OD1 ASP A 148      46.433  63.193  22.312  1.00  0.00      RA0  O
ATOM   1408  OD2 ASP A 148      47.410  64.973  21.654  1.00  0.00      RA0  O
ATOM   1409  C   ASP A 148      45.326  63.667  25.221  1.00  0.00      RA0  C
ATOM   1410  O   ASP A 148      44.314  63.846  25.931  1.00  0.00      RA0  O
ATOM   1411  N   ASN A 149      45.855  62.478  25.048  1.00  0.00      RA0  N
ATOM   1412  H   ASN A 149      46.544  62.350  24.335  0.00  0.00      RA0  H
ATOM   1413  CA  ASN A 149      45.139  61.336  25.559  1.00  0.00      RA0  C
ATOM   1414  CB  ASN A 149      45.100  61.345  27.090  1.00  0.00      RA0  C
ATOM   1415  CG  ASN A 149      44.760  59.970  27.564  1.00  0.00      RA0  C
ATOM   1416  OD1 ASN A 149      45.134  58.984  26.924  1.00  0.00      RA0  O
ATOM   1417  ND2 ASN A 149      44.133  59.955  28.753  1.00  0.00      RA0  N
ATOM   1418 HD21 ASN A 149      43.812  60.834  29.133  0.00  0.00      RA0  H
ATOM   1419 HD22 ASN A 149      43.999  59.134  29.312  0.00  0.00      RA0  H
ATOM   1420  C   ASN A 149      43.772  61.203  24.950  1.00  0.00      RA0  C
ATOM   1421  O   ASN A 149      42.806  60.924  25.679  1.00  0.00      RA0  O
ATOM   1422  N   LYS A 150      43.717  61.401  23.617  1.00  0.00      RA0  N
ATOM   1423  H   LYS A 150      44.600  61.534  23.163  0.00  0.00      RA0  H
ATOM   1424  CA  LYS A 150      42.492  61.189  22.766  1.00  0.00      RA0  C
ATOM   1425  CB  LYS A 150      42.726  61.761  21.375  1.00  0.00      RA0  C
ATOM   1426  CG  LYS A 150      43.020  63.254  21.501  1.00  0.00      RA0  C
ATOM   1427  CD  LYS A 150      43.482  63.911  20.203  1.00  0.00      RA0  C
ATOM   1428  CE  LYS A 150      43.920  65.351  20.460  1.00  0.00      RA0  C
ATOM   1429  NZ  LYS A 150      44.877  65.336  21.567  1.00  0.00      RA0  N
ATOM   1430  HZ1 LYS A 150      44.486  65.705  22.459  0.00  0.00      RA0  H
ATOM   1431  HZ2 LYS A 150      45.221  64.365  21.737  0.00  0.00      RA0  H
ATOM   1432  HZ3 LYS A 150      45.780  65.813  21.356  0.00  0.00      RA0  H
ATOM   1433  C   LYS A 150      42.086  59.741  22.739  1.00  0.00      RA0  C
ATOM   1434  O   LYS A 150      41.037  59.431  22.284  1.00  0.00      RA0  O
ATOM   1435  N   GLU A 151      42.945  58.873  23.241  1.00  0.00      RA0  N
ATOM   1436  H   GLU A 151      43.826  59.187  23.586  0.00  0.00      RA0  H
ATOM   1437  CA  GLU A 151      42.650  57.481  23.408  1.00  0.00      RA0  C
ATOM   1438  CB  GLU A 151      43.831  56.619  22.950  1.00  0.00      RA0  C
ATOM   1439  CG  GLU A 151      44.874  57.341  22.085  1.00  0.00      RA0  C
ATOM   1440  CD  GLU A 151      45.957  57.941  22.966  1.00  0.00      RA0  C
ATOM   1441  OE1 GLU A 151      47.043  57.380  23.046  1.00  0.00      RA0  O
ATOM   1442  OE2 GLU A 151      45.734  58.961  23.613  1.00  0.00      RA0  O
ATOM   1443  C   GLU A 151      42.212  57.066  24.814  1.00  0.00      RA0  C
ATOM   1444  O   GLU A 151      42.042  55.925  25.081  1.00  0.00      RA0  O
ATOM   1445  N   LEU A 152      42.059  58.016  25.704  1.00  0.00      RA0  N
ATOM   1446  H   LEU A 152      42.190  58.973  25.440  0.00  0.00      RA0  H
ATOM   1447  CA  LEU A 152      41.756  57.734  27.110  1.00  0.00      RA0  C
ATOM   1448  CB  LEU A 152      40.244  57.548  27.272  1.00  0.00      RA0  C
ATOM   1449  CG  LEU A 152      39.476  58.726  26.662  1.00  0.00      RA0  C
ATOM   1450  CD1 LEU A 152      37.969  58.486  26.634  1.00  0.00      RA0  C
ATOM   1451  CD2 LEU A 152      39.828  60.053  27.335  1.00  0.00      RA0  C
ATOM   1452  C   LEU A 152      42.572  56.590  27.793  1.00  0.00      RA0  C
ATOM   1453  O   LEU A 152      42.079  55.766  28.556  1.00  0.00      RA0  O
ATOM   1454  N   LYS A 153      43.859  56.595  27.521  1.00  0.00      RA0  N
ATOM   1455  H   LYS A 153      44.179  57.332  26.929  0.00  0.00      RA0  H
ATOM   1456  CA  LYS A 153      44.794  55.816  28.284  1.00  0.00      RA0  C
ATOM   1457  CB  LYS A 153      46.228  56.041  27.819  1.00  0.00      RA0  C
ATOM   1458  CG  LYS A 153      46.455  55.791  26.332  1.00  0.00      RA0  C
ATOM   1459  CD  LYS A 153      47.891  56.140  25.938  1.00  0.00      RA0  C
ATOM   1460  CE  LYS A 153      48.244  57.602  26.236  1.00  0.00      RA0  C
ATOM   1461  NZ  LYS A 153      47.332  58.501  25.522  1.00  0.00      RA0  N
ATOM   1462  HZ1 LYS A 153      47.618  59.493  25.550  0.00  0.00      RA0  H
ATOM   1463  HZ2 LYS A 153      47.262  58.242  24.511  0.00  0.00      RA0  H
ATOM   1464  HZ3 LYS A 153      46.352  58.433  25.869  0.00  0.00      RA0  H
ATOM   1465  C   LYS A 153      44.686  56.277  29.733  1.00  0.00      RA0  C
ATOM   1466  O   LYS A 153      44.803  57.476  30.063  1.00  0.00      RA0  O
ATOM   1467  N   ALA A 154      44.374  55.274  30.570  1.00  0.00      RA0  N
ATOM   1468  H   ALA A 154      44.358  54.355  30.181  0.00  0.00      RA0  H
ATOM   1469  CA  ALA A 154      44.188  55.374  32.016  1.00  0.00      RA0  C
ATOM   1470  CB  ALA A 154      42.875  54.711  32.420  1.00  0.00      RA0  C
ATOM   1471  C   ALA A 154      45.331  54.726  32.773  1.00  0.00      RA0  C
ATOM   1472  O   ALA A 154      46.225  54.173  32.182  1.00  0.00      RA0  O
ATOM   1473  N   PHE A 155      45.315  54.811  34.089  1.00  0.00      RA0  N
ATOM   1474  H   PHE A 155      44.612  55.342  34.574  0.00  0.00      RA0  H
ATOM   1475  CA  PHE A 155      46.207  53.981  34.909  1.00  0.00      RA0  C
ATOM   1476  CB  PHE A 155      47.466  54.743  35.324  1.00  0.00      RA0  C
ATOM   1477  CG  PHE A 155      47.150  56.079  35.958  1.00  0.00      RA0  C
ATOM   1478  CD1 PHE A 155      46.882  56.166  37.319  1.00  0.00      RA0  C
ATOM   1479  CD2 PHE A 155      47.162  57.233  35.182  1.00  0.00      RA0  C
ATOM   1480  CE1 PHE A 155      46.683  57.407  37.912  1.00  0.00      RA0  C
ATOM   1481  CE2 PHE A 155      46.962  58.474  35.775  1.00  0.00      RA0  C
ATOM   1482  CZ  PHE A 155      46.750  58.563  37.145  1.00  0.00      RA0  C
ATOM   1483  C   PHE A 155      45.362  53.572  36.106  1.00  0.00      RA0  C
ATOM   1484  O   PHE A 155      44.378  54.255  36.433  1.00  0.00      RA0  O
ATOM   1485  N   ASN A 156      45.759  52.481  36.748  1.00  0.00      RA0  N
ATOM   1486  H   ASN A 156      46.627  52.038  36.529  0.00  0.00      RA0  H
ATOM   1487  CA  ASN A 156      45.108  52.033  37.926  1.00  0.00      RA0  C
ATOM   1488  CB  ASN A 156      44.737  50.556  37.788  1.00  0.00      RA0  C
ATOM   1489  CG  ASN A 156      43.390  50.319  38.433  1.00  0.00      RA0  C
ATOM   1490  OD1 ASN A 156      43.070  50.860  39.485  1.00  0.00      RA0  O
ATOM   1491  ND2 ASN A 156      42.599  49.489  37.720  1.00  0.00      RA0  N
ATOM   1492 HD21 ASN A 156      42.867  49.044  36.858  0.00  0.00      RA0  H
ATOM   1493 HD22 ASN A 156      41.676  49.242  38.015  0.00  0.00      RA0  H
ATOM   1494  C   ASN A 156      45.885  52.306  39.186  1.00  0.00      RA0  C
ATOM   1495  O   ASN A 156      47.034  52.296  39.194  1.00  0.00      RA0  O
ATOM   1496  N   ILE A 157      45.186  52.645  40.243  1.00  0.00      RA0  N
ATOM   1497  H   ILE A 157      44.183  52.628  40.170  0.00  0.00      RA0  H
ATOM   1498  CA  ILE A 157      45.689  52.787  41.609  1.00  0.00      RA0  C
ATOM   1499  CB  ILE A 157      45.450  54.205  42.140  1.00  0.00      RA0  C
ATOM   1500  CG2 ILE A 157      46.150  54.412  43.485  1.00  0.00      RA0  C
ATOM   1501  CG1 ILE A 157      45.897  55.257  41.125  1.00  0.00      RA0  C
ATOM   1502  CD1 ILE A 157      45.662  56.681  41.628  1.00  0.00      RA0  C
ATOM   1503  C   ILE A 157      44.959  51.734  42.480  1.00  0.00      RA0  C
ATOM   1504  O   ILE A 157      43.723  51.502  42.419  1.00  0.00      RA0  O
ATOM   1505  N   ARG A 158      45.752  51.127  43.348  1.00  0.00      RA0  N
ATOM   1506  H   ARG A 158      46.658  51.508  43.521  0.00  0.00      RA0  H
ATOM   1507  CA  ARG A 158      45.235  50.083  44.190  1.00  0.00      RA0  C
ATOM   1508  CB  ARG A 158      46.468  49.308  44.650  1.00  0.00      RA0  C
ATOM   1509  CG  ARG A 158      46.600  48.957  46.123  1.00  0.00      RA0  C
ATOM   1510  CD  ARG A 158      48.087  48.918  46.515  1.00  0.00      RA0  C
ATOM   1511  NE  ARG A 158      48.739  50.206  46.250  1.00  0.00      RA0  N
ATOM   1512  HE  ARG A 158      49.316  50.325  45.435  0.00  0.00      RA0  H
ATOM   1513  CZ  ARG A 158      48.479  51.257  47.081  1.00  0.00      RA0  C
ATOM   1514  NH1 ARG A 158      47.736  51.082  48.173  1.00  0.00      RA0  N
ATOM   1515 HH11 ARG A 158      47.426  51.802  48.799  0.00  0.00      RA0  H
ATOM   1516 HH12 ARG A 158      47.373  50.181  48.455  0.00  0.00      RA0  H
ATOM   1517  NH2 ARG A 158      48.962  52.464  46.790  1.00  0.00      RA0  N
ATOM   1518 HH21 ARG A 158      48.811  53.316  47.302  0.00  0.00      RA0  H
ATOM   1519 HH22 ARG A 158      49.538  52.651  45.983  0.00  0.00      RA0  H
ATOM   1520  C   ARG A 158      44.416  50.746  45.246  1.00  0.00      RA0  C
ATOM   1521  O   ARG A 158      44.727  51.844  45.714  1.00  0.00      RA0  O
ATOM   1522  N   LEU A 159      43.344  50.089  45.594  1.00  0.00      RA0  N
ATOM   1523  H   LEU A 159      43.138  49.180  45.225  0.00  0.00      RA0  H
ATOM   1524  CA  LEU A 159      42.485  50.593  46.624  1.00  0.00      RA0  C
ATOM   1525  CB  LEU A 159      41.088  50.830  46.048  1.00  0.00      RA0  C
ATOM   1526  CG  LEU A 159      40.524  52.224  46.329  1.00  0.00      RA0  C
ATOM   1527  CD1 LEU A 159      39.189  52.439  45.614  1.00  0.00      RA0  C
ATOM   1528  CD2 LEU A 159      40.422  52.520  47.824  1.00  0.00      RA0  C
ATOM   1529  C   LEU A 159      42.440  49.540  47.747  1.00  0.00      RA0  C
ATOM   1530  O   LEU A 159      41.888  48.442  47.524  1.00  0.00      RA0  O
ATOM   1531  N   GLU A 160      42.967  49.873  48.927  1.00  0.00      RA0  N
ATOM   1532  H   GLU A 160      43.524  50.702  49.017  0.00  0.00      RA0  H
ATOM   1533  CA  GLU A 160      43.023  48.932  50.071  1.00  0.00      RA0  C
ATOM   1534  CB  GLU A 160      43.720  49.562  51.273  1.00  0.00      RA0  C
ATOM   1535  CG  GLU A 160      45.211  49.274  51.378  1.00  0.00      RA0  C
ATOM   1536  CD  GLU A 160      45.881  49.784  50.130  1.00  0.00      RA0  C
ATOM   1537  OE1 GLU A 160      46.630  49.025  49.518  1.00  0.00      RA0  O
ATOM   1538  OE2 GLU A 160      45.651  50.939  49.763  1.00  0.00      RA0  O
ATOM   1539  C   GLU A 160      41.604  48.487  50.556  1.00  0.00      RA0  C
ATOM   1540  O   GLU A 160      41.389  47.397  51.051  1.00  0.00      RA0  O
ATOM   1541  N   GLU A 161      40.648  49.372  50.371  1.00  0.00      RA0  N
ATOM   1542  H   GLU A 161      40.923  50.275  50.044  0.00  0.00      RA0  H
ATOM   1543  CA  GLU A 161      39.248  49.146  50.627  1.00  0.00      RA0  C
ATOM   1544  CB  GLU A 161      38.538  50.480  50.840  1.00  0.00      RA0  C
ATOM   1545  CG  GLU A 161      38.983  51.276  52.066  1.00  0.00      RA0  C
ATOM   1546  CD  GLU A 161      40.368  51.851  51.905  1.00  0.00      RA0  C
ATOM   1547  OE1 GLU A 161      40.534  52.865  51.240  1.00  0.00      RA0  O
ATOM   1548  OE2 GLU A 161      41.295  51.357  52.532  1.00  0.00      RA0  O
ATOM   1549  C   GLU A 161      38.487  48.382  49.512  1.00  0.00      RA0  C
ATOM   1550  O   GLU A 161      37.996  48.885  48.544  1.00  0.00      RA0  O
ATOM   1551  N   LEU A 162      38.431  47.105  49.762  1.00  0.00      RA0  N
ATOM   1552  H   LEU A 162      39.018  46.857  50.537  0.00  0.00      RA0  H
ATOM   1553  CA  LEU A 162      37.783  46.042  49.008  1.00  0.00      RA0  C
ATOM   1554  CB  LEU A 162      38.031  44.687  49.690  1.00  0.00      RA0  C
ATOM   1555  CG  LEU A 162      37.312  44.286  50.991  1.00  0.00      RA0  C
ATOM   1556  CD1 LEU A 162      38.008  43.047  51.549  1.00  0.00      RA0  C
ATOM   1557  CD2 LEU A 162      37.201  45.356  52.083  1.00  0.00      RA0  C
ATOM   1558  C   LEU A 162      36.319  46.303  48.590  1.00  0.00      RA0  C
ATOM   1559  O   LEU A 162      35.935  45.840  47.548  1.00  0.00      RA0  O
ATOM   1560  N   HIS A 163      35.486  46.993  49.387  1.00  0.00      RA0  N
ATOM   1561  H   HIS A 163      35.833  47.400  50.228  0.00  0.00      RA0  H
ATOM   1562  CA  HIS A 163      33.994  47.182  49.036  1.00  0.00      RA0  C
ATOM   1563  CB  HIS A 163      33.091  46.271  49.863  1.00  0.00      RA0  C
ATOM   1564  CG  HIS A 163      31.769  46.209  49.142  1.00  0.00      RA0  C
ATOM   1565  ND1 HIS A 163      30.713  46.987  49.444  1.00  0.00      RA0  N
ATOM   1566  HD1 HIS A 163      30.662  47.662  50.151  0.00  0.00      RA0  H
ATOM   1567  CD2 HIS A 163      31.449  45.407  48.044  1.00  0.00      RA0  C
ATOM   1568  NE2 HIS A 163      30.183  45.721  47.692  1.00  0.00      RA0  N
ATOM   1569  CE1 HIS A 163      29.723  46.688  48.543  1.00  0.00      RA0  C
ATOM   1570  C   HIS A 163      33.537  48.637  49.128  1.00  0.00      RA0  C
ATOM   1571  O   HIS A 163      33.140  49.146  50.142  1.00  0.00      RA0  O
ATOM   1572  N   VAL A 164      33.615  49.319  48.039  1.00  0.00      RA0  N
ATOM   1573  H   VAL A 164      33.849  48.831  47.197  0.00  0.00      RA0  H
ATOM   1574  CA  VAL A 164      33.177  50.678  48.035  1.00  0.00      RA0  C
ATOM   1575  CB  VAL A 164      34.012  51.492  47.044  1.00  0.00      RA0  C
ATOM   1576  CG1 VAL A 164      33.772  52.993  47.210  1.00  0.00      RA0  C
ATOM   1577  CG2 VAL A 164      35.496  51.144  47.186  1.00  0.00      RA0  C
ATOM   1578  C   VAL A 164      31.624  50.837  47.764  1.00  0.00      RA0  C
ATOM   1579  O   VAL A 164      30.987  50.150  46.879  1.00  0.00      RA0  O
ATOM   1580  N   ILE A 165      31.030  51.771  48.540  1.00  0.00      RA0  N
ATOM   1581  H   ILE A 165      31.573  52.314  49.173  0.00  0.00      RA0  H
ATOM   1582  CA  ILE A 165      29.612  52.017  48.395  1.00  0.00      RA0  C
ATOM   1583  CB  ILE A 165      28.901  52.206  49.745  1.00  0.00      RA0  C
ATOM   1584  CG2 ILE A 165      27.597  52.962  49.549  1.00  0.00      RA0  C
ATOM   1585  CG1 ILE A 165      28.609  50.876  50.450  1.00  0.00      RA0  C
ATOM   1586  CD1 ILE A 165      29.820  50.169  51.050  1.00  0.00      RA0  C
ATOM   1587  C   ILE A 165      29.302  53.140  47.424  1.00  0.00      RA0  C
ATOM   1588  O   ILE A 165      28.445  52.921  46.546  1.00  0.00      RA0  O
ATOM   1589  N   ASP A 166      30.014  54.277  47.559  1.00  0.00      RA0  N
ATOM   1590  H   ASP A 166      30.667  54.398  48.307  0.00  0.00      RA0  H
ATOM   1591  CA  ASP A 166      29.888  55.439  46.632  1.00  0.00      RA0  C
ATOM   1592  CB  ASP A 166      28.590  56.225  46.861  1.00  0.00      RA0  C
ATOM   1593  CG  ASP A 166      28.467  57.305  45.802  1.00  0.00      RA0  C
ATOM   1594  OD1 ASP A 166      28.673  57.030  44.622  1.00  0.00      RA0  O
ATOM   1595  OD2 ASP A 166      28.235  58.458  46.144  1.00  0.00      RA0  O
ATOM   1596  C   ASP A 166      31.111  56.332  46.706  1.00  0.00      RA0  C
ATOM   1597  O   ASP A 166      31.833  56.364  47.668  1.00  0.00      RA0  O
ATOM   1598  N   VAL A 167      31.346  57.069  45.648  1.00  0.00      RA0  N
ATOM   1599  H   VAL A 167      30.693  57.038  44.888  0.00  0.00      RA0  H
ATOM   1600  CA  VAL A 167      32.514  57.945  45.564  1.00  0.00      RA0  C
ATOM   1601  CB  VAL A 167      33.693  57.231  44.877  1.00  0.00      RA0  C
ATOM   1602  CG1 VAL A 167      35.013  57.619  45.524  1.00  0.00      RA0  C
ATOM   1603  CG2 VAL A 167      33.529  55.725  44.673  1.00  0.00      RA0  C
ATOM   1604  C   VAL A 167      32.258  59.126  44.693  1.00  0.00      RA0  C
ATOM   1605  O   VAL A 167      31.678  58.982  43.596  1.00  0.00      RA0  O
ATOM   1606  N   LYS A 168      32.749  60.272  45.164  1.00  0.00      RA0  N
ATOM   1607  H   LYS A 168      33.211  60.303  46.057  0.00  0.00      RA0  H
ATOM   1608  CA  LYS A 168      32.732  61.555  44.432  1.00  0.00      RA0  C
ATOM   1609  CB  LYS A 168      31.564  62.442  44.891  1.00  0.00      RA0  C
ATOM   1610  CG  LYS A 168      30.164  61.834  44.784  1.00  0.00      RA0  C
ATOM   1611  CD  LYS A 168      29.684  61.653  43.345  1.00  0.00      RA0  C
ATOM   1612  CE  LYS A 168      28.521  60.665  43.262  1.00  0.00      RA0  C
ATOM   1613  NZ  LYS A 168      28.973  59.413  43.871  1.00  0.00      RA0  N
ATOM   1614  HZ1 LYS A 168      28.333  58.601  43.729  0.00  0.00      RA0  H
ATOM   1615  HZ2 LYS A 168      29.924  59.124  43.564  0.00  0.00      RA0  H
ATOM   1616  HZ3 LYS A 168      28.964  59.480  44.911  0.00  0.00      RA0  H
ATOM   1617  C   LYS A 168      33.994  62.303  44.755  1.00  0.00      RA0  C
ATOM   1618  O   LYS A 168      34.483  62.171  45.815  1.00  0.00      RA0  O
ATOM   1619  N   PHE A 169      34.522  63.074  43.826  1.00  0.00      RA0  N
ATOM   1620  H   PHE A 169      34.018  63.189  42.973  0.00  0.00      RA0  H
ATOM   1621  CA  PHE A 169      35.560  64.045  44.096  1.00  0.00      RA0  C
ATOM   1622  CB  PHE A 169      36.139  64.619  42.803  1.00  0.00      RA0  C
ATOM   1623  CG  PHE A 169      37.060  63.621  42.143  1.00  0.00      RA0  C
ATOM   1624  CD1 PHE A 169      36.634  62.904  41.032  1.00  0.00      RA0  C
ATOM   1625  CD2 PHE A 169      38.343  63.431  42.642  1.00  0.00      RA0  C
ATOM   1626  CE1 PHE A 169      37.493  62.003  40.415  1.00  0.00      RA0  C
ATOM   1627  CE2 PHE A 169      39.202  62.529  42.027  1.00  0.00      RA0  C
ATOM   1628  CZ  PHE A 169      38.777  61.815  40.912  1.00  0.00      RA0  C
ATOM   1629  C   PHE A 169      34.959  65.148  44.928  1.00  0.00      RA0  C
ATOM   1630  O   PHE A 169      33.854  65.545  44.726  1.00  0.00      RA0  O
ATOM   1631  N   LEU A 170      35.735  65.632  45.872  1.00  0.00      RA0  N
ATOM   1632  H   LEU A 170      36.704  65.385  45.847  0.00  0.00      RA0  H
ATOM   1633  CA  LEU A 170      35.309  66.666  46.787  1.00  0.00      RA0  C
ATOM   1634  CB  LEU A 170      36.055  66.595  48.110  1.00  0.00      RA0  C
ATOM   1635  CG  LEU A 170      35.381  65.643  49.082  1.00  0.00      RA0  C
ATOM   1636  CD1 LEU A 170      36.125  65.595  50.412  1.00  0.00      RA0  C
ATOM   1637  CD2 LEU A 170      33.901  65.984  49.259  1.00  0.00      RA0  C
ATOM   1638  C   LEU A 170      35.543  68.033  46.180  1.00  0.00      RA0  C
ATOM   1639  O   LEU A 170      36.389  68.224  45.259  1.00  0.00      RA0  O
ATOM   1640  N   TYR A 171      34.803  68.984  46.722  1.00  0.00      RA0  N
ATOM   1641  H   TYR A 171      34.297  68.825  47.566  0.00  0.00      RA0  H
ATOM   1642  CA  TYR A 171      34.883  70.328  46.224  1.00  0.00      RA0  C
ATOM   1643  CB  TYR A 171      33.539  71.043  46.230  1.00  0.00      RA0  C
ATOM   1644  CG  TYR A 171      32.684  70.663  45.047  1.00  0.00      RA0  C
ATOM   1645  CD1 TYR A 171      31.547  69.906  45.256  1.00  0.00      RA0  C
ATOM   1646  CE1 TYR A 171      30.674  69.667  44.209  1.00  0.00      RA0  C
ATOM   1647  CD2 TYR A 171      32.989  71.100  43.763  1.00  0.00      RA0  C
ATOM   1648  CE2 TYR A 171      32.105  70.863  42.711  1.00  0.00      RA0  C
ATOM   1649  CZ  TYR A 171      30.923  70.169  42.944  1.00  0.00      RA0  C
ATOM   1650  OH  TYR A 171      29.985  69.973  41.940  1.00  0.00      RA0  O
ATOM   1651  HH  TYR A 171      30.468  70.004  41.115  0.00  0.00      RA0  H
ATOM   1652  C   TYR A 171      35.867  71.165  47.047  1.00  0.00      RA0  C
ATOM   1653  O   TYR A 171      36.119  70.881  48.212  1.00  0.00      RA0  O
ATOM   1654  N   GLY A 172      36.423  72.186  46.413  1.00  0.00      RA0  N
ATOM   1655  H   GLY A 172      36.068  72.451  45.511  0.00  0.00      RA0  H
ATOM   1656  CA  GLY A 172      37.279  73.151  47.099  1.00  0.00      RA0  C
ATOM   1657  C   GLY A 172      38.651  72.717  47.654  1.00  0.00      RA0  C
ATOM   1658  O   GLY A 172      39.175  73.243  48.698  1.00  0.00      RA0  O
ATOM   1659  N   CYS A 173      39.259  71.772  46.941  1.00  0.00      RA0  N
ATOM   1660  H   CYS A 173      38.873  71.478  46.068  0.00  0.00      RA0  H
ATOM   1661  CA  CYS A 173      40.519  71.173  47.378  1.00  0.00      RA0  C
ATOM   1662  CB  CYS A 173      40.369  69.652  47.354  1.00  0.00      RA0  C
ATOM   1663  SG  CYS A 173      38.857  69.106  48.187  1.00  0.00      RA0  S
ATOM   1664  C   CYS A 173      41.669  71.654  46.544  1.00  0.00      RA0  C
ATOM   1665  O   CYS A 173      41.492  71.868  45.338  1.00  0.00      RA0  O
ATOM   1666  N   GLN A 174      42.858  71.770  47.135  1.00  0.00      RA0  N
ATOM   1667  H   GLN A 174      42.974  71.489  48.088  0.00  0.00      RA0  H
ATOM   1668  CA  GLN A 174      44.044  72.168  46.349  1.00  0.00      RA0  C
ATOM   1669  CB  GLN A 174      45.046  72.899  47.237  1.00  0.00      RA0  C
ATOM   1670  CG  GLN A 174      44.435  74.161  47.844  1.00  0.00      RA0  C
ATOM   1671  CD  GLN A 174      45.464  74.855  48.710  1.00  0.00      RA0  C
ATOM   1672  OE1 GLN A 174      45.353  74.910  49.928  1.00  0.00      RA0  O
ATOM   1673  NE2 GLN A 174      46.477  75.393  48.007  1.00  0.00      RA0  N
ATOM   1674 HE21 GLN A 174      46.513  75.317  47.011  0.00  0.00      RA0  H
ATOM   1675 HE22 GLN A 174      47.216  75.878  48.474  0.00  0.00      RA0  H
ATOM   1676  C   GLN A 174      44.684  70.932  45.681  1.00  0.00      RA0  C
ATOM   1677  O   GLN A 174      45.891  70.854  45.492  1.00  0.00      RA0  O
ATOM   1678  N   ALA A 175      43.849  69.964  45.323  1.00  0.00      RA0  N
ATOM   1679  H   ALA A 175      42.858  70.055  45.413  0.00  0.00      RA0  H
ATOM   1680  CA  ALA A 175      44.308  68.676  44.791  1.00  0.00      RA0  C
ATOM   1681  CB  ALA A 175      45.382  68.014  45.673  1.00  0.00      RA0  C
ATOM   1682  C   ALA A 175      43.145  67.661  44.809  1.00  0.00      RA0  C
ATOM   1683  O   ALA A 175      42.392  67.503  45.760  1.00  0.00      RA0  O
ATOM   1684  N   PRO A 176      43.037  66.961  43.716  1.00  0.00      RA0  N
ATOM   1685  CD  PRO A 176      43.870  67.129  42.529  1.00  0.00      RA0  C
ATOM   1686  CA  PRO A 176      42.089  65.895  43.559  1.00  0.00      RA0  C
ATOM   1687  CB  PRO A 176      42.669  65.085  42.400  1.00  0.00      RA0  C
ATOM   1688  CG  PRO A 176      43.298  66.152  41.509  1.00  0.00      RA0  C
ATOM   1689  C   PRO A 176      41.965  65.150  44.850  1.00  0.00      RA0  C
ATOM   1690  O   PRO A 176      42.911  64.501  45.282  1.00  0.00      RA0  O
ATOM   1691  N   THR A 177      40.796  65.276  45.444  1.00  0.00      RA0  N
ATOM   1692  H   THR A 177      40.037  65.781  45.033  0.00  0.00      RA0  H
ATOM   1693  CA  THR A 177      40.480  64.608  46.658  1.00  0.00      RA0  C
ATOM   1694  CB  THR A 177      40.227  65.666  47.719  1.00  0.00      RA0  C
ATOM   1695  OG1 THR A 177      41.443  66.340  48.051  1.00  0.00      RA0  O
ATOM   1696  HG1 THR A 177      41.893  66.532  47.233  0.00  0.00      RA0  H
ATOM   1697  CG2 THR A 177      39.567  65.066  48.959  1.00  0.00      RA0  C
ATOM   1698  C   THR A 177      39.273  63.881  46.332  1.00  0.00      RA0  C
ATOM   1699  O   THR A 177      38.381  64.436  45.781  1.00  0.00      RA0  O
ATOM   1700  N   ILE A 178      39.249  62.647  46.759  1.00  0.00      RA0  N
ATOM   1701  H   ILE A 178      40.026  62.309  47.289  0.00  0.00      RA0  H
ATOM   1702  CA  ILE A 178      38.130  61.760  46.641  1.00  0.00      RA0  C
ATOM   1703  CB  ILE A 178      38.531  60.576  45.762  1.00  0.00      RA0  C
ATOM   1704  CG2 ILE A 178      39.061  59.379  46.555  1.00  0.00      RA0  C
ATOM   1705  CG1 ILE A 178      37.404  60.238  44.798  1.00  0.00      RA0  C
ATOM   1706  CD1 ILE A 178      37.866  59.226  43.755  1.00  0.00      RA0  C
ATOM   1707  C   ILE A 178      37.642  61.362  48.044  1.00  0.00      RA0  C
ATOM   1708  O   ILE A 178      38.403  61.219  49.026  1.00  0.00      RA0  O
ATOM   1709  N   CYS A 179      36.338  61.249  48.141  1.00  0.00      RA0  N
ATOM   1710  H   CYS A 179      35.733  61.339  47.345  0.00  0.00      RA0  H
ATOM   1711  CA  CYS A 179      35.649  60.980  49.395  1.00  0.00      RA0  C
ATOM   1712  CB  CYS A 179      34.848  62.201  49.823  1.00  0.00      RA0  C
ATOM   1713  SG  CYS A 179      34.151  62.102  51.491  1.00  0.00      RA0  S
ATOM   1714  C   CYS A 179      34.776  59.841  49.155  1.00  0.00      RA0  C
ATOM   1715  O   CYS A 179      33.944  59.933  48.244  1.00  0.00      RA0  O
ATOM   1716  N   PHE A 180      34.900  58.803  49.964  1.00  0.00      RA0  N
ATOM   1717  H   PHE A 180      35.515  58.806  50.760  0.00  0.00      RA0  H
ATOM   1718  CA  PHE A 180      34.138  57.587  49.691  1.00  0.00      RA0  C
ATOM   1719  CB  PHE A 180      34.952  56.603  48.850  1.00  0.00      RA0  C
ATOM   1720  CG  PHE A 180      36.231  56.191  49.540  1.00  0.00      RA0  C
ATOM   1721  CD1 PHE A 180      36.276  55.009  50.271  1.00  0.00      RA0  C
ATOM   1722  CD2 PHE A 180      37.368  56.983  49.430  1.00  0.00      RA0  C
ATOM   1723  CE1 PHE A 180      37.459  54.616  50.883  1.00  0.00      RA0  C
ATOM   1724  CE2 PHE A 180      38.550  56.592  50.043  1.00  0.00      RA0  C
ATOM   1725  CZ  PHE A 180      38.595  55.405  50.761  1.00  0.00      RA0  C
ATOM   1726  C   PHE A 180      33.641  56.867  50.941  1.00  0.00      RA0  C
ATOM   1727  O   PHE A 180      34.137  57.106  51.987  1.00  0.00      RA0  O
ATOM   1728  N   VAL A 181      32.629  56.030  50.811  1.00  0.00      RA0  N
ATOM   1729  H   VAL A 181      32.263  55.881  49.890  0.00  0.00      RA0  H
ATOM   1730  CA  VAL A 181      32.060  55.259  51.900  1.00  0.00      RA0  C
ATOM   1731  CB  VAL A 181      30.582  55.591  52.115  1.00  0.00      RA0  C
ATOM   1732  CG1 VAL A 181      29.916  54.591  53.059  1.00  0.00      RA0  C
ATOM   1733  CG2 VAL A 181      30.424  57.015  52.642  1.00  0.00      RA0  C
ATOM   1734  C   VAL A 181      32.247  53.802  51.595  1.00  0.00      RA0  C
ATOM   1735  O   VAL A 181      31.557  53.248  50.722  1.00  0.00      RA0  O
ATOM   1736  N   TYR A 182      33.145  53.138  52.310  1.00  0.00      RA0  N
ATOM   1737  H   TYR A 182      33.462  53.517  53.182  0.00  0.00      RA0  H
ATOM   1738  CA  TYR A 182      33.458  51.757  51.962  1.00  0.00      RA0  C
ATOM   1739  CB  TYR A 182      34.966  51.567  51.788  1.00  0.00      RA0  C
ATOM   1740  CG  TYR A 182      35.661  51.487  53.131  1.00  0.00      RA0  C
ATOM   1741  CD1 TYR A 182      36.000  50.241  53.649  1.00  0.00      RA0  C
ATOM   1742  CE1 TYR A 182      36.631  50.141  54.880  1.00  0.00      RA0  C
ATOM   1743  CD2 TYR A 182      35.972  52.638  53.848  1.00  0.00      RA0  C
ATOM   1744  CE2 TYR A 182      36.613  52.537  55.078  1.00  0.00      RA0  C
ATOM   1745  CZ  TYR A 182      36.933  51.288  55.602  1.00  0.00      RA0  C
ATOM   1746  OH  TYR A 182      37.538  51.185  56.838  1.00  0.00      RA0  O
ATOM   1747  HH  TYR A 182      37.377  50.286  57.158  0.00  0.00      RA0  H
ATOM   1748  C   TYR A 182      32.960  50.942  53.009  1.00  0.00      RA0  C
ATOM   1749  O   TYR A 182      32.639  51.449  54.029  1.00  0.00      RA0  O
ATOM   1750  N   GLN A 183      32.943  49.649  52.782  1.00  0.00      RA0  N
ATOM   1751  H   GLN A 183      33.284  49.295  51.916  0.00  0.00      RA0  H
ATOM   1752  CA  GLN A 183      32.610  48.661  53.844  1.00  0.00      RA0  C
ATOM   1753  CB  GLN A 183      31.211  48.051  53.688  1.00  0.00      RA0  C
ATOM   1754  CG  GLN A 183      30.683  47.687  55.081  1.00  0.00      RA0  C
ATOM   1755  CD  GLN A 183      29.273  47.145  55.070  1.00  0.00      RA0  C
ATOM   1756  OE1 GLN A 183      28.386  47.585  54.349  1.00  0.00      RA0  O
ATOM   1757  NE2 GLN A 183      29.082  46.192  55.980  1.00  0.00      RA0  N
ATOM   1758 HE21 GLN A 183      29.898  45.810  56.427  0.00  0.00      RA0  H
ATOM   1759 HE22 GLN A 183      28.170  45.862  56.206  0.00  0.00      RA0  H
ATOM   1760  C   GLN A 183      33.688  47.550  54.176  1.00  0.00      RA0  C
ATOM   1761  O   GLN A 183      34.337  46.999  53.229  1.00  0.00      RA0  O
ATOM   1762  N   ASP A 184      33.852  47.260  55.485  1.00  0.00      RA0  N
ATOM   1763  H   ASP A 184      33.407  47.802  56.206  0.00  0.00      RA0  H
ATOM   1764  CA  ASP A 184      34.644  46.143  56.020  1.00  0.00      RA0  C
ATOM   1765  CB  ASP A 184      36.157  46.495  56.026  1.00  0.00      RA0  C
ATOM   1766  CG  ASP A 184      36.705  47.126  57.291  1.00  0.00      RA0  C
ATOM   1767  OD1 ASP A 184      36.806  48.350  57.359  1.00  0.00      RA0  O
ATOM   1768  OD2 ASP A 184      37.116  46.374  58.171  1.00  0.00      RA0  O
ATOM   1769  C   ASP A 184      33.938  45.659  57.275  1.00  0.00      RA0  C
ATOM   1770  O   ASP A 184      32.994  46.280  57.648  1.00  0.00      RA0  O
ATOM   1771  N   PRO A 185      34.331  44.580  57.983  1.00  0.00      RA0  N
ATOM   1772  CD  PRO A 185      35.366  43.593  57.695  1.00  0.00      RA0  C
ATOM   1773  CA  PRO A 185      33.590  44.299  59.248  1.00  0.00      RA0  C
ATOM   1774  CB  PRO A 185      34.460  43.208  59.875  1.00  0.00      RA0  C
ATOM   1775  CG  PRO A 185      35.093  42.477  58.694  1.00  0.00      RA0  C
ATOM   1776  C   PRO A 185      33.649  45.620  60.021  1.00  0.00      RA0  C
ATOM   1777  O   PRO A 185      34.338  46.589  59.522  1.00  0.00      RA0  O
ATOM   1778  N   GLN A 186      32.988  45.720  61.168  1.00  0.00      RA0  N
ATOM   1779  H   GLN A 186      32.457  44.949  61.509  0.00  0.00      RA0  H
ATOM   1780  CA  GLN A 186      33.067  46.999  61.889  1.00  0.00      RA0  C
ATOM   1781  CB  GLN A 186      34.467  47.595  62.164  1.00  0.00      RA0  C
ATOM   1782  CG  GLN A 186      35.549  46.605  62.596  1.00  0.00      RA0  C
ATOM   1783  CD  GLN A 186      36.892  47.141  62.138  1.00  0.00      RA0  C
ATOM   1784  OE1 GLN A 186      37.788  47.396  62.933  1.00  0.00      RA0  O
ATOM   1785  NE2 GLN A 186      36.995  47.281  60.813  1.00  0.00      RA0  N
ATOM   1786 HE21 GLN A 186      36.272  47.090  60.134  0.00  0.00      RA0  H
ATOM   1787 HE22 GLN A 186      37.820  47.579  60.337  0.00  0.00      RA0  H
ATOM   1788  C   GLN A 186      32.167  48.039  61.267  1.00  0.00      RA0  C
ATOM   1789  O   GLN A 186      32.289  49.207  61.550  1.00  0.00      RA0  O
ATOM   1790  N   GLY A 187      31.263  47.619  60.415  1.00  0.00      RA0  N
ATOM   1791  H   GLY A 187      31.410  46.726  60.002  0.00  0.00      RA0  H
ATOM   1792  CA  GLY A 187      30.401  48.566  59.738  1.00  0.00      RA0  C
ATOM   1793  C   GLY A 187      31.087  49.306  58.588  1.00  0.00      RA0  C
ATOM   1794  O   GLY A 187      32.136  48.844  58.101  1.00  0.00      RA0  O
ATOM   1795  N   ARG A 188      30.493  50.431  58.135  1.00  0.00      RA0  N
ATOM   1796  H   ARG A 188      29.729  50.835  58.636  0.00  0.00      RA0  H
ATOM   1797  CA  ARG A 188      31.049  51.259  57.048  1.00  0.00      RA0  C
ATOM   1798  CB  ARG A 188      30.142  51.229  55.806  1.00  0.00      RA0  C
ATOM   1799  CG  ARG A 188      28.731  51.806  55.902  1.00  0.00      RA0  C
ATOM   1800  CD  ARG A 188      27.980  51.687  54.565  1.00  0.00      RA0  C
ATOM   1801  NE  ARG A 188      27.632  50.301  54.254  1.00  0.00      RA0  N
ATOM   1802  HE  ARG A 188      28.257  49.552  54.486  0.00  0.00      RA0  H
ATOM   1803  CZ  ARG A 188      26.381  50.005  53.816  1.00  0.00      RA0  C
ATOM   1804  NH1 ARG A 188      25.540  50.932  53.370  1.00  0.00      RA0  N
ATOM   1805 HH11 ARG A 188      24.578  50.675  53.183  0.00  0.00      RA0  H
ATOM   1806 HH12 ARG A 188      25.804  51.887  53.217  0.00  0.00      RA0  H
ATOM   1807  NH2 ARG A 188      25.969  48.750  53.860  1.00  0.00      RA0  N
ATOM   1808 HH21 ARG A 188      24.985  48.550  53.727  0.00  0.00      RA0  H
ATOM   1809 HH22 ARG A 188      26.614  48.013  54.065  0.00  0.00      RA0  H
ATOM   1810  C   ARG A 188      31.371  52.669  57.512  1.00  0.00      RA0  C
ATOM   1811  O   ARG A 188      30.939  53.106  58.519  1.00  0.00      RA0  O
ATOM   1812  N   HIS A 189      32.256  53.297  56.778  1.00  0.00      RA0  N
ATOM   1813  H   HIS A 189      32.496  52.940  55.870  0.00  0.00      RA0  H
ATOM   1814  CA  HIS A 189      32.940  54.512  57.164  1.00  0.00      RA0  C
ATOM   1815  CB  HIS A 189      34.355  54.235  57.710  1.00  0.00      RA0  C
ATOM   1816  CG  HIS A 189      34.510  52.957  58.510  1.00  0.00      RA0  C
ATOM   1817  ND1 HIS A 189      34.671  52.908  59.847  1.00  0.00      RA0  N
ATOM   1818  HD1 HIS A 189      34.669  53.646  60.498  0.00  0.00      RA0  H
ATOM   1819  CD2 HIS A 189      34.559  51.648  58.018  1.00  0.00      RA0  C
ATOM   1820  NE2 HIS A 189      34.747  50.822  59.068  1.00  0.00      RA0  N
ATOM   1821  CE1 HIS A 189      34.819  51.589  60.195  1.00  0.00      RA0  C
ATOM   1822  C   HIS A 189      33.123  55.323  55.916  1.00  0.00      RA0  C
ATOM   1823  O   HIS A 189      32.794  54.874  54.826  1.00  0.00      RA0  O
ATOM   1824  N   VAL A 190      33.732  56.492  56.105  1.00  0.00      RA0  N
ATOM   1825  H   VAL A 190      34.057  56.779  57.006  0.00  0.00      RA0  H
ATOM   1826  CA  VAL A 190      33.991  57.465  55.041  1.00  0.00      RA0  C
ATOM   1827  CB  VAL A 190      33.034  58.663  55.103  1.00  0.00      RA0  C
ATOM   1828  CG1 VAL A 190      32.892  59.267  56.504  1.00  0.00      RA0  C
ATOM   1829  CG2 VAL A 190      33.432  59.702  54.051  1.00  0.00      RA0  C
ATOM   1830  C   VAL A 190      35.438  57.886  55.136  1.00  0.00      RA0  C
ATOM   1831  O   VAL A 190      35.818  58.506  56.071  1.00  0.00      RA0  O
ATOM   1832  N   LYS A 191      36.242  57.542  54.157  1.00  0.00      RA0  N
ATOM   1833  H   LYS A 191      35.826  57.230  53.300  0.00  0.00      RA0  H
ATOM   1834  CA  LYS A 191      37.639  57.824  54.168  1.00  0.00      RA0  C
ATOM   1835  CB  LYS A 191      38.485  56.544  54.095  1.00  0.00      RA0  C
ATOM   1836  CG  LYS A 191      39.917  56.762  54.604  1.00  0.00      RA0  C
ATOM   1837  CD  LYS A 191      40.946  55.811  54.005  1.00  0.00      RA0  C
ATOM   1838  CE  LYS A 191      40.841  54.373  54.499  1.00  0.00      RA0  C
ATOM   1839  NZ  LYS A 191      41.703  53.552  53.650  1.00  0.00      RA0  N
ATOM   1840  HZ1 LYS A 191      41.706  52.538  53.891  0.00  0.00      RA0  H
ATOM   1841  HZ2 LYS A 191      41.290  53.523  52.693  0.00  0.00      RA0  H
ATOM   1842  HZ3 LYS A 191      42.665  53.903  53.485  0.00  0.00      RA0  H
ATOM   1843  C   LYS A 191      37.922  58.768  53.010  1.00  0.00      RA0  C
ATOM   1844  O   LYS A 191      37.086  59.022  52.166  1.00  0.00      RA0  O
ATOM   1845  N   THR A 192      39.140  59.297  53.005  1.00  0.00      RA0  N
ATOM   1846  H   THR A 192      39.749  59.214  53.790  0.00  0.00      RA0  H
ATOM   1847  CA  THR A 192      39.612  60.228  51.972  1.00  0.00      RA0  C
ATOM   1848  CB  THR A 192      39.595  61.474  52.818  1.00  0.00      RA0  C
ATOM   1849  OG1 THR A 192      39.188  61.007  54.117  1.00  0.00      RA0  O
ATOM   1850  HG1 THR A 192      39.247  61.728  54.743  0.00  0.00      RA0  H
ATOM   1851  CG2 THR A 192      38.648  62.563  52.307  1.00  0.00      RA0  C
ATOM   1852  C   THR A 192      40.962  59.874  51.339  1.00  0.00      RA0  C
ATOM   1853  O   THR A 192      41.844  59.307  51.992  1.00  0.00      RA0  O
ATOM   1854  N   TYR A 193      41.121  60.210  50.067  1.00  0.00      RA0  N
ATOM   1855  H   TYR A 193      40.383  60.642  49.539  0.00  0.00      RA0  H
ATOM   1856  CA  TYR A 193      42.437  60.114  49.429  1.00  0.00      RA0  C
ATOM   1857  CB  TYR A 193      42.549  58.867  48.550  1.00  0.00      RA0  C
ATOM   1858  CG  TYR A 193      42.670  57.602  49.363  1.00  0.00      RA0  C
ATOM   1859  CD1 TYR A 193      41.859  56.517  49.059  1.00  0.00      RA0  C
ATOM   1860  CE1 TYR A 193      41.968  55.344  49.793  1.00  0.00      RA0  C
ATOM   1861  CD2 TYR A 193      43.597  57.511  50.394  1.00  0.00      RA0  C
ATOM   1862  CE2 TYR A 193      43.696  56.340  51.137  1.00  0.00      RA0  C
ATOM   1863  CZ  TYR A 193      42.874  55.258  50.843  1.00  0.00      RA0  C
ATOM   1864  OH  TYR A 193      42.946  54.104  51.601  1.00  0.00      RA0  O
ATOM   1865  HH  TYR A 193      42.497  53.405  51.111  0.00  0.00      RA0  H
ATOM   1866  C   TYR A 193      42.635  61.329  48.512  1.00  0.00      RA0  C
ATOM   1867  O   TYR A 193      41.670  61.837  47.955  1.00  0.00      RA0  O
ATOM   1868  N   GLU A 194      43.888  61.791  48.392  1.00  0.00      RA0  N
ATOM   1869  H   GLU A 194      44.634  61.332  48.864  0.00  0.00      RA0  H
ATOM   1870  CA  GLU A 194      44.253  62.697  47.332  1.00  0.00      RA0  C
ATOM   1871  CB  GLU A 194      45.380  63.632  47.732  1.00  0.00      RA0  C
ATOM   1872  CG  GLU A 194      44.967  64.750  48.680  1.00  0.00      RA0  C
ATOM   1873  CD  GLU A 194      46.204  65.578  48.933  1.00  0.00      RA0  C
ATOM   1874  OE1 GLU A 194      47.263  64.986  49.140  1.00  0.00      RA0  O
ATOM   1875  OE2 GLU A 194      46.119  66.802  48.887  1.00  0.00      RA0  O
ATOM   1876  C   GLU A 194      44.703  61.842  46.127  1.00  0.00      RA0  C
ATOM   1877  O   GLU A 194      45.164  60.715  46.307  1.00  0.00      RA0  O
ATOM   1878  N   VAL A 195      44.595  62.372  44.907  1.00  0.00      RA0  N
ATOM   1879  H   VAL A 195      44.312  63.326  44.798  0.00  0.00      RA0  H
ATOM   1880  CA  VAL A 195      44.991  61.601  43.728  1.00  0.00      RA0  C
ATOM   1881  CB  VAL A 195      43.813  61.398  42.772  1.00  0.00      RA0  C
ATOM   1882  CG1 VAL A 195      44.216  60.474  41.621  1.00  0.00      RA0  C
ATOM   1883  CG2 VAL A 195      42.570  60.889  43.507  1.00  0.00      RA0  C
ATOM   1884  C   VAL A 195      46.159  62.269  43.014  1.00  0.00      RA0  C
ATOM   1885  O   VAL A 195      45.991  63.375  42.464  1.00  0.00      RA0  O
ATOM   1886  N   SER A 196      47.330  61.628  43.030  1.00  0.00      RA0  N
ATOM   1887  H   SER A 196      47.434  60.731  43.465  0.00  0.00      RA0  H
ATOM   1888  CA  SER A 196      48.509  62.206  42.392  1.00  0.00      RA0  C
ATOM   1889  CB  SER A 196      49.608  61.887  43.390  1.00  0.00      RA0  C
ATOM   1890  OG  SER A 196      49.218  62.450  44.645  1.00  0.00      RA0  O
ATOM   1891  HG  SER A 196      49.811  62.060  45.293  0.00  0.00      RA0  H
ATOM   1892  C   SER A 196      48.596  61.644  41.018  1.00  0.00      RA0  C
ATOM   1893  O   SER A 196      48.954  60.460  40.865  1.00  0.00      RA0  O
ATOM   1894  N   LEU A 197      48.314  62.472  40.007  1.00  0.00      RA0  N
ATOM   1895  H   LEU A 197      48.061  63.414  40.222  0.00  0.00      RA0  H
ATOM   1896  CA  LEU A 197      48.532  62.007  38.624  1.00  0.00      RA0  C
ATOM   1897  CB  LEU A 197      47.398  62.449  37.680  1.00  0.00      RA0  C
ATOM   1898  CG  LEU A 197      47.306  63.935  37.287  1.00  0.00      RA0  C
ATOM   1899  CD1 LEU A 197      46.387  64.113  36.078  1.00  0.00      RA0  C
ATOM   1900  CD2 LEU A 197      46.890  64.872  38.425  1.00  0.00      RA0  C
ATOM   1901  C   LEU A 197      49.846  62.487  38.191  1.00  0.00      RA0  C
ATOM   1902  O   LEU A 197      50.113  62.526  37.045  1.00  0.00      RA0  O
ATOM   1903  N   ARG A 198      50.664  62.886  39.133  1.00  0.00      RA0  N
ATOM   1904  H   ARG A 198      50.508  62.796  40.118  0.00  0.00      RA0  H
ATOM   1905  CA  ARG A 198      52.009  63.228  38.828  1.00  0.00      RA0  C
ATOM   1906  CB  ARG A 198      52.404  64.457  39.675  1.00  0.00      RA0  C
ATOM   1907  CG  ARG A 198      53.867  64.919  39.779  1.00  0.00      RA0  C
ATOM   1908  CD  ARG A 198      54.526  65.393  38.483  1.00  0.00      RA0  C
ATOM   1909  NE  ARG A 198      54.704  64.270  37.573  1.00  0.00      RA0  N
ATOM   1910  HE  ARG A 198      55.020  63.423  38.029  0.00  0.00      RA0  H
ATOM   1911  CZ  ARG A 198      54.299  64.372  36.280  1.00  0.00      RA0  C
ATOM   1912  NH1 ARG A 198      53.872  65.568  35.812  1.00  0.00      RA0  N
ATOM   1913 HH11 ARG A 198      53.544  65.704  34.874  0.00  0.00      RA0  H
ATOM   1914 HH12 ARG A 198      53.869  66.380  36.405  0.00  0.00      RA0  H
ATOM   1915  NH2 ARG A 198      54.323  63.268  35.502  1.00  0.00      RA0  N
ATOM   1916 HH21 ARG A 198      54.051  63.268  34.537  0.00  0.00      RA0  H
ATOM   1917 HH22 ARG A 198      54.619  62.390  35.896  0.00  0.00      RA0  H
ATOM   1918  C   ARG A 198      52.819  61.919  39.029  1.00  0.00      RA0  C
ATOM   1919  O   ARG A 198      54.011  61.848  38.646  1.00  0.00      RA0  O
ATOM   1920  N   GLU A 199      52.173  60.886  39.609  1.00  0.00      RA0  N
ATOM   1921  H   GLU A 199      51.386  61.095  40.187  0.00  0.00      RA0  H
ATOM   1922  CA  GLU A 199      52.870  59.626  39.957  1.00  0.00      RA0  C
ATOM   1923  CB  GLU A 199      53.911  59.829  41.071  1.00  0.00      RA0  C
ATOM   1924  CG  GLU A 199      53.397  60.452  42.377  1.00  0.00      RA0  C
ATOM   1925  CD  GLU A 199      53.183  61.940  42.187  1.00  0.00      RA0  C
ATOM   1926  OE1 GLU A 199      52.062  62.343  41.885  1.00  0.00      RA0  O
ATOM   1927  OE2 GLU A 199      54.144  62.694  42.294  1.00  0.00      RA0  O
ATOM   1928  C   GLU A 199      51.973  58.429  40.336  1.00  0.00      RA0  C
ATOM   1929  O   GLU A 199      52.484  57.405  40.812  1.00  0.00      RA0  O
ATOM   1930  N   LYS A 200      50.677  58.509  40.044  1.00  0.00      RA0  N
ATOM   1931  H   LYS A 200      50.277  59.408  39.883  0.00  0.00      RA0  H
ATOM   1932  CA  LYS A 200      49.770  57.376  40.289  1.00  0.00      RA0  C
ATOM   1933  CB  LYS A 200      50.042  56.246  39.289  1.00  0.00      RA0  C
ATOM   1934  CG  LYS A 200      50.423  56.733  37.889  1.00  0.00      RA0  C
ATOM   1935  CD  LYS A 200      50.932  55.591  37.010  1.00  0.00      RA0  C
ATOM   1936  CE  LYS A 200      51.451  56.080  35.657  1.00  0.00      RA0  C
ATOM   1937  NZ  LYS A 200      50.365  56.735  34.916  1.00  0.00      RA0  N
ATOM   1938  HZ1 LYS A 200      50.724  57.082  34.005  0.00  0.00      RA0  H
ATOM   1939  HZ2 LYS A 200      49.604  56.048  34.745  0.00  0.00      RA0  H
ATOM   1940  HZ3 LYS A 200      49.990  57.531  35.470  0.00  0.00      RA0  H
ATOM   1941  C   LYS A 200      49.785  56.786  41.698  1.00  0.00      RA0  C
ATOM   1942  O   LYS A 200      50.358  55.715  41.960  1.00  0.00      RA0  O
ATOM   1943  N   GLU A 201      49.158  57.479  42.619  1.00  0.00      RA0  N
ATOM   1944  H   GLU A 201      48.680  58.343  42.455  0.00  0.00      RA0  H
ATOM   1945  CA  GLU A 201      49.136  56.988  43.985  1.00  0.00      RA0  C
ATOM   1946  CB  GLU A 201      50.443  57.182  44.771  1.00  0.00      RA0  C
ATOM   1947  CG  GLU A 201      51.245  55.869  44.896  1.00  0.00      RA0  C
ATOM   1948  CD  GLU A 201      50.351  54.740  45.397  1.00  0.00      RA0  C
ATOM   1949  OE1 GLU A 201      49.561  54.971  46.315  1.00  0.00      RA0  O
ATOM   1950  OE2 GLU A 201      50.437  53.619  44.883  1.00  0.00      RA0  O
ATOM   1951  C   GLU A 201      48.007  57.659  44.578  1.00  0.00      RA0  C
ATOM   1952  O   GLU A 201      47.495  58.579  43.993  1.00  0.00      RA0  O
ATOM   1953  N   PHE A 202      47.655  57.231  45.774  1.00  0.00      RA0  N
ATOM   1954  H   PHE A 202      48.239  56.537  46.207  0.00  0.00      RA0  H
ATOM   1955  CA  PHE A 202      46.801  58.058  46.630  1.00  0.00      RA0  C
ATOM   1956  CB  PHE A 202      45.807  57.180  47.383  1.00  0.00      RA0  C
ATOM   1957  CG  PHE A 202      44.740  56.675  46.443  1.00  0.00      RA0  C
ATOM   1958  CD1 PHE A 202      44.233  55.390  46.600  1.00  0.00      RA0  C
ATOM   1959  CD2 PHE A 202      44.248  57.499  45.438  1.00  0.00      RA0  C
ATOM   1960  CE1 PHE A 202      43.221  54.935  45.764  1.00  0.00      RA0  C
ATOM   1961  CE2 PHE A 202      43.235  57.045  44.602  1.00  0.00      RA0  C
ATOM   1962  CZ  PHE A 202      42.718  55.766  44.771  1.00  0.00      RA0  C
ATOM   1963  C   PHE A 202      47.750  58.727  47.610  1.00  0.00      RA0  C
ATOM   1964  O   PHE A 202      48.858  58.238  47.753  1.00  0.00      RA0  O
ATOM   1965  N   ASN A 203      47.403  59.847  48.224  1.00  0.00      RA0  N
ATOM   1966  H   ASN A 203      46.507  60.250  48.046  0.00  0.00      RA0  H
ATOM   1967  CA  ASN A 203      48.389  60.437  49.090  1.00  0.00      RA0  C
ATOM   1968  CB  ASN A 203      48.621  61.946  48.909  1.00  0.00      RA0  C
ATOM   1969  CG  ASN A 203      49.247  62.329  47.588  1.00  0.00      RA0  C
ATOM   1970  OD1 ASN A 203      50.046  61.603  47.002  1.00  0.00      RA0  O
ATOM   1971  ND2 ASN A 203      48.796  63.507  47.121  1.00  0.00      RA0  N
ATOM   1972 HD21 ASN A 203      48.232  64.110  47.703  0.00  0.00      RA0  H
ATOM   1973 HD22 ASN A 203      48.978  63.823  46.188  0.00  0.00      RA0  H
ATOM   1974  C   ASN A 203      47.826  60.215  50.461  1.00  0.00      RA0  C
ATOM   1975  O   ASN A 203      48.150  59.230  51.136  1.00  0.00      RA0  O
ATOM   1976  N   LYS A 204      46.971  61.132  50.879  1.00  0.00      RA0  N
ATOM   1977  H   LYS A 204      46.715  61.970  50.385  0.00  0.00      RA0  H
ATOM   1978  CA  LYS A 204      46.439  61.141  52.244  1.00  0.00      RA0  C
ATOM   1979  CB  LYS A 204      47.562  61.487  53.223  1.00  0.00      RA0  C
ATOM   1980  CG  LYS A 204      47.160  61.481  54.697  1.00  0.00      RA0  C
ATOM   1981  CD  LYS A 204      48.363  61.813  55.579  1.00  0.00      RA0  C
ATOM   1982  CE  LYS A 204      48.038  61.807  57.071  1.00  0.00      RA0  C
ATOM   1983  NZ  LYS A 204      49.265  62.109  57.820  1.00  0.00      RA0  N
ATOM   1984  HZ1 LYS A 204      49.067  62.089  58.840  0.00  0.00      RA0  H
ATOM   1985  HZ2 LYS A 204      49.990  61.399  57.591  0.00  0.00      RA0  H
ATOM   1986  HZ3 LYS A 204      49.608  63.052  57.548  0.00  0.00      RA0  H
ATOM   1987  C   LYS A 204      45.354  62.235  52.273  1.00  0.00      RA0  C
ATOM   1988  O   LYS A 204      45.505  63.339  51.679  1.00  0.00      RA0  O
ATOM   1989  N   GLY A 205      44.245  61.912  52.923  1.00  0.00      RA0  N
ATOM   1990  H   GLY A 205      44.205  61.077  53.466  0.00  0.00      RA0  H
ATOM   1991  CA  GLY A 205      43.066  62.735  52.792  1.00  0.00      RA0  C
ATOM   1992  C   GLY A 205      43.324  64.088  53.411  1.00  0.00      RA0  C
ATOM   1993  O   GLY A 205      44.175  64.164  54.310  1.00  0.00      RA0  O
ATOM   1994  N   PRO A 206      42.629  65.126  52.938  1.00  0.00      RA0  N
ATOM   1995  CD  PRO A 206      41.960  65.165  51.652  1.00  0.00      RA0  C
ATOM   1996  CA  PRO A 206      42.482  66.354  53.689  1.00  0.00      RA0  C
ATOM   1997  CB  PRO A 206      41.658  67.244  52.753  1.00  0.00      RA0  C
ATOM   1998  CG  PRO A 206      41.871  66.657  51.363  1.00  0.00      RA0  C
ATOM   1999  C   PRO A 206      41.793  66.162  55.062  1.00  0.00      RA0  C
ATOM   2000  O   PRO A 206      41.629  67.146  55.774  1.00  0.00      RA0  O
ATOM   2001  N   TRP A 207      41.388  64.957  55.432  1.00  0.00      RA0  N
ATOM   2002  H   TRP A 207      41.418  64.128  54.877  0.00  0.00      RA0  H
ATOM   2003  CA  TRP A 207      40.825  64.778  56.744  1.00  0.00      RA0  C
ATOM   2004  CB  TRP A 207      39.586  65.631  57.095  1.00  0.00      RA0  C
ATOM   2005  CG  TRP A 207      38.372  65.401  56.224  1.00  0.00      RA0  C
ATOM   2006  CD2 TRP A 207      37.823  66.300  55.239  1.00  0.00      RA0  C
ATOM   2007  CE2 TRP A 207      36.629  65.723  54.749  1.00  0.00      RA0  C
ATOM   2008  CE3 TRP A 207      38.235  67.539  54.764  1.00  0.00      RA0  C
ATOM   2009  CD1 TRP A 207      37.480  64.318  56.262  1.00  0.00      RA0  C
ATOM   2010  NE1 TRP A 207      36.452  64.503  55.392  1.00  0.00      RA0  N
ATOM   2011  HE1 TRP A 207      35.716  63.869  55.257  0.00  0.00      RA0  H
ATOM   2012  CZ2 TRP A 207      35.877  66.404  53.800  1.00  0.00      RA0  C
ATOM   2013  CZ3 TRP A 207      37.475  68.209  53.813  1.00  0.00      RA0  C
ATOM   2014  CH2 TRP A 207      36.297  67.646  53.337  1.00  0.00      RA0  C
ATOM   2015  C   TRP A 207      40.488  63.334  57.026  1.00  0.00      RA0  C
ATOM   2016  O   TRP A 207      40.156  62.566  56.095  1.00  0.00      RA0  O
ATOM   2017  N   LYS A 208      40.472  63.026  58.324  1.00  0.00      RA0  N
ATOM   2018  H   LYS A 208      40.500  63.794  58.959  0.00  0.00      RA0  H
ATOM   2019  CA  LYS A 208      40.463  61.670  58.870  1.00  0.00      RA0  C
ATOM   2020  CB  LYS A 208      40.694  61.698  60.388  1.00  0.00      RA0  C
ATOM   2021  CG  LYS A 208      39.858  62.734  61.149  1.00  0.00      RA0  C
ATOM   2022  CD  LYS A 208      39.280  62.183  62.455  1.00  0.00      RA0  C
ATOM   2023  CE  LYS A 208      38.560  63.225  63.323  1.00  0.00      RA0  C
ATOM   2024  NZ  LYS A 208      37.543  63.982  62.580  1.00  0.00      RA0  N
ATOM   2025  HZ1 LYS A 208      36.991  64.562  63.246  0.00  0.00      RA0  H
ATOM   2026  HZ2 LYS A 208      37.992  64.702  61.976  0.00  0.00      RA0  H
ATOM   2027  HZ3 LYS A 208      36.923  63.346  62.020  0.00  0.00      RA0  H
ATOM   2028  C   LYS A 208      39.235  60.872  58.535  1.00  0.00      RA0  C
ATOM   2029  O   LYS A 208      38.381  61.262  57.774  1.00  0.00      RA0  O
ATOM   2030  N   GLN A 209      39.180  59.701  59.115  1.00  0.00      RA0  N
ATOM   2031  H   GLN A 209      39.660  59.457  59.954  0.00  0.00      RA0  H
ATOM   2032  CA  GLN A 209      38.267  58.733  58.656  1.00  0.00      RA0  C
ATOM   2033  CB  GLN A 209      38.942  57.377  58.424  1.00  0.00      RA0  C
ATOM   2034  CG  GLN A 209      37.942  56.246  58.141  1.00  0.00      RA0  C
ATOM   2035  CD  GLN A 209      38.683  54.963  57.815  1.00  0.00      RA0  C
ATOM   2036  OE1 GLN A 209      39.838  54.983  57.399  1.00  0.00      RA0  O
ATOM   2037  NE2 GLN A 209      37.942  53.852  57.981  1.00  0.00      RA0  N
ATOM   2038 HE21 GLN A 209      37.037  53.878  58.405  0.00  0.00      RA0  H
ATOM   2039 HE22 GLN A 209      38.216  52.925  57.695  0.00  0.00      RA0  H
ATOM   2040  C   GLN A 209      37.250  58.621  59.692  1.00  0.00      RA0  C
ATOM   2041  O   GLN A 209      37.590  58.232  60.774  1.00  0.00      RA0  O
ATOM   2042  N   GLU A 210      35.988  58.877  59.359  1.00  0.00      RA0  N
ATOM   2043  H   GLU A 210      35.762  59.115  58.412  0.00  0.00      RA0  H
ATOM   2044  CA  GLU A 210      34.914  58.719  60.332  1.00  0.00      RA0  C
ATOM   2045  CB  GLU A 210      34.119  60.023  60.509  1.00  0.00      RA0  C
ATOM   2046  CG  GLU A 210      34.757  61.323  59.985  1.00  0.00      RA0  C
ATOM   2047  CD  GLU A 210      35.801  61.923  60.918  1.00  0.00      RA0  C
ATOM   2048  OE1 GLU A 210      35.637  61.889  62.133  1.00  0.00      RA0  O
ATOM   2049  OE2 GLU A 210      36.765  62.503  60.433  1.00  0.00      RA0  O
ATOM   2050  C   GLU A 210      34.000  57.632  59.919  1.00  0.00      RA0  C
ATOM   2051  O   GLU A 210      34.002  57.224  58.777  1.00  0.00      RA0  O
ATOM   2052  N   ASN A 211      33.240  57.136  60.885  1.00  0.00      RA0  N
ATOM   2053  H   ASN A 211      33.252  57.625  61.756  0.00  0.00      RA0  H
ATOM   2054  CA  ASN A 211      32.209  56.090  60.671  1.00  0.00      RA0  C
ATOM   2055  CB  ASN A 211      31.888  55.284  61.926  1.00  0.00      RA0  C
ATOM   2056  CG  ASN A 211      32.568  53.939  61.844  1.00  0.00      RA0  C
ATOM   2057  OD1 ASN A 211      33.706  53.796  62.279  1.00  0.00      RA0  O
ATOM   2058  ND2 ASN A 211      31.838  52.963  61.271  1.00  0.00      RA0  N
ATOM   2059 HD21 ASN A 211      30.950  53.112  60.828  0.00  0.00      RA0  H
ATOM   2060 HD22 ASN A 211      32.179  52.019  61.229  0.00  0.00      RA0  H
ATOM   2061  C   ASN A 211      30.898  56.657  60.162  1.00  0.00      RA0  C
ATOM   2062  O   ASN A 211      30.678  57.829  60.149  1.00  0.00      RA0  O
ATOM   2063  N   VAL A 212      30.028  55.801  59.709  1.00  0.00      RA0  N
ATOM   2064  H   VAL A 212      30.153  54.805  59.672  0.00  0.00      RA0  H
ATOM   2065  CA  VAL A 212      28.790  56.254  59.169  1.00  0.00      RA0  C
ATOM   2066  CB  VAL A 212      28.795  56.564  57.664  1.00  0.00      RA0  C
ATOM   2067  CG1 VAL A 212      29.308  57.969  57.355  1.00  0.00      RA0  C
ATOM   2068  CG2 VAL A 212      29.516  55.493  56.865  1.00  0.00      RA0  C
ATOM   2069  C   VAL A 212      27.855  55.166  59.478  1.00  0.00      RA0  C
ATOM   2070  O   VAL A 212      28.249  54.080  59.875  1.00  0.00      RA0  O
ATOM   2071  N   GLU A 213      26.590  55.488  59.282  1.00  0.00      RA0  N
ATOM   2072  H   GLU A 213      26.352  56.360  58.859  0.00  0.00      RA0  H
ATOM   2073  CA  GLU A 213      25.535  54.561  59.524  1.00  0.00      RA0  C
ATOM   2074  CB  GLU A 213      24.211  55.306  59.303  1.00  0.00      RA0  C
ATOM   2075  CG  GLU A 213      22.909  54.548  59.572  1.00  0.00      RA0  C
ATOM   2076  CD  GLU A 213      22.302  54.226  58.230  1.00  0.00      RA0  C
ATOM   2077  OE1 GLU A 213      22.830  54.708  57.237  1.00  0.00      RA0  O
ATOM   2078  OE2 GLU A 213      21.357  53.450  58.153  1.00  0.00      RA0  O
ATOM   2079  C   GLU A 213      25.778  53.337  58.659  1.00  0.00      RA0  C
ATOM   2080  O   GLU A 213      26.246  53.390  57.547  1.00  0.00      RA0  O
ATOM   2081  N   ALA A 214      25.499  52.197  59.213  1.00  0.00      RA0  N
ATOM   2082  H   ALA A 214      25.085  52.205  60.120  0.00  0.00      RA0  H
ATOM   2083  CA  ALA A 214      25.565  50.983  58.453  1.00  0.00      RA0  C
ATOM   2084  CB  ALA A 214      24.931  49.827  59.226  1.00  0.00      RA0  C
ATOM   2085  C   ALA A 214      24.892  51.098  57.099  1.00  0.00      RA0  C
ATOM   2086  O   ALA A 214      25.159  50.286  56.264  1.00  0.00      RA0  O
ATOM   2087  N   GLU A 215      23.964  52.006  56.863  1.00  0.00      RA0  N
ATOM   2088  H   GLU A 215      23.641  52.722  57.483  0.00  0.00      RA0  H
ATOM   2089  CA  GLU A 215      23.358  51.995  55.533  1.00  0.00      RA0  C
ATOM   2090  CB  GLU A 215      21.910  51.516  55.418  1.00  0.00      RA0  C
ATOM   2091  CG  GLU A 215      21.849  49.979  55.288  1.00  0.00      RA0  C
ATOM   2092  CD  GLU A 215      22.738  49.441  54.158  1.00  0.00      RA0  C
ATOM   2093  OE1 GLU A 215      22.909  50.101  53.136  1.00  0.00      RA0  O
ATOM   2094  OE2 GLU A 215      23.280  48.343  54.294  1.00  0.00      RA0  O
ATOM   2095  C   GLU A 215      23.705  53.203  54.733  1.00  0.00      RA0  C
ATOM   2096  O   GLU A 215      23.038  53.478  53.756  1.00  0.00      RA0  O
ATOM   2097  N   ALA A 216      24.729  53.938  55.131  1.00  0.00      RA0  N
ATOM   2098  H   ALA A 216      25.135  53.745  56.022  0.00  0.00      RA0  H
ATOM   2099  CA  ALA A 216      25.235  55.003  54.296  1.00  0.00      RA0  C
ATOM   2100  CB  ALA A 216      26.586  55.488  54.789  1.00  0.00      RA0  C
ATOM   2101  C   ALA A 216      25.374  54.486  52.905  1.00  0.00      RA0  C
ATOM   2102  O   ALA A 216      26.014  53.484  52.700  1.00  0.00      RA0  O
ATOM   2103  N   SER A 217      24.797  55.160  51.934  1.00  0.00      RA0  N
ATOM   2104  H   SER A 217      24.098  55.850  52.137  0.00  0.00      RA0  H
ATOM   2105  CA  SER A 217      24.860  54.697  50.553  1.00  0.00      RA0  C
ATOM   2106  CB  SER A 217      23.599  53.866  50.432  1.00  0.00      RA0  C
ATOM   2107  OG  SER A 217      22.659  54.469  51.329  1.00  0.00      RA0  O
ATOM   2108  HG  SER A 217      22.593  53.888  52.083  0.00  0.00      RA0  H
ATOM   2109  C   SER A 217      24.947  55.774  49.493  1.00  0.00      RA0  C
ATOM   2110  O   SER A 217      24.933  55.487  48.272  1.00  0.00      RA0  O
ATOM   2111  N   MET A 218      24.990  57.014  49.923  1.00  0.00      RA0  N
ATOM   2112  H   MET A 218      24.931  57.284  50.885  0.00  0.00      RA0  H
ATOM   2113  CA  MET A 218      25.144  58.041  48.944  1.00  0.00      RA0  C
ATOM   2114  CB  MET A 218      23.803  58.706  48.591  1.00  0.00      RA0  C
ATOM   2115  CG  MET A 218      22.653  57.799  48.141  1.00  0.00      RA0  C
ATOM   2116  SD  MET A 218      21.165  58.738  47.766  1.00  0.00      RA0  S
ATOM   2117  CE  MET A 218      21.845  59.711  46.417  1.00  0.00      RA0  C
ATOM   2118  C   MET A 218      25.988  59.106  49.490  1.00  0.00      RA0  C
ATOM   2119  O   MET A 218      25.832  59.510  50.654  1.00  0.00      RA0  O
ATOM   2120  N   VAL A 219      26.930  59.512  48.647  1.00  0.00      RA0  N
ATOM   2121  H   VAL A 219      26.961  59.167  47.703  0.00  0.00      RA0  H
ATOM   2122  CA  VAL A 219      27.901  60.529  48.935  1.00  0.00      RA0  C
ATOM   2123  CB  VAL A 219      29.334  60.028  48.704  1.00  0.00      RA0  C
ATOM   2124  CG1 VAL A 219      30.386  61.109  48.969  1.00  0.00      RA0  C
ATOM   2125  CG2 VAL A 219      29.604  58.774  49.529  1.00  0.00      RA0  C
ATOM   2126  C   VAL A 219      27.576  61.636  48.018  1.00  0.00      RA0  C
ATOM   2127  O   VAL A 219      27.308  61.407  46.812  1.00  0.00      RA0  O
ATOM   2128  N   ILE A 220      27.608  62.846  48.599  1.00  0.00      RA0  N
ATOM   2129  H   ILE A 220      27.741  62.902  49.592  0.00  0.00      RA0  H
ATOM   2130  CA  ILE A 220      27.370  64.116  47.857  1.00  0.00      RA0  C
ATOM   2131  CB  ILE A 220      26.027  64.728  48.274  1.00  0.00      RA0  C
ATOM   2132  CG2 ILE A 220      25.766  66.039  47.530  1.00  0.00      RA0  C
ATOM   2133  CG1 ILE A 220      24.863  63.747  48.141  1.00  0.00      RA0  C
ATOM   2134  CD1 ILE A 220      23.555  64.366  48.635  1.00  0.00      RA0  C
ATOM   2135  C   ILE A 220      28.455  65.138  48.131  1.00  0.00      RA0  C
ATOM   2136  O   ILE A 220      28.639  65.544  49.245  1.00  0.00      RA0  O
ATOM   2137  N   ALA A 221      29.138  65.550  47.080  1.00  0.00      RA0  N
ATOM   2138  H   ALA A 221      28.904  65.192  46.178  0.00  0.00      RA0  H
ATOM   2139  CA  ALA A 221      30.016  66.689  47.175  1.00  0.00      RA0  C
ATOM   2140  CB  ALA A 221      31.115  66.582  46.122  1.00  0.00      RA0  C
ATOM   2141  C   ALA A 221      29.315  68.035  47.070  1.00  0.00      RA0  C
ATOM   2142  O   ALA A 221      28.794  68.373  46.051  1.00  0.00      RA0  O
ATOM   2143  N   VAL A 222      29.399  68.825  48.125  1.00  0.00      RA0  N
ATOM   2144  H   VAL A 222      29.979  68.566  48.903  0.00  0.00      RA0  H
ATOM   2145  CA  VAL A 222      28.845  70.136  48.112  1.00  0.00      RA0  C
ATOM   2146  CB  VAL A 222      28.245  70.355  49.510  1.00  0.00      RA0  C
ATOM   2147  CG1 VAL A 222      27.691  71.759  49.769  1.00  0.00      RA0  C
ATOM   2148  CG2 VAL A 222      27.203  69.272  49.769  1.00  0.00      RA0  C
ATOM   2149  C   VAL A 222      29.863  71.233  47.769  1.00  0.00      RA0  C
ATOM   2150  O   VAL A 222      30.991  71.263  48.286  1.00  0.00      RA0  O
ATOM   2151  N   PRO A 223      29.443  72.125  46.877  1.00  0.00      RA0  N
ATOM   2152  CD  PRO A 223      28.121  72.100  46.264  1.00  0.00      RA0  C
ATOM   2153  CA  PRO A 223      30.273  73.196  46.298  1.00  0.00      RA0  C
ATOM   2154  CB  PRO A 223      29.336  73.906  45.318  1.00  0.00      RA0  C
ATOM   2155  CG  PRO A 223      28.286  72.869  44.962  1.00  0.00      RA0  C
ATOM   2156  C   PRO A 223      30.893  74.153  47.220  1.00  0.00      RA0  C
ATOM   2157  O   PRO A 223      30.431  74.363  48.346  1.00  0.00      RA0  O
ATOM   2158  N   GLU A 224      31.921  74.781  46.637  1.00  0.00      RA0  N
ATOM   2159  H   GLU A 224      32.127  74.441  45.719  0.00  0.00      RA0  H
ATOM   2160  CA  GLU A 224      32.917  75.736  47.292  1.00  0.00      RA0  C
ATOM   2161  CB  GLU A 224      33.774  76.526  46.275  1.00  0.00      RA0  C
ATOM   2162  CG  GLU A 224      33.665  76.181  44.777  1.00  0.00      RA0  C
ATOM   2163  CD  GLU A 224      33.879  74.702  44.500  1.00  0.00      RA0  C
ATOM   2164  OE1 GLU A 224      34.918  74.158  44.864  1.00  0.00      RA0  O
ATOM   2165  OE2 GLU A 224      32.955  74.084  43.973  1.00  0.00      RA0  O
ATOM   2166  C   GLU A 224      32.409  76.624  48.435  1.00  0.00      RA0  C
ATOM   2167  O   GLU A 224      33.091  76.724  49.477  1.00  0.00      RA0  O
ATOM   2168  N   PRO A 225      31.237  77.227  48.311  1.00  0.00      RA0  N
ATOM   2169  CD  PRO A 225      30.328  77.348  47.170  1.00  0.00      RA0  C
ATOM   2170  CA  PRO A 225      30.823  78.153  49.416  1.00  0.00      RA0  C
ATOM   2171  CB  PRO A 225      29.532  78.774  48.888  1.00  0.00      RA0  C
ATOM   2172  CG  PRO A 225      29.650  78.693  47.370  1.00  0.00      RA0  C
ATOM   2173  C   PRO A 225      30.622  77.422  50.791  1.00  0.00      RA0  C
ATOM   2174  O   PRO A 225      30.209  78.097  51.715  1.00  0.00      RA0  O
ATOM   2175  N   PHE A 226      30.869  76.095  50.860  1.00  0.00      RA0  N
ATOM   2176  H   PHE A 226      31.141  75.616  50.028  0.00  0.00      RA0  H
ATOM   2177  CA  PHE A 226      30.794  75.250  52.053  1.00  0.00      RA0  C
ATOM   2178  CB  PHE A 226      29.437  74.556  52.189  1.00  0.00      RA0  C
ATOM   2179  CG  PHE A 226      28.267  75.503  52.163  1.00  0.00      RA0  C
ATOM   2180  CD1 PHE A 226      27.298  75.358  51.178  1.00  0.00      RA0  C
ATOM   2181  CD2 PHE A 226      28.143  76.496  53.126  1.00  0.00      RA0  C
ATOM   2182  CE1 PHE A 226      26.192  76.196  51.164  1.00  0.00      RA0  C
ATOM   2183  CE2 PHE A 226      27.040  77.339  53.107  1.00  0.00      RA0  C
ATOM   2184  CZ  PHE A 226      26.063  77.182  52.133  1.00  0.00      RA0  C
ATOM   2185  C   PHE A 226      31.804  74.067  51.993  1.00  0.00      RA0  C
ATOM   2186  O   PHE A 226      32.319  73.670  53.035  1.00  0.00      RA0  O
ATOM   2187  N   GLY A 227      31.981  73.457  50.784  1.00  0.00      RA0  N
ATOM   2188  H   GLY A 227      31.435  73.788  50.015  0.00  0.00      RA0  H
ATOM   2189  CA  GLY A 227      32.671  72.192  50.564  1.00  0.00      RA0  C
ATOM   2190  C   GLY A 227      32.093  71.078  51.420  1.00  0.00      RA0  C
ATOM   2191  O   GLY A 227      30.984  71.144  51.873  1.00  0.00      RA0  O
ATOM   2192  N   GLY A 228      32.901  70.067  51.698  1.00  0.00      RA0  N
ATOM   2193  H   GLY A 228      33.715  69.976  51.127  0.00  0.00      RA0  H
ATOM   2194  CA  GLY A 228      32.526  68.965  52.569  1.00  0.00      RA0  C
ATOM   2195  C   GLY A 228      31.695  67.975  51.778  1.00  0.00      RA0  C
ATOM   2196  O   GLY A 228      31.604  68.108  50.574  1.00  0.00      RA0  O
ATOM   2197  N   ALA A 229      31.051  67.036  52.456  1.00  0.00      RA0  N
ATOM   2198  H   ALA A 229      31.116  66.976  53.452  0.00  0.00      RA0  H
ATOM   2199  CA  ALA A 229      30.195  66.053  51.816  1.00  0.00      RA0  C
ATOM   2200  CB  ALA A 229      30.960  64.750  51.573  1.00  0.00      RA0  C
ATOM   2201  C   ALA A 229      28.962  65.735  52.666  1.00  0.00      RA0  C
ATOM   2202  O   ALA A 229      28.970  65.870  53.915  1.00  0.00      RA0  O
ATOM   2203  N   ILE A 230      27.905  65.278  51.986  1.00  0.00      RA0  N
ATOM   2204  H   ILE A 230      27.979  65.122  51.001  0.00  0.00      RA0  H
ATOM   2205  CA  ILE A 230      26.701  64.858  52.643  1.00  0.00      RA0  C
ATOM   2206  CB  ILE A 230      25.478  65.586  52.079  1.00  0.00      RA0  C
ATOM   2207  CG2 ILE A 230      24.162  65.010  52.607  1.00  0.00      RA0  C
ATOM   2208  CG1 ILE A 230      25.573  67.079  52.387  1.00  0.00      RA0  C
ATOM   2209  CD1 ILE A 230      24.357  67.844  51.868  1.00  0.00      RA0  C
ATOM   2210  C   ILE A 230      26.604  63.415  52.469  1.00  0.00      RA0  C
ATOM   2211  O   ILE A 230      26.720  62.908  51.367  1.00  0.00      RA0  O
ATOM   2212  N   ILE A 231      26.335  62.749  53.569  1.00  0.00      RA0  N
ATOM   2213  H   ILE A 231      26.194  63.238  54.431  0.00  0.00      RA0  H
ATOM   2214  CA  ILE A 231      26.154  61.337  53.529  1.00  0.00      RA0  C
ATOM   2215  CB  ILE A 231      27.255  60.639  54.322  1.00  0.00      RA0  C
ATOM   2216  CG2 ILE A 231      27.123  59.120  54.240  1.00  0.00      RA0  C
ATOM   2217  CG1 ILE A 231      28.618  61.102  53.807  1.00  0.00      RA0  C
ATOM   2218  CD1 ILE A 231      29.774  60.430  54.531  1.00  0.00      RA0  C
ATOM   2219  C   ILE A 231      24.779  60.852  53.920  1.00  0.00      RA0  C
ATOM   2220  O   ILE A 231      24.309  60.988  55.048  1.00  0.00      RA0  O
ATOM   2221  N   ILE A 232      24.158  60.208  52.990  1.00  0.00      RA0  N
ATOM   2222  H   ILE A 232      24.617  59.947  52.138  0.00  0.00      RA0  H
ATOM   2223  CA  ILE A 232      22.832  59.772  53.252  1.00  0.00      RA0  C
ATOM   2224  CB  ILE A 232      21.918  60.166  52.087  1.00  0.00      RA0  C
ATOM   2225  CG2 ILE A 232      20.461  59.781  52.345  1.00  0.00      RA0  C
ATOM   2226  CG1 ILE A 232      22.053  61.652  51.765  1.00  0.00      RA0  C
ATOM   2227  CD1 ILE A 232      21.171  62.044  50.582  1.00  0.00      RA0  C
ATOM   2228  C   ILE A 232      22.786  58.316  53.466  1.00  0.00      RA0  C
ATOM   2229  O   ILE A 232      23.308  57.578  52.725  1.00  0.00      RA0  O
ATOM   2230  N   GLY A 233      22.079  57.950  54.512  1.00  0.00      RA0  N
ATOM   2231  H   GLY A 233      21.639  58.633  55.102  0.00  0.00      RA0  H
ATOM   2232  CA  GLY A 233      21.768  56.564  54.887  1.00  0.00      RA0  C
ATOM   2233  C   GLY A 233      20.277  56.378  55.195  1.00  0.00      RA0  C
ATOM   2234  O   GLY A 233      19.429  57.170  54.763  1.00  0.00      RA0  O
ATOM   2235  N   GLN A 234      19.918  55.325  55.901  1.00  0.00      RA0  N
ATOM   2236  H   GLN A 234      20.638  54.792  56.364  0.00  0.00      RA0  H
ATOM   2237  CA  GLN A 234      18.559  55.310  56.446  1.00  0.00      RA0  C
ATOM   2238  CB  GLN A 234      18.046  53.879  56.529  1.00  0.00      RA0  C
ATOM   2239  CG  GLN A 234      18.136  53.354  55.092  1.00  0.00      RA0  C
ATOM   2240  CD  GLN A 234      17.509  51.989  54.947  1.00  0.00      RA0  C
ATOM   2241  OE1 GLN A 234      16.577  51.791  54.169  1.00  0.00      RA0  O
ATOM   2242  NE2 GLN A 234      18.088  51.055  55.723  1.00  0.00      RA0  N
ATOM   2243 HE21 GLN A 234      18.865  51.306  56.307  0.00  0.00      RA0  H
ATOM   2244 HE22 GLN A 234      17.785  50.104  55.731  0.00  0.00      RA0  H
ATOM   2245  C   GLN A 234      18.436  56.199  57.746  1.00  0.00      RA0  C
ATOM   2246  O   GLN A 234      19.434  56.646  58.374  1.00  0.00      RA0  O
ATOM   2247  N   GLU A 235      17.217  56.480  58.178  1.00  0.00      RA0  N
ATOM   2248  H   GLU A 235      16.421  56.112  57.702  0.00  0.00      RA0  H
ATOM   2249  CA  GLU A 235      17.107  57.237  59.500  1.00  0.00      RA0  C
ATOM   2250  CB  GLU A 235      16.662  56.306  60.632  1.00  0.00      RA0  C
ATOM   2251  CG  GLU A 235      17.514  55.065  60.891  1.00  0.00      RA0  C
ATOM   2252  CD  GLU A 235      16.671  54.111  61.708  1.00  0.00      RA0  C
ATOM   2253  OE1 GLU A 235      16.381  53.013  61.239  1.00  0.00      RA0  O
ATOM   2254  OE2 GLU A 235      16.220  54.478  62.791  1.00  0.00      RA0  O
ATOM   2255  C   GLU A 235      18.243  58.232  59.915  1.00  0.00      RA0  C
ATOM   2256  O   GLU A 235      18.423  58.459  61.065  1.00  0.00      RA0  O
ATOM   2257  N   SER A 236      18.995  58.808  59.008  1.00  0.00      RA0  N
ATOM   2258  H   SER A 236      19.038  58.521  58.050  0.00  0.00      RA0  H
ATOM   2259  CA  SER A 236      19.963  59.846  59.350  1.00  0.00      RA0  C
ATOM   2260  CB  SER A 236      21.065  59.275  60.261  1.00  0.00      RA0  C
ATOM   2261  OG  SER A 236      21.435  57.942  59.881  1.00  0.00      RA0  O
ATOM   2262  HG  SER A 236      20.682  57.519  59.472  0.00  0.00      RA0  H
ATOM   2263  C   SER A 236      20.563  60.473  58.063  1.00  0.00      RA0  C
ATOM   2264  O   SER A 236      20.756  59.724  57.023  1.00  0.00      RA0  O
ATOM   2265  N   ILE A 237      20.876  61.777  58.133  1.00  0.00      RA0  N
ATOM   2266  H   ILE A 237      20.759  62.296  58.979  0.00  0.00      RA0  H
ATOM   2267  CA  ILE A 237      21.588  62.466  57.055  1.00  0.00      RA0  C
ATOM   2268  CB  ILE A 237      20.626  63.353  56.242  1.00  0.00      RA0  C
ATOM   2269  CG2 ILE A 237      21.361  64.261  55.254  1.00  0.00      RA0  C
ATOM   2270  CG1 ILE A 237      19.582  62.513  55.506  1.00  0.00      RA0  C
ATOM   2271  CD1 ILE A 237      18.758  63.357  54.535  1.00  0.00      RA0  C
ATOM   2272  C   ILE A 237      22.710  63.274  57.611  1.00  0.00      RA0  C
ATOM   2273  O   ILE A 237      22.500  63.922  58.622  1.00  0.00      RA0  O
ATOM   2274  N   THR A 238      23.895  63.291  56.984  1.00  0.00      RA0  N
ATOM   2275  H   THR A 238      24.106  62.636  56.259  0.00  0.00      RA0  H
ATOM   2276  CA  THR A 238      25.014  63.953  57.681  1.00  0.00      RA0  C
ATOM   2277  CB  THR A 238      25.729  62.698  58.166  1.00  0.00      RA0  C
ATOM   2278  OG1 THR A 238      24.773  61.628  58.155  1.00  0.00      RA0  O
ATOM   2279  HG1 THR A 238      25.265  60.823  58.254  0.00  0.00      RA0  H
ATOM   2280  CG2 THR A 238      26.435  62.801  59.509  1.00  0.00      RA0  C
ATOM   2281  C   THR A 238      25.915  64.821  56.868  1.00  0.00      RA0  C
ATOM   2282  O   THR A 238      26.030  64.667  55.659  1.00  0.00      RA0  O
ATOM   2283  N   TYR A 239      26.622  65.693  57.592  1.00  0.00      RA0  N
ATOM   2284  H   TYR A 239      26.594  65.657  58.592  0.00  0.00      RA0  H
ATOM   2285  CA  TYR A 239      27.512  66.629  56.963  1.00  0.00      RA0  C
ATOM   2286  CB  TYR A 239      27.118  68.078  57.251  1.00  0.00      RA0  C
ATOM   2287  CG  TYR A 239      28.104  68.979  56.550  1.00  0.00      RA0  C
ATOM   2288  CD1 TYR A 239      28.163  69.005  55.160  1.00  0.00      RA0  C
ATOM   2289  CE1 TYR A 239      29.114  69.790  54.517  1.00  0.00      RA0  C
ATOM   2290  CD2 TYR A 239      28.972  69.762  57.300  1.00  0.00      RA0  C
ATOM   2291  CE2 TYR A 239      29.922  70.543  56.657  1.00  0.00      RA0  C
ATOM   2292  CZ  TYR A 239      30.002  70.553  55.269  1.00  0.00      RA0  C
ATOM   2293  OH  TYR A 239      30.969  71.324  54.663  1.00  0.00      RA0  O
ATOM   2294  HH  TYR A 239      30.801  71.400  53.724  0.00  0.00      RA0  H
ATOM   2295  C   TYR A 239      28.904  66.335  57.425  1.00  0.00      RA0  C
ATOM   2296  O   TYR A 239      29.127  66.190  58.608  1.00  0.00      RA0  O
ATOM   2297  N   HIS A 240      29.851  66.269  56.494  1.00  0.00      RA0  N
ATOM   2298  H   HIS A 240      29.639  66.402  55.527  0.00  0.00      RA0  H
ATOM   2299  CA  HIS A 240      31.239  66.044  56.851  1.00  0.00      RA0  C
ATOM   2300  CB  HIS A 240      31.702  64.625  56.488  1.00  0.00      RA0  C
ATOM   2301  CG  HIS A 240      30.977  63.539  57.251  1.00  0.00      RA0  C
ATOM   2302  ND1 HIS A 240      31.538  62.814  58.238  1.00  0.00      RA0  N
ATOM   2303  HD1 HIS A 240      32.449  62.907  58.595  0.00  0.00      RA0  H
ATOM   2304  CD2 HIS A 240      29.670  63.082  57.053  1.00  0.00      RA0  C
ATOM   2305  NE2 HIS A 240      29.449  62.072  57.927  1.00  0.00      RA0  N
ATOM   2306  CE1 HIS A 240      30.600  61.906  58.657  1.00  0.00      RA0  C
ATOM   2307  C   HIS A 240      32.197  66.990  56.191  1.00  0.00      RA0  C
ATOM   2308  O   HIS A 240      32.158  67.084  54.974  1.00  0.00      RA0  O
ATOM   2309  N   ASN A 241      33.045  67.688  56.992  1.00  0.00      RA0  N
ATOM   2310  H   ASN A 241      32.985  67.592  57.992  0.00  0.00      RA0  H
ATOM   2311  CA  ASN A 241      34.152  68.542  56.480  1.00  0.00      RA0  C
ATOM   2312  CB  ASN A 241      33.690  69.904  55.955  1.00  0.00      RA0  C
ATOM   2313  CG  ASN A 241      34.881  70.737  55.474  1.00  0.00      RA0  C
ATOM   2314  OD1 ASN A 241      35.813  71.091  56.186  1.00  0.00      RA0  O
ATOM   2315  ND2 ASN A 241      34.799  71.052  54.172  1.00  0.00      RA0  N
ATOM   2316 HD21 ASN A 241      33.975  70.833  53.650  0.00  0.00      RA0  H
ATOM   2317 HD22 ASN A 241      35.535  71.547  53.708  0.00  0.00      RA0  H
ATOM   2318  C   ASN A 241      35.169  68.881  57.543  1.00  0.00      RA0  C
ATOM   2319  O   ASN A 241      34.887  69.712  58.391  1.00  0.00      RA0  O
ATOM   2320  N   GLY A 242      36.379  68.323  57.459  1.00  0.00      RA0  N
ATOM   2321  H   GLY A 242      36.498  67.521  56.879  0.00  0.00      RA0  H
ATOM   2322  CA  GLY A 242      37.455  68.690  58.388  1.00  0.00      RA0  C
ATOM   2323  C   GLY A 242      37.150  68.137  59.767  1.00  0.00      RA0  C
ATOM   2324  O   GLY A 242      36.675  67.021  59.868  1.00  0.00      RA0  O
ATOM   2325  N   ASP A 243      37.329  68.927  60.811  1.00  0.00      RA0  N
ATOM   2326  H   ASP A 243      37.736  69.828  60.686  0.00  0.00      RA0  H
ATOM   2327  CA  ASP A 243      36.783  68.570  62.125  1.00  0.00      RA0  C
ATOM   2328  CB  ASP A 243      37.765  68.389  63.272  1.00  0.00      RA0  C
ATOM   2329  CG  ASP A 243      37.999  66.868  63.329  1.00  0.00      RA0  C
ATOM   2330  OD1 ASP A 243      38.791  66.334  62.542  1.00  0.00      RA0  O
ATOM   2331  OD2 ASP A 243      37.339  66.187  64.118  1.00  0.00      RA0  O
ATOM   2332  C   ASP A 243      35.291  68.910  62.328  1.00  0.00      RA0  C
ATOM   2333  O   ASP A 243      34.822  68.848  63.450  1.00  0.00      RA0  O
ATOM   2334  N   LYS A 244      34.566  69.255  61.245  1.00  0.00      RA0  N
ATOM   2335  H   LYS A 244      34.993  69.206  60.342  0.00  0.00      RA0  H
ATOM   2336  CA  LYS A 244      33.081  69.463  61.249  1.00  0.00      RA0  C
ATOM   2337  CB  LYS A 244      32.737  70.691  60.369  1.00  0.00      RA0  C
ATOM   2338  CG  LYS A 244      31.286  71.211  60.235  1.00  0.00      RA0  C
ATOM   2339  CD  LYS A 244      30.771  72.082  61.392  1.00  0.00      RA0  C
ATOM   2340  CE  LYS A 244      29.333  72.625  61.230  1.00  0.00      RA0  C
ATOM   2341  NZ  LYS A 244      29.207  73.666  60.191  1.00  0.00      RA0  N
ATOM   2342  HZ1 LYS A 244      28.209  73.972  60.101  0.00  0.00      RA0  H
ATOM   2343  HZ2 LYS A 244      29.761  74.507  60.445  0.00  0.00      RA0  H
ATOM   2344  HZ3 LYS A 244      29.515  73.312  59.266  0.00  0.00      RA0  H
ATOM   2345  C   LYS A 244      32.212  68.275  60.874  1.00  0.00      RA0  C
ATOM   2346  O   LYS A 244      32.456  67.571  59.913  1.00  0.00      RA0  O
ATOM   2347  N   TYR A 245      31.125  68.174  61.614  1.00  0.00      RA0  N
ATOM   2348  H   TYR A 245      30.982  68.797  62.384  0.00  0.00      RA0  H
ATOM   2349  CA  TYR A 245      30.160  67.104  61.562  1.00  0.00      RA0  C
ATOM   2350  CB  TYR A 245      30.686  65.972  62.453  1.00  0.00      RA0  C
ATOM   2351  CG  TYR A 245      29.734  64.803  62.543  1.00  0.00      RA0  C
ATOM   2352  CD1 TYR A 245      29.891  63.719  61.689  1.00  0.00      RA0  C
ATOM   2353  CE1 TYR A 245      29.052  62.617  61.808  1.00  0.00      RA0  C
ATOM   2354  CD2 TYR A 245      28.721  64.794  63.497  1.00  0.00      RA0  C
ATOM   2355  CE2 TYR A 245      27.872  63.700  63.604  1.00  0.00      RA0  C
ATOM   2356  CZ  TYR A 245      28.040  62.608  62.762  1.00  0.00      RA0  C
ATOM   2357  OH  TYR A 245      27.200  61.519  62.872  1.00  0.00      RA0  O
ATOM   2358  HH  TYR A 245      26.543  61.693  63.532  0.00  0.00      RA0  H
ATOM   2359  C   TYR A 245      28.766  67.602  62.041  1.00  0.00      RA0  C
ATOM   2360  O   TYR A 245      28.658  68.188  63.128  1.00  0.00      RA0  O
ATOM   2361  N   LEU A 246      27.717  67.441  61.208  1.00  0.00      RA0  N
ATOM   2362  H   LEU A 246      27.857  66.945  60.347  0.00  0.00      RA0  H
ATOM   2363  CA  LEU A 246      26.295  67.638  61.633  1.00  0.00      RA0  C
ATOM   2364  CB  LEU A 246      25.672  68.844  60.929  1.00  0.00      RA0  C
ATOM   2365  CG  LEU A 246      26.293  70.199  61.262  1.00  0.00      RA0  C
ATOM   2366  CD1 LEU A 246      25.779  71.288  60.319  1.00  0.00      RA0  C
ATOM   2367  CD2 LEU A 246      26.092  70.573  62.731  1.00  0.00      RA0  C
ATOM   2368  C   LEU A 246      25.506  66.454  61.241  1.00  0.00      RA0  C
ATOM   2369  O   LEU A 246      25.915  65.677  60.380  1.00  0.00      RA0  O
ATOM   2370  N   ALA A 247      24.358  66.309  61.864  1.00  0.00      RA0  N
ATOM   2371  H   ALA A 247      23.982  66.950  62.538  0.00  0.00      RA0  H
ATOM   2372  CA  ALA A 247      23.557  65.134  61.599  1.00  0.00      RA0  C
ATOM   2373  CB  ALA A 247      24.159  63.893  62.265  1.00  0.00      RA0  C
ATOM   2374  C   ALA A 247      22.126  65.242  62.108  1.00  0.00      RA0  C
ATOM   2375  O   ALA A 247      21.895  65.786  63.162  1.00  0.00      RA0  O
ATOM   2376  N   ILE A 248      21.194  64.689  61.329  1.00  0.00      RA0  N
ATOM   2377  H   ILE A 248      21.471  64.212  60.489  0.00  0.00      RA0  H
ATOM   2378  CA  ILE A 248      19.798  64.708  61.632  1.00  0.00      RA0  C
ATOM   2379  CB  ILE A 248      19.058  65.758  60.790  1.00  0.00      RA0  C
ATOM   2380  CG2 ILE A 248      19.349  67.182  61.270  1.00  0.00      RA0  C
ATOM   2381  CG1 ILE A 248      19.363  65.593  59.300  1.00  0.00      RA0  C
ATOM   2382  CD1 ILE A 248      18.514  66.524  58.437  1.00  0.00      RA0  C
ATOM   2383  C   ILE A 248      19.262  63.337  61.379  1.00  0.00      RA0  C
ATOM   2384  O   ILE A 248      19.752  62.646  60.515  1.00  0.00      RA0  O
ATOM   2385  N   ALA A 249      18.253  62.943  62.176  1.00  0.00      RA0  N
ATOM   2386  H   ALA A 249      17.922  63.575  62.875  0.00  0.00      RA0  H
ATOM   2387  CA  ALA A 249      17.534  61.652  62.062  1.00  0.00      RA0  C
ATOM   2388  CB  ALA A 249      17.773  60.794  63.305  1.00  0.00      RA0  C
ATOM   2389  C   ALA A 249      16.059  61.942  61.942  1.00  0.00      RA0  C
ATOM   2390  O   ALA A 249      15.266  61.538  62.788  1.00  0.00      RA0  O
ATOM   2391  N   PRO A 250      15.682  62.652  60.886  1.00  0.00      RA0  N
ATOM   2392  CD  PRO A 250      16.470  63.050  59.719  1.00  0.00      RA0  C
ATOM   2393  CA  PRO A 250      14.276  62.952  60.696  1.00  0.00      RA0  C
ATOM   2394  CB  PRO A 250      14.258  63.864  59.464  1.00  0.00      RA0  C
ATOM   2395  CG  PRO A 250      15.464  63.430  58.646  1.00  0.00      RA0  C
ATOM   2396  C   PRO A 250      13.522  61.630  60.514  1.00  0.00      RA0  C
ATOM   2397  O   PRO A 250      13.781  60.808  59.634  1.00  0.00      RA0  O
ATOM   2398  N   PRO A 251      12.577  61.388  61.402  1.00  0.00      RA0  N
ATOM   2399  CD  PRO A 251      12.229  62.223  62.546  1.00  0.00      RA0  C
ATOM   2400  CA  PRO A 251      11.737  60.213  61.277  1.00  0.00      RA0  C
ATOM   2401  CB  PRO A 251      10.744  60.373  62.433  1.00  0.00      RA0  C
ATOM   2402  CG  PRO A 251      11.438  61.284  63.444  1.00  0.00      RA0  C
ATOM   2403  C   PRO A 251      11.049  60.114  59.938  1.00  0.00      RA0  C
ATOM   2404  O   PRO A 251      10.898  58.974  59.519  1.00  0.00      RA0  O
ATOM   2405  N   ILE A 252      10.673  61.219  59.280  1.00  0.00      RA0  N
ATOM   2406  H   ILE A 252      10.832  62.096  59.727  0.00  0.00      RA0  H
ATOM   2407  CA  ILE A 252       9.985  61.147  57.965  1.00  0.00      RA0  C
ATOM   2408  CB  ILE A 252       9.946  62.549  57.336  1.00  0.00      RA0  C
ATOM   2409  CG2 ILE A 252       9.204  62.567  55.997  1.00  0.00      RA0  C
ATOM   2410  CG1 ILE A 252       9.364  63.579  58.305  1.00  0.00      RA0  C
ATOM   2411  CD1 ILE A 252       9.444  65.000  57.743  1.00  0.00      RA0  C
ATOM   2412  C   ILE A 252      10.650  60.155  56.986  1.00  0.00      RA0  C
ATOM   2413  O   ILE A 252       9.968  59.558  56.101  1.00  0.00      RA0  O
ATOM   2414  N   ILE A 253      11.953  59.935  57.190  1.00  0.00      RA0  N
ATOM   2415  H   ILE A 253      12.406  60.291  58.007  0.00  0.00      RA0  H
ATOM   2416  CA  ILE A 253      12.807  59.233  56.261  1.00  0.00      RA0  C
ATOM   2417  CB  ILE A 253      14.150  59.964  56.162  1.00  0.00      RA0  C
ATOM   2418  CG2 ILE A 253      15.229  59.177  55.413  1.00  0.00      RA0  C
ATOM   2419  CG1 ILE A 253      13.897  61.326  55.514  1.00  0.00      RA0  C
ATOM   2420  CD1 ILE A 253      15.190  62.081  55.221  1.00  0.00      RA0  C
ATOM   2421  C   ILE A 253      12.945  57.826  56.658  1.00  0.00      RA0  C
ATOM   2422  O   ILE A 253      13.162  56.958  55.825  1.00  0.00      RA0  O
ATOM   2423  N   LYS A 254      12.847  57.542  57.932  1.00  0.00      RA0  N
ATOM   2424  H   LYS A 254      12.579  58.231  58.605  0.00  0.00      RA0  H
ATOM   2425  CA  LYS A 254      12.995  56.132  58.340  1.00  0.00      RA0  C
ATOM   2426  CB  LYS A 254      12.635  56.026  59.829  1.00  0.00      RA0  C
ATOM   2427  CG  LYS A 254      13.000  54.698  60.499  1.00  0.00      RA0  C
ATOM   2428  CD  LYS A 254      12.531  54.593  61.950  1.00  0.00      RA0  C
ATOM   2429  CE  LYS A 254      12.785  53.200  62.534  1.00  0.00      RA0  C
ATOM   2430  NZ  LYS A 254      14.221  52.914  62.534  1.00  0.00      RA0  N
ATOM   2431  HZ1 LYS A 254      14.487  51.965  62.846  0.00  0.00      RA0  H
ATOM   2432  HZ2 LYS A 254      14.664  53.046  61.596  0.00  0.00      RA0  H
ATOM   2433  HZ3 LYS A 254      14.767  53.600  63.099  0.00  0.00      RA0  H
ATOM   2434  C   LYS A 254      12.271  55.082  57.522  1.00  0.00      RA0  C
ATOM   2435  O   LYS A 254      12.557  53.919  57.632  1.00  0.00      RA0  O
ATOM   2436  N   GLN A 255      11.315  55.511  56.719  1.00  0.00      RA0  N
ATOM   2437  H   GLN A 255      11.291  56.458  56.422  0.00  0.00      RA0  H
ATOM   2438  CA  GLN A 255      10.381  54.592  56.087  1.00  0.00      RA0  C
ATOM   2439  CB  GLN A 255       9.141  55.318  55.560  1.00  0.00      RA0  C
ATOM   2440  CG  GLN A 255       8.328  56.172  56.527  1.00  0.00      RA0  C
ATOM   2441  CD  GLN A 255       7.264  56.887  55.712  1.00  0.00      RA0  C
ATOM   2442  OE1 GLN A 255       6.239  56.334  55.328  1.00  0.00      RA0  O
ATOM   2443  NE2 GLN A 255       7.573  58.165  55.447  1.00  0.00      RA0  N
ATOM   2444 HE21 GLN A 255       8.448  58.547  55.757  0.00  0.00      RA0  H
ATOM   2445 HE22 GLN A 255       6.973  58.781  54.939  0.00  0.00      RA0  H
ATOM   2446  C   GLN A 255      11.026  54.016  54.916  1.00  0.00      RA0  C
ATOM   2447  O   GLN A 255      11.449  52.899  54.974  1.00  0.00      RA0  O
ATOM   2448  N   SER A 256      11.180  54.748  53.849  1.00  0.00      RA0  N
ATOM   2449  H   SER A 256      11.051  55.735  53.817  0.00  0.00      RA0  H
ATOM   2450  CA  SER A 256      11.745  54.169  52.648  1.00  0.00      RA0  C
ATOM   2451  CB  SER A 256      10.621  54.207  51.633  1.00  0.00      RA0  C
ATOM   2452  OG  SER A 256       9.395  54.054  52.378  1.00  0.00      RA0  O
ATOM   2453  HG  SER A 256       9.464  53.187  52.774  0.00  0.00      RA0  H
ATOM   2454  C   SER A 256      13.151  54.660  52.487  1.00  0.00      RA0  C
ATOM   2455  O   SER A 256      13.605  55.575  53.177  1.00  0.00      RA0  O
ATOM   2456  N   THR A 257      13.845  54.023  51.573  1.00  0.00      RA0  N
ATOM   2457  H   THR A 257      13.469  53.279  51.026  0.00  0.00      RA0  H
ATOM   2458  CA  THR A 257      15.250  54.314  51.339  1.00  0.00      RA0  C
ATOM   2459  CB  THR A 257      15.816  52.993  50.873  1.00  0.00      RA0  C
ATOM   2460  OG1 THR A 257      15.157  51.965  51.627  1.00  0.00      RA0  O
ATOM   2461  HG1 THR A 257      15.535  51.983  52.509  0.00  0.00      RA0  H
ATOM   2462  CG2 THR A 257      17.339  52.907  50.984  1.00  0.00      RA0  C
ATOM   2463  C   THR A 257      15.386  55.454  50.365  1.00  0.00      RA0  C
ATOM   2464  O   THR A 257      14.678  55.506  49.360  1.00  0.00      RA0  O
ATOM   2465  N   ILE A 258      16.294  56.375  50.645  1.00  0.00      RA0  N
ATOM   2466  H   ILE A 258      16.964  56.234  51.371  0.00  0.00      RA0  H
ATOM   2467  CA  ILE A 258      16.440  57.489  49.745  1.00  0.00      RA0  C
ATOM   2468  CB  ILE A 258      17.073  58.706  50.417  1.00  0.00      RA0  C
ATOM   2469  CG2 ILE A 258      17.473  59.763  49.383  1.00  0.00      RA0  C
ATOM   2470  CG1 ILE A 258      16.117  59.287  51.456  1.00  0.00      RA0  C
ATOM   2471  CD1 ILE A 258      16.642  60.604  52.024  1.00  0.00      RA0  C
ATOM   2472  C   ILE A 258      17.329  56.940  48.653  1.00  0.00      RA0  C
ATOM   2473  O   ILE A 258      18.347  56.369  48.893  1.00  0.00      RA0  O
ATOM   2474  N   VAL A 259      16.883  57.094  47.416  1.00  0.00      RA0  N
ATOM   2475  H   VAL A 259      16.010  57.551  47.286  0.00  0.00      RA0  H
ATOM   2476  CA  VAL A 259      17.580  56.520  46.268  1.00  0.00      RA0  C
ATOM   2477  CB  VAL A 259      16.568  55.688  45.467  1.00  0.00      RA0  C
ATOM   2478  CG1 VAL A 259      17.175  54.939  44.279  1.00  0.00      RA0  C
ATOM   2479  CG2 VAL A 259      15.847  54.727  46.400  1.00  0.00      RA0  C
ATOM   2480  C   VAL A 259      18.363  57.483  45.282  1.00  0.00      RA0  C
ATOM   2481  O   VAL A 259      19.333  57.041  44.635  1.00  0.00      RA0  O
ATOM   2482  N   CYS A 260      17.886  58.740  45.121  1.00  0.00      RA0  N
ATOM   2483  H   CYS A 260      17.092  59.096  45.615  0.00  0.00      RA0  H
ATOM   2484  CA  CYS A 260      18.561  59.607  44.216  1.00  0.00      RA0  C
ATOM   2485  CB  CYS A 260      17.906  59.480  42.838  1.00  0.00      RA0  C
ATOM   2486  SG  CYS A 260      16.134  59.857  42.880  1.00  0.00      RA0  S
ATOM   2487  C   CYS A 260      18.570  60.999  44.726  1.00  0.00      RA0  C
ATOM   2488  O   CYS A 260      17.741  61.263  45.543  1.00  0.00      RA0  O
ATOM   2489  N   HIS A 261      19.511  61.863  44.286  1.00  0.00      RA0  N
ATOM   2490  H   HIS A 261      20.162  61.644  43.557  0.00  0.00      RA0  H
ATOM   2491  CA  HIS A 261      19.524  63.207  44.700  1.00  0.00      RA0  C
ATOM   2492  CB  HIS A 261      20.531  63.435  45.834  1.00  0.00      RA0  C
ATOM   2493  CG  HIS A 261      21.879  63.834  45.277  1.00  0.00      RA0  C
ATOM   2494  ND1 HIS A 261      22.302  65.112  45.219  1.00  0.00      RA0  N
ATOM   2495  HD1 HIS A 261      21.810  65.898  45.535  0.00  0.00      RA0  H
ATOM   2496  CD2 HIS A 261      22.875  63.007  44.747  1.00  0.00      RA0  C
ATOM   2497  NE2 HIS A 261      23.903  63.806  44.366  1.00  0.00      RA0  N
ATOM   2498  CE1 HIS A 261      23.550  65.098  44.653  1.00  0.00      RA0  C
ATOM   2499  C   HIS A 261      19.803  64.114  43.581  1.00  0.00      RA0  C
ATOM   2500  O   HIS A 261      20.328  63.719  42.583  1.00  0.00      RA0  O
ATOM   2501  N   ASN A 262      19.534  65.380  43.702  1.00  0.00      RA0  N
ATOM   2502  H   ASN A 262      19.029  65.733  44.493  0.00  0.00      RA0  H
ATOM   2503  CA  ASN A 262      20.018  66.287  42.645  1.00  0.00      RA0  C
ATOM   2504  CB  ASN A 262      18.977  66.418  41.530  1.00  0.00      RA0  C
ATOM   2505  CG  ASN A 262      19.306  67.668  40.739  1.00  0.00      RA0  C
ATOM   2506  OD1 ASN A 262      20.297  67.728  40.022  1.00  0.00      RA0  O
ATOM   2507  ND2 ASN A 262      18.484  68.707  40.979  1.00  0.00      RA0  N
ATOM   2508 HD21 ASN A 262      17.647  68.615  41.520  0.00  0.00      RA0  H
ATOM   2509 HD22 ASN A 262      18.744  69.625  40.657  0.00  0.00      RA0  H
ATOM   2510  C   ASN A 262      20.247  67.672  43.147  1.00  0.00      RA0  C
ATOM   2511  O   ASN A 262      19.477  68.083  43.992  1.00  0.00      RA0  O
ATOM   2512  N   ARG A 263      21.235  68.411  42.657  1.00  0.00      RA0  N
ATOM   2513  H   ARG A 263      21.646  68.133  41.786  0.00  0.00      RA0  H
ATOM   2514  CA  ARG A 263      21.490  69.797  43.190  1.00  0.00      RA0  C
ATOM   2515  CB  ARG A 263      22.930  70.182  42.845  1.00  0.00      RA0  C
ATOM   2516  CG  ARG A 263      23.439  71.464  43.501  1.00  0.00      RA0  C
ATOM   2517  CD  ARG A 263      24.932  71.666  43.228  1.00  0.00      RA0  C
ATOM   2518  NE  ARG A 263      25.732  70.589  43.820  1.00  0.00      RA0  N
ATOM   2519  HE  ARG A 263      25.431  70.247  44.721  0.00  0.00      RA0  H
ATOM   2520  CZ  ARG A 263      26.902  70.199  43.222  1.00  0.00      RA0  C
ATOM   2521  NH1 ARG A 263      27.282  70.742  42.047  1.00  0.00      RA0  N
ATOM   2522 HH11 ARG A 263      28.187  70.516  41.654  0.00  0.00      RA0  H
ATOM   2523 HH12 ARG A 263      26.706  71.383  41.534  0.00  0.00      RA0  H
ATOM   2524  NH2 ARG A 263      27.697  69.289  43.814  1.00  0.00      RA0  N
ATOM   2525 HH21 ARG A 263      28.544  68.978  43.366  0.00  0.00      RA0  H
ATOM   2526 HH22 ARG A 263      27.529  68.894  44.729  0.00  0.00      RA0  H
ATOM   2527  C   ARG A 263      20.477  70.830  42.677  1.00  0.00      RA0  C
ATOM   2528  O   ARG A 263      20.446  71.074  41.475  1.00  0.00      RA0  O
ATOM   2529  N   VAL A 264      19.680  71.446  43.558  1.00  0.00      RA0  N
ATOM   2530  H   VAL A 264      19.838  71.286  44.534  0.00  0.00      RA0  H
ATOM   2531  CA  VAL A 264      18.791  72.524  43.172  1.00  0.00      RA0  C
ATOM   2532  CB  VAL A 264      17.677  72.744  44.195  1.00  0.00      RA0  C
ATOM   2533  CG1 VAL A 264      16.649  73.761  43.692  1.00  0.00      RA0  C
ATOM   2534  CG2 VAL A 264      17.015  71.412  44.530  1.00  0.00      RA0  C
ATOM   2535  C   VAL A 264      19.552  73.799  42.880  1.00  0.00      RA0  C
ATOM   2536  O   VAL A 264      19.778  74.122  41.714  1.00  0.00      RA0  O
ATOM   2537  N   ASP A 265      19.975  74.513  43.929  1.00  0.00      RA0  N
ATOM   2538  H   ASP A 265      19.799  74.189  44.858  0.00  0.00      RA0  H
ATOM   2539  CA  ASP A 265      20.723  75.810  43.812  1.00  0.00      RA0  C
ATOM   2540  CB  ASP A 265      20.496  76.771  44.982  1.00  0.00      RA0  C
ATOM   2541  CG  ASP A 265      19.250  76.448  45.762  1.00  0.00      RA0  C
ATOM   2542  OD1 ASP A 265      18.164  76.494  45.203  1.00  0.00      RA0  O
ATOM   2543  OD2 ASP A 265      19.363  76.162  46.947  1.00  0.00      RA0  O
ATOM   2544  C   ASP A 265      22.281  75.576  43.768  1.00  0.00      RA0  C
ATOM   2545  O   ASP A 265      22.802  74.857  44.633  1.00  0.00      RA0  O
ATOM   2546  N   PRO A 266      23.042  76.137  42.816  1.00  0.00      RA0  N
ATOM   2547  CD  PRO A 266      22.539  76.902  41.683  1.00  0.00      RA0  C
ATOM   2548  CA  PRO A 266      24.541  76.013  42.816  1.00  0.00      RA0  C
ATOM   2549  CB  PRO A 266      24.934  76.931  41.654  1.00  0.00      RA0  C
ATOM   2550  CG  PRO A 266      23.722  76.942  40.721  1.00  0.00      RA0  C
ATOM   2551  C   PRO A 266      25.320  76.342  44.147  1.00  0.00      RA0  C
ATOM   2552  O   PRO A 266      26.410  75.766  44.416  1.00  0.00      RA0  O
ATOM   2553  N   ASN A 267      24.755  77.235  45.003  1.00  0.00      RA0  N
ATOM   2554  H   ASN A 267      23.915  77.691  44.714  0.00  0.00      RA0  H
ATOM   2555  CA  ASN A 267      25.251  77.379  46.419  1.00  0.00      RA0  C
ATOM   2556  CB  ASN A 267      24.436  78.389  47.199  1.00  0.00      RA0  C
ATOM   2557  CG  ASN A 267      25.261  78.821  48.389  1.00  0.00      RA0  C
ATOM   2558  OD1 ASN A 267      24.852  78.695  49.536  1.00  0.00      RA0  O
ATOM   2559  ND2 ASN A 267      26.405  79.436  48.061  1.00  0.00      RA0  N
ATOM   2560 HD21 ASN A 267      26.713  79.538  47.114  0.00  0.00      RA0  H
ATOM   2561 HD22 ASN A 267      27.020  79.797  48.766  0.00  0.00      RA0  H
ATOM   2562  C   ASN A 267      25.424  76.028  47.154  1.00  0.00      RA0  C
ATOM   2563  O   ASN A 267      26.118  75.931  48.138  1.00  0.00      RA0  O
ATOM   2564  N   GLY A 268      24.765  75.004  46.657  1.00  0.00      RA0  N
ATOM   2565  H   GLY A 268      24.188  75.112  45.852  0.00  0.00      RA0  H
ATOM   2566  CA  GLY A 268      24.700  73.754  47.326  1.00  0.00      RA0  C
ATOM   2567  C   GLY A 268      23.653  73.828  48.419  1.00  0.00      RA0  C
ATOM   2568  O   GLY A 268      23.646  72.934  49.287  1.00  0.00      RA0  O
ATOM   2569  N   SER A 269      22.755  74.830  48.357  1.00  0.00      RA0  N
ATOM   2570  H   SER A 269      22.629  75.363  47.523  0.00  0.00      RA0  H
ATOM   2571  CA  SER A 269      21.868  75.150  49.509  1.00  0.00      RA0  C
ATOM   2572  CB  SER A 269      21.434  76.606  49.453  1.00  0.00      RA0  C
ATOM   2573  OG  SER A 269      22.590  77.449  49.511  1.00  0.00      RA0  O
ATOM   2574  HG  SER A 269      23.333  76.861  49.662  0.00  0.00      RA0  H
ATOM   2575  C   SER A 269      20.680  74.265  49.557  1.00  0.00      RA0  C
ATOM   2576  O   SER A 269      20.175  73.970  50.569  1.00  0.00      RA0  O
ATOM   2577  N   ARG A 270      20.308  73.753  48.423  1.00  0.00      RA0  N
ATOM   2578  H   ARG A 270      20.690  74.046  47.548  0.00  0.00      RA0  H
ATOM   2579  CA  ARG A 270      19.190  72.804  48.347  1.00  0.00      RA0  C
ATOM   2580  CB  ARG A 270      17.866  73.485  48.000  1.00  0.00      RA0  C
ATOM   2581  CG  ARG A 270      17.335  74.426  49.080  1.00  0.00      RA0  C
ATOM   2582  CD  ARG A 270      16.082  75.156  48.617  1.00  0.00      RA0  C
ATOM   2583  NE  ARG A 270      16.344  75.878  47.376  1.00  0.00      RA0  N
ATOM   2584  HE  ARG A 270      17.311  75.967  47.069  0.00  0.00      RA0  H
ATOM   2585  CZ  ARG A 270      15.307  76.413  46.677  1.00  0.00      RA0  C
ATOM   2586  NH1 ARG A 270      14.049  76.280  47.157  1.00  0.00      RA0  N
ATOM   2587 HH11 ARG A 270      13.248  76.657  46.686  0.00  0.00      RA0  H
ATOM   2588 HH12 ARG A 270      13.876  75.791  48.017  0.00  0.00      RA0  H
ATOM   2589  NH2 ARG A 270      15.557  77.061  45.521  1.00  0.00      RA0  N
ATOM   2590 HH21 ARG A 270      14.874  77.507  44.943  0.00  0.00      RA0  H
ATOM   2591 HH22 ARG A 270      16.519  77.096  45.199  0.00  0.00      RA0  H
ATOM   2592  C   ARG A 270      19.385  71.641  47.425  1.00  0.00      RA0  C
ATOM   2593  O   ARG A 270      20.097  71.755  46.451  1.00  0.00      RA0  O
ATOM   2594  N   TYR A 271      18.749  70.542  47.748  1.00  0.00      RA0  N
ATOM   2595  H   TYR A 271      18.116  70.526  48.530  0.00  0.00      RA0  H
ATOM   2596  CA  TYR A 271      18.977  69.267  47.051  1.00  0.00      RA0  C
ATOM   2597  CB  TYR A 271      19.975  68.385  47.807  1.00  0.00      RA0  C
ATOM   2598  CG  TYR A 271      21.398  68.804  47.524  1.00  0.00      RA0  C
ATOM   2599  CD1 TYR A 271      22.059  69.692  48.366  1.00  0.00      RA0  C
ATOM   2600  CE1 TYR A 271      23.363  70.080  48.079  1.00  0.00      RA0  C
ATOM   2601  CD2 TYR A 271      22.051  68.290  46.412  1.00  0.00      RA0  C
ATOM   2602  CE2 TYR A 271      23.355  68.675  46.128  1.00  0.00      RA0  C
ATOM   2603  CZ  TYR A 271      24.007  69.583  46.952  1.00  0.00      RA0  C
ATOM   2604  OH  TYR A 271      25.292  69.994  46.644  1.00  0.00      RA0  O
ATOM   2605  HH  TYR A 271      25.620  70.469  47.403  0.00  0.00      RA0  H
ATOM   2606  C   TYR A 271      17.618  68.559  47.010  1.00  0.00      RA0  C
ATOM   2607  O   TYR A 271      16.786  68.730  48.022  1.00  0.00      RA0  O
ATOM   2608  N   LEU A 272      17.365  67.791  45.903  1.00  0.00      RA0  N
ATOM   2609  H   LEU A 272      18.088  67.681  45.224  0.00  0.00      RA0  H
ATOM   2610  CA  LEU A 272      16.147  66.939  45.798  1.00  0.00      RA0  C
ATOM   2611  CB  LEU A 272      15.630  66.966  44.367  1.00  0.00      RA0  C
ATOM   2612  CG  LEU A 272      15.113  68.337  43.948  1.00  0.00      RA0  C
ATOM   2613  CD1 LEU A 272      14.894  68.415  42.439  1.00  0.00      RA0  C
ATOM   2614  CD2 LEU A 272      13.873  68.742  44.744  1.00  0.00      RA0  C
ATOM   2615  C   LEU A 272      16.543  65.532  46.172  1.00  0.00      RA0  C
ATOM   2616  O   LEU A 272      17.659  65.126  45.927  1.00  0.00      RA0  O
ATOM   2617  N   LEU A 273      15.672  64.817  46.863  1.00  0.00      RA0  N
ATOM   2618  H   LEU A 273      14.770  65.183  47.109  0.00  0.00      RA0  H
ATOM   2619  CA  LEU A 273      15.954  63.477  47.291  1.00  0.00      RA0  C
ATOM   2620  CB  LEU A 273      16.123  63.412  48.811  1.00  0.00      RA0  C
ATOM   2621  CG  LEU A 273      17.043  64.455  49.449  1.00  0.00      RA0  C
ATOM   2622  CD1 LEU A 273      16.882  64.464  50.969  1.00  0.00      RA0  C
ATOM   2623  CD2 LEU A 273      18.505  64.290  49.038  1.00  0.00      RA0  C
ATOM   2624  C   LEU A 273      14.711  62.715  46.955  1.00  0.00      RA0  C
ATOM   2625  O   LEU A 273      13.616  63.122  47.372  1.00  0.00      RA0  O
ATOM   2626  N   GLY A 274      14.882  61.576  46.300  1.00  0.00      RA0  N
ATOM   2627  H   GLY A 274      15.814  61.279  46.077  0.00  0.00      RA0  H
ATOM   2628  CA  GLY A 274      13.802  60.663  45.974  1.00  0.00      RA0  C
ATOM   2629  C   GLY A 274      13.873  59.328  46.633  1.00  0.00      RA0  C
ATOM   2630  O   GLY A 274      14.920  58.782  46.584  1.00  0.00      RA0  O
ATOM   2631  N   ASP A 275      12.768  58.855  47.191  1.00  0.00      RA0  N
ATOM   2632  H   ASP A 275      11.975  59.461  47.107  0.00  0.00      RA0  H
ATOM   2633  CA  ASP A 275      12.504  57.553  47.800  1.00  0.00      RA0  C
ATOM   2634  CB  ASP A 275      11.315  57.971  48.626  1.00  0.00      RA0  C
ATOM   2635  CG  ASP A 275      10.966  56.919  49.586  1.00  0.00      RA0  C
ATOM   2636  OD1 ASP A 275      11.876  56.252  50.037  1.00  0.00      RA0  O
ATOM   2637  OD2 ASP A 275       9.786  56.746  49.840  1.00  0.00      RA0  O
ATOM   2638  C   ASP A 275      12.258  56.453  46.827  1.00  0.00      RA0  C
ATOM   2639  O   ASP A 275      11.993  56.724  45.633  1.00  0.00      RA0  O
ATOM   2640  N   MET A 276      12.209  55.217  47.387  1.00  0.00      RA0  N
ATOM   2641  H   MET A 276      12.434  55.187  48.367  0.00  0.00      RA0  H
ATOM   2642  CA  MET A 276      11.684  54.092  46.688  1.00  0.00      RA0  C
ATOM   2643  CB  MET A 276      11.972  52.785  47.431  1.00  0.00      RA0  C
ATOM   2644  CG  MET A 276      13.441  52.400  47.567  1.00  0.00      RA0  C
ATOM   2645  SD  MET A 276      13.649  50.857  48.467  1.00  0.00      RA0  S
ATOM   2646  CE  MET A 276      12.549  49.840  47.470  1.00  0.00      RA0  C
ATOM   2647  C   MET A 276      10.200  54.185  46.595  1.00  0.00      RA0  C
ATOM   2648  O   MET A 276       9.584  53.710  45.688  1.00  0.00      RA0  O
ATOM   2649  N   GLU A 277       9.575  54.859  47.514  1.00  0.00      RA0  N
ATOM   2650  H   GLU A 277      10.053  55.343  48.252  0.00  0.00      RA0  H
ATOM   2651  CA  GLU A 277       8.138  54.863  47.543  1.00  0.00      RA0  C
ATOM   2652  CB  GLU A 277       7.475  54.670  48.908  1.00  0.00      RA0  C
ATOM   2653  CG  GLU A 277       6.104  53.990  48.751  1.00  0.00      RA0  C
ATOM   2654  CD  GLU A 277       5.080  54.528  49.736  1.00  0.00      RA0  C
ATOM   2655  OE1 GLU A 277       4.867  53.918  50.777  1.00  0.00      RA0  O
ATOM   2656  OE2 GLU A 277       4.446  55.541  49.451  1.00  0.00      RA0  O
ATOM   2657  C   GLU A 277       7.651  56.086  46.856  1.00  0.00      RA0  C
ATOM   2658  O   GLU A 277       6.416  56.384  46.847  1.00  0.00      RA0  O
ATOM   2659  N   GLY A 278       8.578  56.814  46.257  1.00  0.00      RA0  N
ATOM   2660  H   GLY A 278       9.557  56.652  46.368  0.00  0.00      RA0  H
ATOM   2661  CA  GLY A 278       8.137  57.858  45.352  1.00  0.00      RA0  C
ATOM   2662  C   GLY A 278       8.018  59.228  46.056  1.00  0.00      RA0  C
ATOM   2663  O   GLY A 278       7.480  60.122  45.434  1.00  0.00      RA0  O
ATOM   2664  N   ARG A 279       8.493  59.398  47.306  1.00  0.00      RA0  N
ATOM   2665  H   ARG A 279       8.993  58.664  47.760  0.00  0.00      RA0  H
ATOM   2666  CA  ARG A 279       8.362  60.691  47.973  1.00  0.00      RA0  C
ATOM   2667  CB  ARG A 279       8.467  60.461  49.480  1.00  0.00      RA0  C
ATOM   2668  CG  ARG A 279       7.421  59.458  49.984  1.00  0.00      RA0  C
ATOM   2669  CD  ARG A 279       7.640  59.013  51.437  1.00  0.00      RA0  C
ATOM   2670  NE  ARG A 279       6.555  58.138  51.888  1.00  0.00      RA0  N
ATOM   2671  HE  ARG A 279       5.655  58.562  52.012  0.00  0.00      RA0  H
ATOM   2672  CZ  ARG A 279       6.740  56.783  51.978  1.00  0.00      RA0  C
ATOM   2673  NH1 ARG A 279       7.947  56.249  51.714  1.00  0.00      RA0  N
ATOM   2674 HH11 ARG A 279       8.178  55.280  51.885  0.00  0.00      RA0  H
ATOM   2675 HH12 ARG A 279       8.705  56.768  51.292  0.00  0.00      RA0  H
ATOM   2676  NH2 ARG A 279       5.702  55.995  52.317  1.00  0.00      RA0  N
ATOM   2677 HH21 ARG A 279       5.695  55.005  52.093  0.00  0.00      RA0  H
ATOM   2678 HH22 ARG A 279       4.866  56.336  52.745  0.00  0.00      RA0  H
ATOM   2679  C   ARG A 279       9.493  61.541  47.431  1.00  0.00      RA0  C
ATOM   2680  O   ARG A 279      10.579  61.072  47.185  1.00  0.00      RA0  O
ATOM   2681  N   LEU A 280       9.241  62.828  47.277  1.00  0.00      RA0  N
ATOM   2682  H   LEU A 280       8.370  63.222  47.573  0.00  0.00      RA0  H
ATOM   2683  CA  LEU A 280      10.282  63.698  46.866  1.00  0.00      RA0  C
ATOM   2684  CB  LEU A 280       9.792  64.543  45.688  1.00  0.00      RA0  C
ATOM   2685  CG  LEU A 280      10.725  65.691  45.302  1.00  0.00      RA0  C
ATOM   2686  CD1 LEU A 280      12.142  65.202  45.025  1.00  0.00      RA0  C
ATOM   2687  CD2 LEU A 280      10.173  66.501  44.130  1.00  0.00      RA0  C
ATOM   2688  C   LEU A 280      10.473  64.499  48.056  1.00  0.00      RA0  C
ATOM   2689  O   LEU A 280       9.497  64.898  48.644  1.00  0.00      RA0  O
ATOM   2690  N   PHE A 281      11.730  64.691  48.460  1.00  0.00      RA0  N
ATOM   2691  H   PHE A 281      12.493  64.378  47.906  0.00  0.00      RA0  H
ATOM   2692  CA  PHE A 281      12.038  65.625  49.540  1.00  0.00      RA0  C
ATOM   2693  CB  PHE A 281      12.780  64.932  50.687  1.00  0.00      RA0  C
ATOM   2694  CG  PHE A 281      12.198  63.586  51.053  1.00  0.00      RA0  C
ATOM   2695  CD1 PHE A 281      12.700  62.430  50.464  1.00  0.00      RA0  C
ATOM   2696  CD2 PHE A 281      11.187  63.498  52.001  1.00  0.00      RA0  C
ATOM   2697  CE1 PHE A 281      12.209  61.186  50.839  1.00  0.00      RA0  C
ATOM   2698  CE2 PHE A 281      10.698  62.253  52.379  1.00  0.00      RA0  C
ATOM   2699  CZ  PHE A 281      11.218  61.097  51.808  1.00  0.00      RA0  C
ATOM   2700  C   PHE A 281      12.930  66.769  49.101  1.00  0.00      RA0  C
ATOM   2701  O   PHE A 281      13.740  66.587  48.269  1.00  0.00      RA0  O
ATOM   2702  N   MET A 282      12.825  67.919  49.750  1.00  0.00      RA0  N
ATOM   2703  H   MET A 282      12.146  68.029  50.478  0.00  0.00      RA0  H
ATOM   2704  CA  MET A 282      13.820  68.947  49.630  1.00  0.00      RA0  C
ATOM   2705  CB  MET A 282      13.167  70.321  49.500  1.00  0.00      RA0  C
ATOM   2706  CG  MET A 282      14.178  71.454  49.316  1.00  0.00      RA0  C
ATOM   2707  SD  MET A 282      15.016  71.407  47.726  1.00  0.00      RA0  S
ATOM   2708  CE  MET A 282      13.685  72.089  46.727  1.00  0.00      RA0  C
ATOM   2709  C   MET A 282      14.792  68.996  50.801  1.00  0.00      RA0  C
ATOM   2710  O   MET A 282      14.432  69.292  51.943  1.00  0.00      RA0  O
ATOM   2711  N   LEU A 283      16.067  68.781  50.509  1.00  0.00      RA0  N
ATOM   2712  H   LEU A 283      16.317  68.396  49.636  0.00  0.00      RA0  H
ATOM   2713  CA  LEU A 283      17.067  69.029  51.544  1.00  0.00      RA0  C
ATOM   2714  CB  LEU A 283      18.199  68.011  51.372  1.00  0.00      RA0  C
ATOM   2715  CG  LEU A 283      19.427  68.163  52.278  1.00  0.00      RA0  C
ATOM   2716  CD1 LEU A 283      19.106  68.023  53.767  1.00  0.00      RA0  C
ATOM   2717  CD2 LEU A 283      20.531  67.194  51.856  1.00  0.00      RA0  C
ATOM   2718  C   LEU A 283      17.603  70.448  51.513  1.00  0.00      RA0  C
ATOM   2719  O   LEU A 283      17.885  71.000  50.475  1.00  0.00      RA0  O
ATOM   2720  N   LEU A 284      17.761  71.039  52.671  1.00  0.00      RA0  N
ATOM   2721  H   LEU A 284      17.565  70.571  53.536  0.00  0.00      RA0  H
ATOM   2722  CA  LEU A 284      18.132  72.440  52.760  1.00  0.00      RA0  C
ATOM   2723  CB  LEU A 284      16.977  73.335  53.232  1.00  0.00      RA0  C
ATOM   2724  CG  LEU A 284      15.601  73.131  52.592  1.00  0.00      RA0  C
ATOM   2725  CD1 LEU A 284      14.730  72.160  53.392  1.00  0.00      RA0  C
ATOM   2726  CD2 LEU A 284      14.874  74.462  52.399  1.00  0.00      RA0  C
ATOM   2727  C   LEU A 284      19.206  72.582  53.735  1.00  0.00      RA0  C
ATOM   2728  O   LEU A 284      19.052  72.123  54.875  1.00  0.00      RA0  O
ATOM   2729  N   LEU A 285      20.271  73.251  53.276  1.00  0.00      RA0  N
ATOM   2730  H   LEU A 285      20.216  73.624  52.353  0.00  0.00      RA0  H
ATOM   2731  CA  LEU A 285      21.456  73.615  54.081  1.00  0.00      RA0  C
ATOM   2732  CB  LEU A 285      22.752  73.407  53.283  1.00  0.00      RA0  C
ATOM   2733  CG  LEU A 285      23.174  71.963  52.967  1.00  0.00      RA0  C
ATOM   2734  CD1 LEU A 285      22.318  71.269  51.903  1.00  0.00      RA0  C
ATOM   2735  CD2 LEU A 285      24.655  71.909  52.590  1.00  0.00      RA0  C
ATOM   2736  C   LEU A 285      21.417  75.059  54.568  1.00  0.00      RA0  C
ATOM   2737  O   LEU A 285      21.496  75.986  53.797  1.00  0.00      RA0  O
ATOM   2738  N   GLU A 286      21.332  75.223  55.879  1.00  0.00      RA0  N
ATOM   2739  H   GLU A 286      21.408  74.421  56.466  0.00  0.00      RA0  H
ATOM   2740  CA  GLU A 286      21.116  76.529  56.509  1.00  0.00      RA0  C
ATOM   2741  CB  GLU A 286      20.425  76.400  57.865  1.00  0.00      RA0  C
ATOM   2742  CG  GLU A 286      19.899  77.744  58.373  1.00  0.00      RA0  C
ATOM   2743  CD  GLU A 286      19.225  77.534  59.710  1.00  0.00      RA0  C
ATOM   2744  OE1 GLU A 286      19.071  78.488  60.468  1.00  0.00      RA0  O
ATOM   2745  OE2 GLU A 286      18.909  76.398  60.049  1.00  0.00      RA0  O
ATOM   2746  C   GLU A 286      22.471  77.260  56.616  1.00  0.00      RA0  C
ATOM   2747  O   GLU A 286      23.385  76.887  57.371  1.00  0.00      RA0  O
ATOM   2748  N   LYS A 287      22.614  78.279  55.792  1.00  0.00      RA0  N
ATOM   2749  H   LYS A 287      21.808  78.554  55.275  0.00  0.00      RA0  H
ATOM   2750  CA  LYS A 287      23.837  79.135  55.801  1.00  0.00      RA0  C
ATOM   2751  CB  LYS A 287      23.686  80.168  54.699  1.00  0.00      RA0  C
ATOM   2752  CG  LYS A 287      24.860  80.185  53.733  1.00  0.00      RA0  C
ATOM   2753  CD  LYS A 287      24.322  80.541  52.359  1.00  0.00      RA0  C
ATOM   2754  CE  LYS A 287      23.128  79.632  52.073  1.00  0.00      RA0  C
ATOM   2755  NZ  LYS A 287      22.784  79.736  50.658  1.00  0.00      RA0  N
ATOM   2756  HZ1 LYS A 287      22.246  78.897  50.352  0.00  0.00      RA0  H
ATOM   2757  HZ2 LYS A 287      22.285  80.618  50.446  0.00  0.00      RA0  H
ATOM   2758  HZ3 LYS A 287      23.683  79.688  50.139  0.00  0.00      RA0  H
ATOM   2759  C   LYS A 287      24.008  79.830  57.153  1.00  0.00      RA0  C
ATOM   2760  O   LYS A 287      23.370  79.501  58.132  1.00  0.00      RA0  O
ATOM   2761  N   GLU A 288      24.895  80.796  57.148  1.00  0.00      RA0  N
ATOM   2762  H   GLU A 288      25.474  81.010  56.358  0.00  0.00      RA0  H
ATOM   2763  CA  GLU A 288      25.169  81.683  58.277  1.00  0.00      RA0  C
ATOM   2764  CB  GLU A 288      25.673  80.886  59.488  1.00  0.00      RA0  C
ATOM   2765  CG  GLU A 288      26.011  81.739  60.713  1.00  0.00      RA0  C
ATOM   2766  CD  GLU A 288      26.729  80.885  61.744  1.00  0.00      RA0  C
ATOM   2767  OE1 GLU A 288      26.697  79.661  61.626  1.00  0.00      RA0  O
ATOM   2768  OE2 GLU A 288      27.345  81.447  62.649  1.00  0.00      RA0  O
ATOM   2769  C   GLU A 288      26.296  82.606  57.831  1.00  0.00      RA0  C
ATOM   2770  O   GLU A 288      27.429  82.119  57.544  1.00  0.00      RA0  O
ATOM   2771  N   GLU A 289      26.010  83.897  57.712  1.00  0.00      RA0  N
ATOM   2772  H   GLU A 289      25.080  84.250  57.815  0.00  0.00      RA0  H
ATOM   2773  CA  GLU A 289      27.061  84.788  57.289  1.00  0.00      RA0  C
ATOM   2774  CB  GLU A 289      26.466  85.892  56.411  1.00  0.00      RA0  C
ATOM   2775  CG  GLU A 289      26.045  85.465  54.993  1.00  0.00      RA0  C
ATOM   2776  CD  GLU A 289      24.907  84.450  54.984  1.00  0.00      RA0  C
ATOM   2777  OE1 GLU A 289      23.996  84.557  55.809  1.00  0.00      RA0  O
ATOM   2778  OE2 GLU A 289      24.931  83.554  54.139  1.00  0.00      RA0  O
ATOM   2779  C   GLU A 289      27.769  85.364  58.574  1.00  0.00      RA0  C
ATOM   2780  O   GLU A 289      27.241  86.259  59.308  1.00  0.00      RA0  O
ATOM   2781  N   GLN A 290      28.951  84.839  58.866  1.00  0.00      RA0  N
ATOM   2782  H   GLN A 290      29.392  84.242  58.195  0.00  0.00      RA0  H
ATOM   2783  CA  GLN A 290      29.699  85.337  60.032  1.00  0.00      RA0  C
ATOM   2784  CB  GLN A 290      30.748  84.315  60.459  1.00  0.00      RA0  C
ATOM   2785  CG  GLN A 290      30.051  82.959  60.578  1.00  0.00      RA0  C
ATOM   2786  CD  GLN A 290      30.925  81.965  61.305  1.00  0.00      RA0  C
ATOM   2787  OE1 GLN A 290      32.147  81.956  61.182  1.00  0.00      RA0  O
ATOM   2788  NE2 GLN A 290      30.225  81.132  62.091  1.00  0.00      RA0  N
ATOM   2789 HE21 GLN A 290      29.213  81.174  62.111  0.00  0.00      RA0  H
ATOM   2790 HE22 GLN A 290      30.632  80.444  62.685  0.00  0.00      RA0  H
ATOM   2791  C   GLN A 290      30.239  86.758  59.824  1.00  0.00      RA0  C
ATOM   2792  O   GLN A 290      30.382  87.200  58.675  1.00  0.00      RA0  O
ATOM   2793  N   MET A 291      30.588  87.441  60.924  1.00  0.00      RA0  N
ATOM   2794  H   MET A 291      30.383  87.029  61.807  0.00  0.00      RA0  H
ATOM   2795  CA  MET A 291      31.205  88.773  60.838  1.00  0.00      RA0  C
ATOM   2796  CB  MET A 291      32.124  89.026  62.034  1.00  0.00      RA0  C
ATOM   2797  CG  MET A 291      31.379  89.193  63.357  1.00  0.00      RA0  C
ATOM   2798  SD  MET A 291      32.519  89.459  64.722  1.00  0.00      RA0  S
ATOM   2799  CE  MET A 291      33.529  90.731  63.942  1.00  0.00      RA0  C
ATOM   2800  C   MET A 291      32.011  88.954  59.505  1.00  0.00      RA0  C
ATOM   2801  O   MET A 291      31.435  89.451  58.521  1.00  0.00      RA0  O
ATOM   2802  N   ASP A 292      33.286  88.507  59.427  1.00  0.00      RA0  N
ATOM   2803  H   ASP A 292      33.860  88.358  60.234  0.00  0.00      RA0  H
ATOM   2804  CA  ASP A 292      34.084  88.547  58.154  1.00  0.00      RA0  C
ATOM   2805  CB  ASP A 292      34.827  89.880  58.202  1.00  0.00      RA0  C
ATOM   2806  CG  ASP A 292      35.333  90.086  59.630  1.00  0.00      RA0  C
ATOM   2807  OD1 ASP A 292      35.095  91.153  60.191  1.00  0.00      RA0  O
ATOM   2808  OD2 ASP A 292      35.913  89.165  60.210  1.00  0.00      RA0  O
ATOM   2809  C   ASP A 292      35.130  87.434  57.985  1.00  0.00      RA0  C
ATOM   2810  O   ASP A 292      36.013  87.512  57.135  1.00  0.00      RA0  O
ATOM   2811  N   GLY A 293      35.035  86.396  58.799  1.00  0.00      RA0  N
ATOM   2812  H   GLY A 293      34.315  86.472  59.479  0.00  0.00      RA0  H
ATOM   2813  CA  GLY A 293      35.446  85.117  58.303  1.00  0.00      RA0  C
ATOM   2814  C   GLY A 293      34.436  84.960  57.162  1.00  0.00      RA0  C
ATOM   2815  O   GLY A 293      33.813  85.957  56.719  1.00  0.00      RA0  O
ATOM   2816  N   THR A 294      34.192  83.715  56.760  1.00  0.00      RA0  N
ATOM   2817  H   THR A 294      34.578  82.936  57.251  0.00  0.00      RA0  H
ATOM   2818  CA  THR A 294      33.511  83.392  55.526  1.00  0.00      RA0  C
ATOM   2819  CB  THR A 294      34.390  82.277  55.014  1.00  0.00      RA0  C
ATOM   2820  OG1 THR A 294      35.647  82.441  55.686  1.00  0.00      RA0  O
ATOM   2821  HG1 THR A 294      35.997  83.273  55.386  0.00  0.00      RA0  H
ATOM   2822  CG2 THR A 294      34.574  82.279  53.493  1.00  0.00      RA0  C
ATOM   2823  C   THR A 294      32.031  83.024  55.781  1.00  0.00      RA0  C
ATOM   2824  O   THR A 294      31.474  83.219  56.881  1.00  0.00      RA0  O
ATOM   2825  N   VAL A 295      31.401  82.496  54.731  1.00  0.00      RA0  N
ATOM   2826  H   VAL A 295      31.901  82.299  53.892  0.00  0.00      RA0  H
ATOM   2827  CA  VAL A 295      30.077  81.949  54.825  1.00  0.00      RA0  C
ATOM   2828  CB  VAL A 295      29.293  82.128  53.514  1.00  0.00      RA0  C
ATOM   2829  CG1 VAL A 295      28.915  83.599  53.355  1.00  0.00      RA0  C
ATOM   2830  CG2 VAL A 295      30.029  81.617  52.271  1.00  0.00      RA0  C
ATOM   2831  C   VAL A 295      30.185  80.475  55.272  1.00  0.00      RA0  C
ATOM   2832  O   VAL A 295      30.525  79.589  54.473  1.00  0.00      RA0  O
ATOM   2833  N   THR A 296      29.914  80.219  56.569  1.00  0.00      RA0  N
ATOM   2834  H   THR A 296      29.511  80.958  57.113  0.00  0.00      RA0  H
ATOM   2835  CA  THR A 296      29.784  78.810  57.091  1.00  0.00      RA0  C
ATOM   2836  CB  THR A 296      30.293  78.751  58.538  1.00  0.00      RA0  C
ATOM   2837  OG1 THR A 296      30.875  77.464  58.817  1.00  0.00      RA0  O
ATOM   2838  HG1 THR A 296      31.712  77.484  58.364  0.00  0.00      RA0  H
ATOM   2839  CG2 THR A 296      29.216  79.126  59.551  1.00  0.00      RA0  C
ATOM   2840  C   THR A 296      28.392  78.159  56.881  1.00  0.00      RA0  C
ATOM   2841  O   THR A 296      27.525  78.761  56.240  1.00  0.00      RA0  O
ATOM   2842  N   LEU A 297      28.186  76.937  57.395  1.00  0.00      RA0  N
ATOM   2843  H   LEU A 297      28.920  76.507  57.918  0.00  0.00      RA0  H
ATOM   2844  CA  LEU A 297      26.840  76.336  57.393  1.00  0.00      RA0  C
ATOM   2845  CB  LEU A 297      26.627  75.381  56.203  1.00  0.00      RA0  C
ATOM   2846  CG  LEU A 297      26.772  73.870  56.423  1.00  0.00      RA0  C
ATOM   2847  CD1 LEU A 297      25.434  73.195  56.746  1.00  0.00      RA0  C
ATOM   2848  CD2 LEU A 297      27.441  73.195  55.228  1.00  0.00      RA0  C
ATOM   2849  C   LEU A 297      26.388  75.779  58.690  1.00  0.00      RA0  C
ATOM   2850  O   LEU A 297      27.097  74.960  59.248  1.00  0.00      RA0  O
ATOM   2851  N   LYS A 298      25.165  76.146  59.092  1.00  0.00      RA0  N
ATOM   2852  H   LYS A 298      24.683  76.829  58.552  0.00  0.00      RA0  H
ATOM   2853  CA  LYS A 298      24.707  75.969  60.456  1.00  0.00      RA0  C
ATOM   2854  CB  LYS A 298      23.858  77.183  60.841  1.00  0.00      RA0  C
ATOM   2855  CG  LYS A 298      23.722  77.447  62.343  1.00  0.00      RA0  C
ATOM   2856  CD  LYS A 298      22.276  77.800  62.692  1.00  0.00      RA0  C
ATOM   2857  CE  LYS A 298      21.411  76.553  62.525  1.00  0.00      RA0  C
ATOM   2858  NZ  LYS A 298      19.999  76.884  62.337  1.00  0.00      RA0  N
ATOM   2859  HZ1 LYS A 298      19.564  76.193  61.683  0.00  0.00      RA0  H
ATOM   2860  HZ2 LYS A 298      19.451  76.932  63.209  0.00  0.00      RA0  H
ATOM   2861  HZ3 LYS A 298      19.901  77.770  61.793  0.00  0.00      RA0  H
ATOM   2862  C   LYS A 298      23.969  74.699  60.790  1.00  0.00      RA0  C
ATOM   2863  O   LYS A 298      24.162  74.141  61.862  1.00  0.00      RA0  O
ATOM   2864  N   ASP A 299      23.045  74.293  59.926  1.00  0.00      RA0  N
ATOM   2865  H   ASP A 299      22.865  74.766  59.061  0.00  0.00      RA0  H
ATOM   2866  CA  ASP A 299      22.216  73.101  60.170  1.00  0.00      RA0  C
ATOM   2867  CB  ASP A 299      21.128  73.354  61.206  1.00  0.00      RA0  C
ATOM   2868  CG  ASP A 299      20.942  72.121  62.059  1.00  0.00      RA0  C
ATOM   2869  OD1 ASP A 299      20.202  72.205  63.037  1.00  0.00      RA0  O
ATOM   2870  OD2 ASP A 299      21.551  71.094  61.755  1.00  0.00      RA0  O
ATOM   2871  C   ASP A 299      21.568  72.599  58.892  1.00  0.00      RA0  C
ATOM   2872  O   ASP A 299      21.500  73.338  57.903  1.00  0.00      RA0  O
ATOM   2873  N   LEU A 300      21.131  71.330  58.918  1.00  0.00      RA0  N
ATOM   2874  H   LEU A 300      21.068  70.909  59.830  0.00  0.00      RA0  H
ATOM   2875  CA  LEU A 300      20.429  70.679  57.826  1.00  0.00      RA0  C
ATOM   2876  CB  LEU A 300      20.981  69.270  57.606  1.00  0.00      RA0  C
ATOM   2877  CG  LEU A 300      22.494  69.201  57.393  1.00  0.00      RA0  C
ATOM   2878  CD1 LEU A 300      22.998  67.757  57.420  1.00  0.00      RA0  C
ATOM   2879  CD2 LEU A 300      22.930  69.935  56.126  1.00  0.00      RA0  C
ATOM   2880  C   LEU A 300      18.986  70.594  58.237  1.00  0.00      RA0  C
ATOM   2881  O   LEU A 300      18.653  70.685  59.445  1.00  0.00      RA0  O
ATOM   2882  N   ARG A 301      18.125  70.355  57.240  1.00  0.00      RA0  N
ATOM   2883  H   ARG A 301      18.439  70.394  56.288  0.00  0.00      RA0  H
ATOM   2884  CA  ARG A 301      16.678  70.246  57.397  1.00  0.00      RA0  C
ATOM   2885  CB  ARG A 301      16.131  71.650  57.646  1.00  0.00      RA0  C
ATOM   2886  CG  ARG A 301      14.898  71.704  58.542  1.00  0.00      RA0  C
ATOM   2887  CD  ARG A 301      14.510  73.156  58.840  1.00  0.00      RA0  C
ATOM   2888  NE  ARG A 301      14.317  73.895  57.594  1.00  0.00      RA0  N
ATOM   2889  HE  ARG A 301      15.138  74.325  57.205  0.00  0.00      RA0  H
ATOM   2890  CZ  ARG A 301      13.099  73.816  56.980  1.00  0.00      RA0  C
ATOM   2891  NH1 ARG A 301      12.067  73.242  57.631  1.00  0.00      RA0  N
ATOM   2892 HH11 ARG A 301      11.179  73.145  57.149  0.00  0.00      RA0  H
ATOM   2893 HH12 ARG A 301      12.120  72.891  58.565  0.00  0.00      RA0  H
ATOM   2894  NH2 ARG A 301      12.935  74.293  55.730  1.00  0.00      RA0  N
ATOM   2895 HH21 ARG A 301      12.064  74.099  55.232  0.00  0.00      RA0  H
ATOM   2896 HH22 ARG A 301      13.628  74.799  55.219  0.00  0.00      RA0  H
ATOM   2897  C   ARG A 301      16.103  69.631  56.179  1.00  0.00      RA0  C
ATOM   2898  O   ARG A 301      16.548  69.911  55.070  1.00  0.00      RA0  O
ATOM   2899  N   VAL A 302      15.102  68.784  56.372  1.00  0.00      RA0  N
ATOM   2900  H   VAL A 302      14.666  68.687  57.266  0.00  0.00      RA0  H
ATOM   2901  CA  VAL A 302      14.476  68.031  55.299  1.00  0.00      RA0  C
ATOM   2902  CB  VAL A 302      14.759  66.528  55.431  1.00  0.00      RA0  C
ATOM   2903  CG1 VAL A 302      14.040  65.723  54.347  1.00  0.00      RA0  C
ATOM   2904  CG2 VAL A 302      16.257  66.235  55.426  1.00  0.00      RA0  C
ATOM   2905  C   VAL A 302      12.970  68.281  55.401  1.00  0.00      RA0  C
ATOM   2906  O   VAL A 302      12.405  68.266  56.460  1.00  0.00      RA0  O
ATOM   2907  N   GLU A 303      12.341  68.527  54.281  1.00  0.00      RA0  N
ATOM   2908  H   GLU A 303      12.832  68.610  53.409  0.00  0.00      RA0  H
ATOM   2909  CA  GLU A 303      10.972  68.694  54.228  1.00  0.00      RA0  C
ATOM   2910  CB  GLU A 303      10.621  70.165  54.002  1.00  0.00      RA0  C
ATOM   2911  CG  GLU A 303      10.762  71.002  55.271  1.00  0.00      RA0  C
ATOM   2912  CD  GLU A 303      10.743  72.478  54.936  1.00  0.00      RA0  C
ATOM   2913  OE1 GLU A 303      11.389  72.886  53.979  1.00  0.00      RA0  O
ATOM   2914  OE2 GLU A 303      10.177  73.256  55.698  1.00  0.00      RA0  O
ATOM   2915  C   GLU A 303      10.469  67.879  53.063  1.00  0.00      RA0  C
ATOM   2916  O   GLU A 303      10.970  68.008  51.967  1.00  0.00      RA0  O
ATOM   2917  N   LEU A 304       9.395  67.124  53.294  1.00  0.00      RA0  N
ATOM   2918  H   LEU A 304       8.980  67.221  54.197  0.00  0.00      RA0  H
ATOM   2919  CA  LEU A 304       8.648  66.426  52.299  1.00  0.00      RA0  C
ATOM   2920  CB  LEU A 304       7.644  65.489  52.973  1.00  0.00      RA0  C
ATOM   2921  CG  LEU A 304       6.763  64.707  51.996  1.00  0.00      RA0  C
ATOM   2922  CD1 LEU A 304       7.580  63.794  51.085  1.00  0.00      RA0  C
ATOM   2923  CD2 LEU A 304       5.663  63.934  52.723  1.00  0.00      RA0  C
ATOM   2924  C   LEU A 304       7.943  67.439  51.407  1.00  0.00      RA0  C
ATOM   2925  O   LEU A 304       7.128  68.178  51.882  1.00  0.00      RA0  O
ATOM   2926  N   LEU A 305       8.229  67.438  50.117  1.00  0.00      RA0  N
ATOM   2927  H   LEU A 305       8.881  66.757  49.780  0.00  0.00      RA0  H
ATOM   2928  CA  LEU A 305       7.497  68.219  49.143  1.00  0.00      RA0  C
ATOM   2929  CB  LEU A 305       8.405  68.726  48.028  1.00  0.00      RA0  C
ATOM   2930  CG  LEU A 305       9.524  69.663  48.465  1.00  0.00      RA0  C
ATOM   2931  CD1 LEU A 305      10.275  70.178  47.238  1.00  0.00      RA0  C
ATOM   2932  CD2 LEU A 305       9.027  70.805  49.354  1.00  0.00      RA0  C
ATOM   2933  C   LEU A 305       6.370  67.420  48.478  1.00  0.00      RA0  C
ATOM   2934  O   LEU A 305       5.481  68.038  47.833  1.00  0.00      RA0  O
ATOM   2935  N   GLY A 306       6.341  66.098  48.554  1.00  0.00      RA0  N
ATOM   2936  H   GLY A 306       7.061  65.536  48.963  0.00  0.00      RA0  H
ATOM   2937  CA  GLY A 306       5.244  65.420  47.864  1.00  0.00      RA0  C
ATOM   2938  C   GLY A 306       5.564  64.107  47.170  1.00  0.00      RA0  C
ATOM   2939  O   GLY A 306       6.457  63.417  47.578  1.00  0.00      RA0  O
ATOM   2940  N   GLU A 307       4.885  63.703  46.121  1.00  0.00      RA0  N
ATOM   2941  H   GLU A 307       4.160  64.214  45.657  0.00  0.00      RA0  H
ATOM   2942  CA  GLU A 307       5.294  62.459  45.515  1.00  0.00      RA0  C
ATOM   2943  CB  GLU A 307       4.620  61.200  46.112  1.00  0.00      RA0  C
ATOM   2944  CG  GLU A 307       3.214  60.753  45.687  1.00  0.00      RA0  C
ATOM   2945  CD  GLU A 307       3.080  59.273  46.042  1.00  0.00      RA0  C
ATOM   2946  OE1 GLU A 307       2.202  58.579  45.539  1.00  0.00      RA0  O
ATOM   2947  OE2 GLU A 307       3.948  58.738  46.718  1.00  0.00      RA0  O
ATOM   2948  C   GLU A 307       5.315  62.468  44.091  1.00  0.00      RA0  C
ATOM   2949  O   GLU A 307       4.471  63.139  43.544  1.00  0.00      RA0  O
ATOM   2950  N   THR A 308       6.236  61.678  43.484  1.00  0.00      RA0  N
ATOM   2951  H   THR A 308       6.872  61.093  43.981  0.00  0.00      RA0  H
ATOM   2952  CA  THR A 308       6.449  61.755  42.069  1.00  0.00      RA0  C
ATOM   2953  CB  THR A 308       7.839  62.346  42.027  1.00  0.00      RA0  C
ATOM   2954  OG1 THR A 308       8.384  62.248  43.352  1.00  0.00      RA0  O
ATOM   2955  HG1 THR A 308       9.271  62.576  43.304  0.00  0.00      RA0  H
ATOM   2956  CG2 THR A 308       7.795  63.822  41.631  1.00  0.00      RA0  C
ATOM   2957  C   THR A 308       6.338  60.351  41.894  1.00  0.00      RA0  C
ATOM   2958  O   THR A 308       5.783  59.703  42.748  1.00  0.00      RA0  O
ATOM   2959  N   SER A 309       6.795  59.770  40.864  1.00  0.00      RA0  N
ATOM   2960  H   SER A 309       7.324  60.156  40.111  0.00  0.00      RA0  H
ATOM   2961  CA  SER A 309       6.450  58.305  40.735  1.00  0.00      RA0  C
ATOM   2962  CB  SER A 309       5.847  58.255  39.345  1.00  0.00      RA0  C
ATOM   2963  OG  SER A 309       6.022  59.558  38.760  1.00  0.00      RA0  O
ATOM   2964  HG  SER A 309       6.119  59.384  37.830  0.00  0.00      RA0  H
ATOM   2965  C   SER A 309       7.903  57.958  40.816  1.00  0.00      RA0  C
ATOM   2966  O   SER A 309       8.701  58.658  40.323  1.00  0.00      RA0  O
ATOM   2967  N   ILE A 310       8.172  56.716  41.192  1.00  0.00      RA0  N
ATOM   2968  H   ILE A 310       7.378  56.103  41.250  0.00  0.00      RA0  H
ATOM   2969  CA  ILE A 310       9.443  56.235  41.687  1.00  0.00      RA0  C
ATOM   2970  CB  ILE A 310       9.437  54.707  41.833  1.00  0.00      RA0  C
ATOM   2971  CG2 ILE A 310      10.815  54.172  42.232  1.00  0.00      RA0  C
ATOM   2972  CG1 ILE A 310       8.364  54.245  42.817  1.00  0.00      RA0  C
ATOM   2973  CD1 ILE A 310       8.165  52.728  42.795  1.00  0.00      RA0  C
ATOM   2974  C   ILE A 310      10.548  56.642  40.819  1.00  0.00      RA0  C
ATOM   2975  O   ILE A 310      10.528  56.426  39.644  1.00  0.00      RA0  O
ATOM   2976  N   ALA A 311      11.498  57.326  41.415  1.00  0.00      RA0  N
ATOM   2977  H   ALA A 311      11.613  57.288  42.407  0.00  0.00      RA0  H
ATOM   2978  CA  ALA A 311      12.505  57.999  40.626  1.00  0.00      RA0  C
ATOM   2979  CB  ALA A 311      12.823  59.377  41.209  1.00  0.00      RA0  C
ATOM   2980  C   ALA A 311      13.744  57.230  40.516  1.00  0.00      RA0  C
ATOM   2981  O   ALA A 311      14.327  56.738  41.495  1.00  0.00      RA0  O
ATOM   2982  N   GLU A 312      14.228  57.170  39.313  1.00  0.00      RA0  N
ATOM   2983  H   GLU A 312      13.692  57.504  38.549  0.00  0.00      RA0  H
ATOM   2984  CA  GLU A 312      15.587  56.585  39.172  1.00  0.00      RA0  C
ATOM   2985  CB  GLU A 312      15.646  55.701  37.959  1.00  0.00      RA0  C
ATOM   2986  CG  GLU A 312      14.363  54.911  38.094  1.00  0.00      RA0  C
ATOM   2987  CD  GLU A 312      14.466  53.708  39.003  1.00  0.00      RA0  C
ATOM   2988  OE1 GLU A 312      13.451  53.047  39.216  1.00  0.00      RA0  O
ATOM   2989  OE2 GLU A 312      15.558  53.345  39.419  1.00  0.00      RA0  O
ATOM   2990  C   GLU A 312      16.582  57.691  39.182  1.00  0.00      RA0  C
ATOM   2991  O   GLU A 312      17.670  57.545  39.696  1.00  0.00      RA0  O
ATOM   2992  SG  CYS A 313      18.510  60.702  36.092  1.00  0.00      RA0  S
ATOM   2993  CB  CYS A 313      17.153  59.621  36.607  1.00  0.00      RA0  C
ATOM   2994  N   CYS A 313      16.091  58.790  38.606  1.00  0.00      RA0  N
ATOM   2995  H   CYS A 313      15.128  58.857  38.342  0.00  0.00      RA0  H
ATOM   2996  CA  CYS A 313      16.851  59.839  38.092  1.00  0.00      RA0  C
ATOM   2997  C   CYS A 313      15.986  61.061  38.400  1.00  0.00      RA0  C
ATOM   2998  O   CYS A 313      14.815  61.068  38.199  1.00  0.00      RA0  O
ATOM   2999  N   LEU A 314      16.598  62.132  38.799  1.00  0.00      RA0  N
ATOM   3000  H   LEU A 314      17.597  62.193  38.837  0.00  0.00      RA0  H
ATOM   3001  CA  LEU A 314      15.894  63.322  39.240  1.00  0.00      RA0  C
ATOM   3002  CB  LEU A 314      15.735  63.162  40.748  1.00  0.00      RA0  C
ATOM   3003  CG  LEU A 314      14.693  64.035  41.428  1.00  0.00      RA0  C
ATOM   3004  CD1 LEU A 314      13.314  63.904  40.781  1.00  0.00      RA0  C
ATOM   3005  CD2 LEU A 314      14.653  63.692  42.915  1.00  0.00      RA0  C
ATOM   3006  C   LEU A 314      16.716  64.578  38.875  1.00  0.00      RA0  C
ATOM   3007  O   LEU A 314      17.912  64.635  38.985  1.00  0.00      RA0  O
ATOM   3008  N   THR A 315      16.090  65.615  38.375  1.00  0.00      RA0  N
ATOM   3009  H   THR A 315      15.140  65.537  38.063  0.00  0.00      RA0  H
ATOM   3010  CA  THR A 315      16.902  66.757  37.829  1.00  0.00      RA0  C
ATOM   3011  CB  THR A 315      17.383  66.283  36.457  1.00  0.00      RA0  C
ATOM   3012  OG1 THR A 315      16.891  64.957  36.207  1.00  0.00      RA0  O
ATOM   3013  HG1 THR A 315      17.625  64.376  36.384  0.00  0.00      RA0  H
ATOM   3014  CG2 THR A 315      18.903  66.318  36.330  1.00  0.00      RA0  C
ATOM   3015  C   THR A 315      16.130  68.046  37.714  1.00  0.00      RA0  C
ATOM   3016  O   THR A 315      15.244  68.150  36.865  1.00  0.00      RA0  O
ATOM   3017  N   TYR A 316      16.501  69.003  38.556  1.00  0.00      RA0  N
ATOM   3018  H   TYR A 316      17.362  68.860  39.038  0.00  0.00      RA0  H
ATOM   3019  CA  TYR A 316      15.913  70.316  38.589  1.00  0.00      RA0  C
ATOM   3020  CB  TYR A 316      16.495  71.124  39.748  1.00  0.00      RA0  C
ATOM   3021  CG  TYR A 316      15.957  72.530  39.716  1.00  0.00      RA0  C
ATOM   3022  CD1 TYR A 316      14.608  72.759  39.949  1.00  0.00      RA0  C
ATOM   3023  CE1 TYR A 316      14.115  74.055  39.919  1.00  0.00      RA0  C
ATOM   3024  CD2 TYR A 316      16.814  73.593  39.454  1.00  0.00      RA0  C
ATOM   3025  CE2 TYR A 316      16.319  74.890  39.420  1.00  0.00      RA0  C
ATOM   3026  CZ  TYR A 316      14.969  75.119  39.653  1.00  0.00      RA0  C
ATOM   3027  OH  TYR A 316      14.466  76.404  39.620  1.00  0.00      RA0  O
ATOM   3028  HH  TYR A 316      15.151  76.977  39.280  0.00  0.00      RA0  H
ATOM   3029  C   TYR A 316      16.213  70.953  37.290  1.00  0.00      RA0  C
ATOM   3030  O   TYR A 316      17.355  71.172  37.025  1.00  0.00      RA0  O
ATOM   3031  N   LEU A 317      15.210  71.202  36.465  1.00  0.00      RA0  N
ATOM   3032  H   LEU A 317      14.276  71.033  36.766  0.00  0.00      RA0  H
ATOM   3033  CA  LEU A 317      15.460  71.873  35.200  1.00  0.00      RA0  C
ATOM   3034  CB  LEU A 317      14.329  71.589  34.218  1.00  0.00      RA0  C
ATOM   3035  CG  LEU A 317      14.156  70.092  33.987  1.00  0.00      RA0  C
ATOM   3036  CD1 LEU A 317      12.952  69.794  33.097  1.00  0.00      RA0  C
ATOM   3037  CD2 LEU A 317      15.444  69.459  33.463  1.00  0.00      RA0  C
ATOM   3038  C   LEU A 317      15.588  73.331  35.439  1.00  0.00      RA0  C
ATOM   3039  O   LEU A 317      16.631  73.908  35.285  1.00  0.00      RA0  O
ATOM   3040  N   ASP A 318      14.525  73.986  35.777  1.00  0.00      RA0  N
ATOM   3041  H   ASP A 318      13.610  73.602  35.902  0.00  0.00      RA0  H
ATOM   3042  CA  ASP A 318      14.671  75.400  35.982  1.00  0.00      RA0  C
ATOM   3043  CB  ASP A 318      15.093  76.198  34.721  1.00  0.00      RA0  C
ATOM   3044  CG  ASP A 318      15.261  77.675  35.039  1.00  0.00      RA0  C
ATOM   3045  OD1 ASP A 318      15.867  78.004  36.059  1.00  0.00      RA0  O
ATOM   3046  OD2 ASP A 318      14.720  78.500  34.310  1.00  0.00      RA0  O
ATOM   3047  C   ASP A 318      13.382  75.998  36.351  1.00  0.00      RA0  C
ATOM   3048  O   ASP A 318      12.372  75.486  36.008  1.00  0.00      RA0  O
ATOM   3049  N   ASN A 319      13.393  77.086  37.054  1.00  0.00      RA0  N
ATOM   3050  H   ASN A 319      14.281  77.537  37.157  0.00  0.00      RA0  H
ATOM   3051  CA  ASN A 319      12.155  77.770  37.337  1.00  0.00      RA0  C
ATOM   3052  CB  ASN A 319      11.572  78.478  36.114  1.00  0.00      RA0  C
ATOM   3053  CG  ASN A 319      11.784  79.961  36.288  1.00  0.00      RA0  C
ATOM   3054  OD1 ASN A 319      10.959  80.676  36.852  1.00  0.00      RA0  O
ATOM   3055  ND2 ASN A 319      12.953  80.386  35.779  1.00  0.00      RA0  N
ATOM   3056 HD21 ASN A 319      13.584  79.722  35.349  0.00  0.00      RA0  H
ATOM   3057 HD22 ASN A 319      13.270  81.331  35.793  0.00  0.00      RA0  H
ATOM   3058  C   ASN A 319      11.148  76.863  37.956  1.00  0.00      RA0  C
ATOM   3059  O   ASN A 319       9.993  76.815  37.545  1.00  0.00      RA0  O
ATOM   3060  N   GLY A 320      11.577  76.182  38.997  1.00  0.00      RA0  N
ATOM   3061  H   GLY A 320      12.554  76.233  39.218  0.00  0.00      RA0  H
ATOM   3062  CA  GLY A 320      10.683  75.305  39.718  1.00  0.00      RA0  C
ATOM   3063  C   GLY A 320      10.257  74.004  39.030  1.00  0.00      RA0  C
ATOM   3064  O   GLY A 320       9.491  73.237  39.627  1.00  0.00      RA0  O
ATOM   3065  N   VAL A 321      10.724  73.770  37.793  1.00  0.00      RA0  N
ATOM   3066  H   VAL A 321      11.343  74.420  37.349  0.00  0.00      RA0  H
ATOM   3067  CA  VAL A 321      10.445  72.539  37.070  1.00  0.00      RA0  C
ATOM   3068  CB  VAL A 321      10.226  72.854  35.584  1.00  0.00      RA0  C
ATOM   3069  CG1 VAL A 321       9.755  71.637  34.783  1.00  0.00      RA0  C
ATOM   3070  CG2 VAL A 321       9.249  74.022  35.440  1.00  0.00      RA0  C
ATOM   3071  C   VAL A 321      11.512  71.484  37.268  1.00  0.00      RA0  C
ATOM   3072  O   VAL A 321      12.687  71.789  37.273  1.00  0.00      RA0  O
ATOM   3073  N   VAL A 322      11.077  70.248  37.390  1.00  0.00      RA0  N
ATOM   3074  H   VAL A 322      10.104  70.031  37.301  0.00  0.00      RA0  H
ATOM   3075  CA  VAL A 322      11.919  69.161  37.678  1.00  0.00      RA0  C
ATOM   3076  CB  VAL A 322      11.808  68.767  39.160  1.00  0.00      RA0  C
ATOM   3077  CG1 VAL A 322      12.622  67.511  39.470  1.00  0.00      RA0  C
ATOM   3078  CG2 VAL A 322      12.179  69.915  40.098  1.00  0.00      RA0  C
ATOM   3079  C   VAL A 322      11.460  67.998  36.818  1.00  0.00      RA0  C
ATOM   3080  O   VAL A 322      10.260  67.732  36.716  1.00  0.00      RA0  O
ATOM   3081  N   PHE A 323      12.441  67.304  36.216  1.00  0.00      RA0  N
ATOM   3082  H   PHE A 323      13.396  67.524  36.428  0.00  0.00      RA0  H
ATOM   3083  CA  PHE A 323      12.230  66.132  35.457  1.00  0.00      RA0  C
ATOM   3084  CB  PHE A 323      13.239  66.065  34.311  1.00  0.00      RA0  C
ATOM   3085  CG  PHE A 323      13.191  64.715  33.635  1.00  0.00      RA0  C
ATOM   3086  CD1 PHE A 323      12.056  64.319  32.938  1.00  0.00      RA0  C
ATOM   3087  CD2 PHE A 323      14.287  63.865  33.712  1.00  0.00      RA0  C
ATOM   3088  CE1 PHE A 323      12.010  63.072  32.329  1.00  0.00      RA0  C
ATOM   3089  CE2 PHE A 323      14.244  62.618  33.101  1.00  0.00      RA0  C
ATOM   3090  CZ  PHE A 323      13.103  62.219  32.415  1.00  0.00      RA0  C
ATOM   3091  C   PHE A 323      12.406  64.963  36.366  1.00  0.00      RA0  C
ATOM   3092  O   PHE A 323      13.405  64.912  37.114  1.00  0.00      RA0  O
ATOM   3093  N   VAL A 324      11.424  64.050  36.327  1.00  0.00      RA0  N
ATOM   3094  H   VAL A 324      10.796  64.090  35.574  0.00  0.00      RA0  H
ATOM   3095  CA  VAL A 324      11.490  62.794  37.058  1.00  0.00      RA0  C
ATOM   3096  CB  VAL A 324      10.221  62.587  37.873  1.00  0.00      RA0  C
ATOM   3097  CG1 VAL A 324      10.299  61.326  38.737  1.00  0.00      RA0  C
ATOM   3098  CG2 VAL A 324       9.935  63.852  38.684  1.00  0.00      RA0  C
ATOM   3099  C   VAL A 324      11.764  61.611  36.115  1.00  0.00      RA0  C
ATOM   3100  O   VAL A 324      10.963  61.400  35.165  1.00  0.00      RA0  O
ATOM   3101  N   GLY A 325      12.886  60.918  36.328  1.00  0.00      RA0  N
ATOM   3102  H   GLY A 325      13.339  60.990  37.210  0.00  0.00      RA0  H
ATOM   3103  CA  GLY A 325      13.344  59.984  35.384  1.00  0.00      RA0  C
ATOM   3104  C   GLY A 325      13.012  58.668  35.984  1.00  0.00      RA0  C
ATOM   3105  O   GLY A 325      13.606  58.325  36.985  1.00  0.00      RA0  O
ATOM   3106  N   SER A 326      12.085  57.907  35.413  1.00  0.00      RA0  N
ATOM   3107  H   SER A 326      11.670  58.119  34.525  0.00  0.00      RA0  H
ATOM   3108  CA  SER A 326      11.677  56.697  36.037  1.00  0.00      RA0  C
ATOM   3109  CB  SER A 326      10.191  56.795  36.408  1.00  0.00      RA0  C
ATOM   3110  OG  SER A 326       9.785  55.652  37.176  1.00  0.00      RA0  O
ATOM   3111  HG  SER A 326       9.795  55.951  38.085  0.00  0.00      RA0  H
ATOM   3112  C   SER A 326      12.000  55.461  35.225  1.00  0.00      RA0  C
ATOM   3113  O   SER A 326      11.967  55.466  34.017  1.00  0.00      RA0  O
ATOM   3114  N   ARG A 327      12.245  54.385  35.942  1.00  0.00      RA0  N
ATOM   3115  H   ARG A 327      12.178  54.463  36.938  0.00  0.00      RA0  H
ATOM   3116  CA  ARG A 327      12.577  53.109  35.367  1.00  0.00      RA0  C
ATOM   3117  CB  ARG A 327      14.030  52.669  35.620  1.00  0.00      RA0  C
ATOM   3118  CG  ARG A 327      14.498  51.240  35.313  1.00  0.00      RA0  C
ATOM   3119  CD  ARG A 327      14.179  50.248  36.436  1.00  0.00      RA0  C
ATOM   3120  NE  ARG A 327      14.500  50.837  37.735  1.00  0.00      RA0  N
ATOM   3121  HE  ARG A 327      14.370  51.828  37.879  0.00  0.00      RA0  H
ATOM   3122  CZ  ARG A 327      14.873  50.119  38.824  1.00  0.00      RA0  C
ATOM   3123  NH1 ARG A 327      15.078  48.789  38.704  1.00  0.00      RA0  N
ATOM   3124 HH11 ARG A 327      15.355  48.217  39.478  0.00  0.00      RA0  H
ATOM   3125 HH12 ARG A 327      14.959  48.339  37.815  0.00  0.00      RA0  H
ATOM   3126  NH2 ARG A 327      15.027  50.768  39.994  1.00  0.00      RA0  N
ATOM   3127 HH21 ARG A 327      15.298  50.368  40.868  0.00  0.00      RA0  H
ATOM   3128 HH22 ARG A 327      14.865  51.778  39.994  0.00  0.00      RA0  H
ATOM   3129  C   ARG A 327      11.454  52.068  35.655  1.00  0.00      RA0  C
ATOM   3130  O   ARG A 327      11.250  51.159  34.906  1.00  0.00      RA0  O
ATOM   3131  N   LEU A 328      10.736  52.224  36.748  1.00  0.00      RA0  N
ATOM   3132  H   LEU A 328      10.930  53.020  37.322  0.00  0.00      RA0  H
ATOM   3133  CA  LEU A 328       9.600  51.363  37.206  1.00  0.00      RA0  C
ATOM   3134  CB  LEU A 328       9.692  51.128  38.715  1.00  0.00      RA0  C
ATOM   3135  CG  LEU A 328      10.989  50.462  39.173  1.00  0.00      RA0  C
ATOM   3136  CD1 LEU A 328      11.133  50.497  40.694  1.00  0.00      RA0  C
ATOM   3137  CD2 LEU A 328      11.126  49.041  38.633  1.00  0.00      RA0  C
ATOM   3138  C   LEU A 328       8.267  51.954  36.907  1.00  0.00      RA0  C
ATOM   3139  O   LEU A 328       7.348  51.372  37.216  1.00  0.00      RA0  O
ATOM   3140  N   GLY A 329       8.200  53.170  36.385  1.00  0.00      RA0  N
ATOM   3141  H   GLY A 329       9.015  53.732  36.230  0.00  0.00      RA0  H
ATOM   3142  CA  GLY A 329       6.962  53.899  36.040  1.00  0.00      RA0  C
ATOM   3143  C   GLY A 329       7.179  54.997  34.975  1.00  0.00      RA0  C
ATOM   3144  O   GLY A 329       8.220  55.243  34.482  1.00  0.00      RA0  O
ATOM   3145  N   ASP A 330       6.109  55.624  34.558  1.00  0.00      RA0  N
ATOM   3146  H   ASP A 330       5.190  55.396  34.883  0.00  0.00      RA0  H
ATOM   3147  CA  ASP A 330       6.236  56.761  33.671  1.00  0.00      RA0  C
ATOM   3148  CB  ASP A 330       4.818  57.163  33.216  1.00  0.00      RA0  C
ATOM   3149  CG  ASP A 330       4.019  55.936  32.742  1.00  0.00      RA0  C
ATOM   3150  OD1 ASP A 330       3.516  55.178  33.568  1.00  0.00      RA0  O
ATOM   3151  OD2 ASP A 330       3.866  55.728  31.541  1.00  0.00      RA0  O
ATOM   3152  C   ASP A 330       7.123  57.841  34.176  1.00  0.00      RA0  C
ATOM   3153  O   ASP A 330       7.165  58.036  35.329  1.00  0.00      RA0  O
ATOM   3154  N   SER A 331       7.884  58.496  33.311  1.00  0.00      RA0  N
ATOM   3155  H   SER A 331       7.683  58.358  32.339  0.00  0.00      RA0  H
ATOM   3156  CA  SER A 331       8.701  59.636  33.697  1.00  0.00      RA0  C
ATOM   3157  CB  SER A 331       9.898  59.615  32.763  1.00  0.00      RA0  C
ATOM   3158  OG  SER A 331      10.526  58.335  32.924  1.00  0.00      RA0  O
ATOM   3159  HG  SER A 331       9.844  57.678  32.827  0.00  0.00      RA0  H
ATOM   3160  C   SER A 331       7.806  60.913  33.661  1.00  0.00      RA0  C
ATOM   3161  O   SER A 331       6.591  60.930  33.219  1.00  0.00      RA0  O
ATOM   3162  N   GLN A 332       8.351  61.989  34.219  1.00  0.00      RA0  N
ATOM   3163  H   GLN A 332       9.286  62.069  34.572  0.00  0.00      RA0  H
ATOM   3164  CA  GLN A 332       7.528  63.148  34.172  1.00  0.00      RA0  C
ATOM   3165  CB  GLN A 332       6.448  63.091  35.266  1.00  0.00      RA0  C
ATOM   3166  CG  GLN A 332       6.983  62.572  36.596  1.00  0.00      RA0  C
ATOM   3167  CD  GLN A 332       5.907  62.573  37.659  1.00  0.00      RA0  C
ATOM   3168  OE1 GLN A 332       6.122  63.039  38.773  1.00  0.00      RA0  O
ATOM   3169  NE2 GLN A 332       4.749  62.008  37.271  1.00  0.00      RA0  N
ATOM   3170 HE21 GLN A 332       4.592  61.676  36.339  0.00  0.00      RA0  H
ATOM   3171 HE22 GLN A 332       4.006  61.883  37.929  0.00  0.00      RA0  H
ATOM   3172  C   GLN A 332       8.306  64.426  34.334  1.00  0.00      RA0  C
ATOM   3173  O   GLN A 332       9.451  64.407  34.594  1.00  0.00      RA0  O
ATOM   3174  N   LEU A 333       7.627  65.509  34.022  1.00  0.00      RA0  N
ATOM   3175  H   LEU A 333       6.660  65.394  33.784  0.00  0.00      RA0  H
ATOM   3176  CA  LEU A 333       8.006  66.897  34.263  1.00  0.00      RA0  C
ATOM   3177  CB  LEU A 333       7.771  67.754  33.021  1.00  0.00      RA0  C
ATOM   3178  CG  LEU A 333       9.060  68.331  32.435  1.00  0.00      RA0  C
ATOM   3179  CD1 LEU A 333      10.055  67.244  32.039  1.00  0.00      RA0  C
ATOM   3180  CD2 LEU A 333       8.772  69.286  31.279  1.00  0.00      RA0  C
ATOM   3181  C   LEU A 333       7.066  67.296  35.342  1.00  0.00      RA0  C
ATOM   3182  O   LEU A 333       5.890  67.011  35.262  1.00  0.00      RA0  O
ATOM   3183  N   VAL A 334       7.594  67.961  36.352  1.00  0.00      RA0  N
ATOM   3184  H   VAL A 334       8.546  68.265  36.346  0.00  0.00      RA0  H
ATOM   3185  CA  VAL A 334       6.819  68.270  37.569  1.00  0.00      RA0  C
ATOM   3186  CB  VAL A 334       7.132  67.194  38.616  1.00  0.00      RA0  C
ATOM   3187  CG1 VAL A 334       7.891  67.723  39.836  1.00  0.00      RA0  C
ATOM   3188  CG2 VAL A 334       5.869  66.411  38.962  1.00  0.00      RA0  C
ATOM   3189  C   VAL A 334       7.206  69.688  38.036  1.00  0.00      RA0  C
ATOM   3190  O   VAL A 334       8.336  70.146  37.829  1.00  0.00      RA0  O
ATOM   3191  N   LYS A 335       6.264  70.401  38.644  1.00  0.00      RA0  N
ATOM   3192  H   LYS A 335       5.391  69.971  38.870  0.00  0.00      RA0  H
ATOM   3193  CA  LYS A 335       6.488  71.780  39.111  1.00  0.00      RA0  C
ATOM   3194  CB  LYS A 335       5.349  72.658  38.587  1.00  0.00      RA0  C
ATOM   3195  CG  LYS A 335       5.312  74.113  39.067  1.00  0.00      RA0  C
ATOM   3196  CD  LYS A 335       6.530  74.942  38.659  1.00  0.00      RA0  C
ATOM   3197  CE  LYS A 335       6.358  76.425  39.001  1.00  0.00      RA0  C
ATOM   3198  NZ  LYS A 335       6.070  76.597  40.433  1.00  0.00      RA0  N
ATOM   3199  HZ1 LYS A 335       6.055  77.603  40.683  0.00  0.00      RA0  H
ATOM   3200  HZ2 LYS A 335       5.135  76.225  40.711  0.00  0.00      RA0  H
ATOM   3201  HZ3 LYS A 335       6.789  76.118  41.012  0.00  0.00      RA0  H
ATOM   3202  C   LYS A 335       6.531  71.800  40.614  1.00  0.00      RA0  C
ATOM   3203  O   LYS A 335       5.709  71.191  41.248  1.00  0.00      RA0  O
ATOM   3204  N   LEU A 336       7.507  72.492  41.186  1.00  0.00      RA0  N
ATOM   3205  H   LEU A 336       8.077  73.062  40.616  0.00  0.00      RA0  H
ATOM   3206  CA  LEU A 336       7.521  72.782  42.613  1.00  0.00      RA0  C
ATOM   3207  CB  LEU A 336       8.946  72.774  43.163  1.00  0.00      RA0  C
ATOM   3208  CG  LEU A 336       9.725  71.494  42.863  1.00  0.00      RA0  C
ATOM   3209  CD1 LEU A 336      11.157  71.582  43.391  1.00  0.00      RA0  C
ATOM   3210  CD2 LEU A 336       9.006  70.246  43.371  1.00  0.00      RA0  C
ATOM   3211  C   LEU A 336       6.933  74.135  42.812  1.00  0.00      RA0  C
ATOM   3212  O   LEU A 336       7.301  75.053  42.177  1.00  0.00      RA0  O
ATOM   3213  N   ASN A 337       5.996  74.225  43.702  1.00  0.00      RA0  N
ATOM   3214  H   ASN A 337       5.752  73.427  44.263  0.00  0.00      RA0  H
ATOM   3215  CA  ASN A 337       5.365  75.441  44.047  1.00  0.00      RA0  C
ATOM   3216  CB  ASN A 337       3.847  75.401  43.920  1.00  0.00      RA0  C
ATOM   3217  CG  ASN A 337       3.491  76.602  43.078  1.00  0.00      RA0  C
ATOM   3218  OD1 ASN A 337       4.101  76.809  42.021  1.00  0.00      RA0  O
ATOM   3219  ND2 ASN A 337       2.535  77.388  43.597  1.00  0.00      RA0  N
ATOM   3220 HD21 ASN A 337       2.047  77.180  44.460  0.00  0.00      RA0  H
ATOM   3221 HD22 ASN A 337       2.195  78.258  43.241  0.00  0.00      RA0  H
ATOM   3222  C   ASN A 337       5.783  75.835  45.447  1.00  0.00      RA0  C
ATOM   3223  O   ASN A 337       6.051  74.963  46.267  1.00  0.00      RA0  O
ATOM   3224  N   VAL A 338       5.756  77.140  45.749  1.00  0.00      RA0  N
ATOM   3225  H   VAL A 338       5.318  77.794  45.135  0.00  0.00      RA0  H
ATOM   3226  CA  VAL A 338       6.120  77.571  47.075  1.00  0.00      RA0  C
ATOM   3227  CB  VAL A 338       6.552  79.038  47.034  1.00  0.00      RA0  C
ATOM   3228  CG1 VAL A 338       7.020  79.531  48.405  1.00  0.00      RA0  C
ATOM   3229  CG2 VAL A 338       7.613  79.247  45.952  1.00  0.00      RA0  C
ATOM   3230  C   VAL A 338       5.001  77.364  48.076  1.00  0.00      RA0  C
ATOM   3231  O   VAL A 338       5.270  76.904  49.184  1.00  0.00      RA0  O
ATOM   3232  N   ASP A 339       3.763  77.695  47.712  1.00  0.00      RA0  N
ATOM   3233  H   ASP A 339       3.554  78.071  46.810  0.00  0.00      RA0  H
ATOM   3234  CA  ASP A 339       2.651  77.358  48.559  1.00  0.00      RA0  C
ATOM   3235  CB  ASP A 339       1.495  78.310  48.206  1.00  0.00      RA0  C
ATOM   3236  CG  ASP A 339       1.522  78.653  46.714  1.00  0.00      RA0  C
ATOM   3237  OD1 ASP A 339       2.233  79.585  46.329  1.00  0.00      RA0  O
ATOM   3238  OD2 ASP A 339       0.875  77.973  45.920  1.00  0.00      RA0  O
ATOM   3239  C   ASP A 339       2.226  75.906  48.339  1.00  0.00      RA0  C
ATOM   3240  O   ASP A 339       2.307  75.402  47.267  1.00  0.00      RA0  O
ATOM   3241  N   SER A 340       1.798  75.186  49.341  1.00  0.00      RA0  N
ATOM   3242  H   SER A 340       1.644  75.600  50.234  0.00  0.00      RA0  H
ATOM   3243  CA  SER A 340       1.240  73.835  49.107  1.00  0.00      RA0  C
ATOM   3244  CB  SER A 340       1.290  73.205  50.486  1.00  0.00      RA0  C
ATOM   3245  OG  SER A 340       1.935  74.160  51.350  1.00  0.00      RA0  O
ATOM   3246  HG  SER A 340       2.506  73.671  51.940  0.00  0.00      RA0  H
ATOM   3247  C   SER A 340      -0.195  73.994  48.538  1.00  0.00      RA0  C
ATOM   3248  O   SER A 340      -0.862  75.057  48.760  1.00  0.00      RA0  O
ATOM   3249  N   ASN A 341      -0.686  72.960  47.824  1.00  0.00      RA0  N
ATOM   3250  H   ASN A 341      -0.131  72.153  47.606  0.00  0.00      RA0  H
ATOM   3251  CA  ASN A 341      -2.084  72.967  47.302  1.00  0.00      RA0  C
ATOM   3252  CB  ASN A 341      -2.086  72.652  45.801  1.00  0.00      RA0  C
ATOM   3253  CG  ASN A 341      -1.925  71.164  45.584  1.00  0.00      RA0  C
ATOM   3254  OD1 ASN A 341      -1.031  70.531  46.137  1.00  0.00      RA0  O
ATOM   3255  ND2 ASN A 341      -2.853  70.639  44.768  1.00  0.00      RA0  N
ATOM   3256 HD21 ASN A 341      -3.628  71.176  44.401  0.00  0.00      RA0  H
ATOM   3257 HD22 ASN A 341      -2.911  69.668  44.546  0.00  0.00      RA0  H
ATOM   3258  C   ASN A 341      -3.071  72.097  48.096  1.00  0.00      RA0  C
ATOM   3259  O   ASN A 341      -2.857  71.811  49.274  1.00  0.00      RA0  O
ATOM   3260  N   GLU A 342      -4.148  71.656  47.452  1.00  0.00      RA0  N
ATOM   3261  H   GLU A 342      -4.333  71.955  46.515  0.00  0.00      RA0  H
ATOM   3262  CA  GLU A 342      -4.895  70.500  47.962  1.00  0.00      RA0  C
ATOM   3263  CB  GLU A 342      -6.156  70.156  47.150  1.00  0.00      RA0  C
ATOM   3264  CG  GLU A 342      -6.744  71.242  46.243  1.00  0.00      RA0  C
ATOM   3265  CD  GLU A 342      -5.869  71.377  45.014  1.00  0.00      RA0  C
ATOM   3266  OE1 GLU A 342      -5.710  70.399  44.291  1.00  0.00      RA0  O
ATOM   3267  OE2 GLU A 342      -5.285  72.440  44.816  1.00  0.00      RA0  O
ATOM   3268  C   GLU A 342      -3.988  69.265  48.014  1.00  0.00      RA0  C
ATOM   3269  O   GLU A 342      -2.968  69.186  47.292  1.00  0.00      RA0  O
ATOM   3270  N   GLN A 343      -4.413  68.277  48.809  1.00  0.00      RA0  N
ATOM   3271  H   GLN A 343      -5.286  68.375  49.283  0.00  0.00      RA0  H
ATOM   3272  CA  GLN A 343      -3.575  67.104  49.105  1.00  0.00      RA0  C
ATOM   3273  CB  GLN A 343      -3.230  66.270  47.866  1.00  0.00      RA0  C
ATOM   3274  CG  GLN A 343      -4.497  65.796  47.153  1.00  0.00      RA0  C
ATOM   3275  CD  GLN A 343      -5.360  65.049  48.147  1.00  0.00      RA0  C
ATOM   3276  OE1 GLN A 343      -6.299  65.582  48.729  1.00  0.00      RA0  O
ATOM   3277  NE2 GLN A 343      -4.982  63.769  48.315  1.00  0.00      RA0  N
ATOM   3278 HE21 GLN A 343      -4.199  63.404  47.810  0.00  0.00      RA0  H
ATOM   3279 HE22 GLN A 343      -5.469  63.161  48.943  0.00  0.00      RA0  H
ATOM   3280  C   GLN A 343      -2.335  67.548  49.898  1.00  0.00      RA0  C
ATOM   3281  O   GLN A 343      -1.552  66.654  50.349  1.00  0.00      RA0  O
ATOM   3282  N   GLY A 344      -2.167  68.897  50.031  1.00  0.00      RA0  N
ATOM   3283  H   GLY A 344      -2.797  69.592  49.701  0.00  0.00      RA0  H
ATOM   3284  CA  GLY A 344      -1.006  69.503  50.651  1.00  0.00      RA0  C
ATOM   3285  C   GLY A 344       0.308  69.148  50.032  1.00  0.00      RA0  C
ATOM   3286  O   GLY A 344       1.264  68.923  50.745  1.00  0.00      RA0  O
ATOM   3287  N   SER A 345       0.340  69.122  48.711  1.00  0.00      RA0  N
ATOM   3288  H   SER A 345      -0.442  69.412  48.150  0.00  0.00      RA0  H
ATOM   3289  CA  SER A 345       1.499  68.797  47.968  1.00  0.00      RA0  C
ATOM   3290  CB  SER A 345       1.085  67.740  46.928  1.00  0.00      RA0  C
ATOM   3291  OG  SER A 345       2.168  67.368  46.060  1.00  0.00      RA0  O
ATOM   3292  HG  SER A 345       1.955  67.755  45.209  0.00  0.00      RA0  H
ATOM   3293  C   SER A 345       2.141  70.024  47.321  1.00  0.00      RA0  C
ATOM   3294  O   SER A 345       1.500  70.791  46.601  1.00  0.00      RA0  O
ATOM   3295  N   TYR A 346       3.440  70.218  47.510  1.00  0.00      RA0  N
ATOM   3296  H   TYR A 346       3.976  69.505  47.968  0.00  0.00      RA0  H
ATOM   3297  CA  TYR A 346       4.140  71.321  46.853  1.00  0.00      RA0  C
ATOM   3298  CB  TYR A 346       5.470  71.625  47.542  1.00  0.00      RA0  C
ATOM   3299  CG  TYR A 346       5.251  72.164  48.930  1.00  0.00      RA0  C
ATOM   3300  CD1 TYR A 346       5.020  71.299  49.993  1.00  0.00      RA0  C
ATOM   3301  CE1 TYR A 346       4.766  71.812  51.257  1.00  0.00      RA0  C
ATOM   3302  CD2 TYR A 346       5.284  73.537  49.136  1.00  0.00      RA0  C
ATOM   3303  CE2 TYR A 346       5.041  74.048  50.402  1.00  0.00      RA0  C
ATOM   3304  CZ  TYR A 346       4.745  73.188  51.450  1.00  0.00      RA0  C
ATOM   3305  OH  TYR A 346       4.388  73.708  52.677  1.00  0.00      RA0  O
ATOM   3306  HH  TYR A 346       4.636  74.626  52.691  0.00  0.00      RA0  H
ATOM   3307  C   TYR A 346       4.468  70.912  45.436  1.00  0.00      RA0  C
ATOM   3308  O   TYR A 346       4.811  71.747  44.637  1.00  0.00      RA0  O
ATOM   3309  N   VAL A 347       4.381  69.605  45.133  1.00  0.00      RA0  N
ATOM   3310  H   VAL A 347       4.043  68.958  45.817  0.00  0.00      RA0  H
ATOM   3311  CA  VAL A 347       4.586  69.067  43.758  1.00  0.00      RA0  C
ATOM   3312  CB  VAL A 347       5.213  67.676  43.936  1.00  0.00      RA0  C
ATOM   3313  CG1 VAL A 347       5.410  66.906  42.635  1.00  0.00      RA0  C
ATOM   3314  CG2 VAL A 347       6.512  67.783  44.728  1.00  0.00      RA0  C
ATOM   3315  C   VAL A 347       3.337  68.972  42.873  1.00  0.00      RA0  C
ATOM   3316  O   VAL A 347       2.279  68.685  43.336  1.00  0.00      RA0  O
ATOM   3317  N   VAL A 348       3.479  69.249  41.582  1.00  0.00      RA0  N
ATOM   3318  H   VAL A 348       4.361  69.591  41.250  0.00  0.00      RA0  H
ATOM   3319  CA  VAL A 348       2.345  69.175  40.613  1.00  0.00      RA0  C
ATOM   3320  CB  VAL A 348       1.721  70.575  40.414  1.00  0.00      RA0  C
ATOM   3321  CG1 VAL A 348       0.585  70.535  39.390  1.00  0.00      RA0  C
ATOM   3322  CG2 VAL A 348       1.263  71.247  41.711  1.00  0.00      RA0  C
ATOM   3323  C   VAL A 348       2.753  68.646  39.227  1.00  0.00      RA0  C
ATOM   3324  O   VAL A 348       3.751  69.096  38.646  1.00  0.00      RA0  O
ATOM   3325  N   ALA A 349       2.000  67.661  38.725  1.00  0.00      RA0  N
ATOM   3326  H   ALA A 349       1.101  67.461  39.110  0.00  0.00      RA0  H
ATOM   3327  CA  ALA A 349       2.428  66.994  37.492  1.00  0.00      RA0  C
ATOM   3328  CB  ALA A 349       1.741  65.637  37.329  1.00  0.00      RA0  C
ATOM   3329  C   ALA A 349       2.067  67.882  36.341  1.00  0.00      RA0  C
ATOM   3330  O   ALA A 349       0.930  68.151  36.208  1.00  0.00      RA0  O
ATOM   3331  N   MET A 350       3.016  68.305  35.527  1.00  0.00      RA0  N
ATOM   3332  H   MET A 350       3.948  67.967  35.671  0.00  0.00      RA0  H
ATOM   3333  CA  MET A 350       2.737  69.044  34.327  1.00  0.00      RA0  C
ATOM   3334  CB  MET A 350       3.864  70.045  34.079  1.00  0.00      RA0  C
ATOM   3335  CG  MET A 350       4.077  71.030  35.227  1.00  0.00      RA0  C
ATOM   3336  SD  MET A 350       5.603  71.968  35.032  1.00  0.00      RA0  S
ATOM   3337  CE  MET A 350       5.373  72.483  33.322  1.00  0.00      RA0  C
ATOM   3338  C   MET A 350       2.686  68.082  33.147  1.00  0.00      RA0  C
ATOM   3339  O   MET A 350       1.798  68.174  32.379  1.00  0.00      RA0  O
ATOM   3340  N   GLU A 351       3.660  67.215  32.953  1.00  0.00      RA0  N
ATOM   3341  H   GLU A 351       4.428  67.114  33.589  0.00  0.00      RA0  H
ATOM   3342  CA  GLU A 351       3.631  66.280  31.856  1.00  0.00      RA0  C
ATOM   3343  CB  GLU A 351       4.545  66.841  30.771  1.00  0.00      RA0  C
ATOM   3344  CG  GLU A 351       4.610  66.040  29.476  1.00  0.00      RA0  C
ATOM   3345  CD  GLU A 351       5.636  66.705  28.588  1.00  0.00      RA0  C
ATOM   3346  OE1 GLU A 351       6.523  67.370  29.122  1.00  0.00      RA0  O
ATOM   3347  OE2 GLU A 351       5.546  66.557  27.372  1.00  0.00      RA0  O
ATOM   3348  C   GLU A 351       4.072  64.846  32.264  1.00  0.00      RA0  C
ATOM   3349  O   GLU A 351       5.008  64.717  33.056  1.00  0.00      RA0  O
ATOM   3350  N   THR A 352       3.404  63.791  31.757  1.00  0.00      RA0  N
ATOM   3351  H   THR A 352       2.716  63.910  31.043  0.00  0.00      RA0  H
ATOM   3352  CA  THR A 352       3.922  62.450  31.952  1.00  0.00      RA0  C
ATOM   3353  CB  THR A 352       2.834  61.728  32.732  1.00  0.00      RA0  C
ATOM   3354  OG1 THR A 352       2.223  62.669  33.630  1.00  0.00      RA0  O
ATOM   3355  HG1 THR A 352       1.825  63.337  33.090  0.00  0.00      RA0  H
ATOM   3356  CG2 THR A 352       3.355  60.514  33.497  1.00  0.00      RA0  C
ATOM   3357  C   THR A 352       4.390  61.717  30.621  1.00  0.00      RA0  C
ATOM   3358  O   THR A 352       3.741  61.653  29.663  1.00  0.00      RA0  O
ATOM   3359  N   PHE A 353       5.555  61.128  30.611  1.00  0.00      RA0  N
ATOM   3360  H   PHE A 353       6.094  61.114  31.451  0.00  0.00      RA0  H
ATOM   3361  CA  PHE A 353       6.004  60.332  29.486  1.00  0.00      RA0  C
ATOM   3362  CB  PHE A 353       7.445  60.679  29.094  1.00  0.00      RA0  C
ATOM   3363  CG  PHE A 353       7.786  62.136  29.291  1.00  0.00      RA0  C
ATOM   3364  CD1 PHE A 353       8.331  62.564  30.498  1.00  0.00      RA0  C
ATOM   3365  CD2 PHE A 353       7.592  63.042  28.257  1.00  0.00      RA0  C
ATOM   3366  CE1 PHE A 353       8.701  63.892  30.665  1.00  0.00      RA0  C
ATOM   3367  CE2 PHE A 353       7.971  64.369  28.422  1.00  0.00      RA0  C
ATOM   3368  CZ  PHE A 353       8.531  64.792  29.622  1.00  0.00      RA0  C
ATOM   3369  C   PHE A 353       6.013  58.789  29.700  1.00  0.00      RA0  C
ATOM   3370  O   PHE A 353       6.699  58.242  30.484  1.00  0.00      RA0  O
ATOM   3371  N   THR A 354       5.292  58.132  28.838  1.00  0.00      RA0  N
ATOM   3372  H   THR A 354       4.748  58.661  28.189  0.00  0.00      RA0  H
ATOM   3373  CA  THR A 354       5.095  56.722  28.778  1.00  0.00      RA0  C
ATOM   3374  CB  THR A 354       4.458  56.481  27.423  1.00  0.00      RA0  C
ATOM   3375  OG1 THR A 354       3.655  57.627  27.099  1.00  0.00      RA0  O
ATOM   3376  HG1 THR A 354       3.345  57.501  26.210  0.00  0.00      RA0  H
ATOM   3377  CG2 THR A 354       3.641  55.186  27.376  1.00  0.00      RA0  C
ATOM   3378  C   THR A 354       6.265  55.962  29.011  1.00  0.00      RA0  C
ATOM   3379  O   THR A 354       7.232  56.174  28.339  1.00  0.00      RA0  O
ATOM   3380  N   ASN A 355       6.163  54.991  29.891  1.00  0.00      RA0  N
ATOM   3381  H   ASN A 355       5.363  54.937  30.495  0.00  0.00      RA0  H
ATOM   3382  CA  ASN A 355       7.223  53.960  30.031  1.00  0.00      RA0  C
ATOM   3383  CB  ASN A 355       8.037  54.251  31.283  1.00  0.00      RA0  C
ATOM   3384  CG  ASN A 355       9.175  53.270  31.375  1.00  0.00      RA0  C
ATOM   3385  OD1 ASN A 355       9.508  52.562  30.423  1.00  0.00      RA0  O
ATOM   3386  ND2 ASN A 355       9.743  53.260  32.595  1.00  0.00      RA0  N
ATOM   3387 HD21 ASN A 355       9.427  53.933  33.274  0.00  0.00      RA0  H
ATOM   3388 HD22 ASN A 355      10.472  52.633  32.872  0.00  0.00      RA0  H
ATOM   3389  C   ASN A 355       6.640  52.555  30.039  1.00  0.00      RA0  C
ATOM   3390  O   ASN A 355       5.843  52.269  30.875  1.00  0.00      RA0  O
ATOM   3391  N   LEU A 356       6.942  51.702  29.054  1.00  0.00      RA0  N
ATOM   3392  H   LEU A 356       7.673  51.919  28.405  0.00  0.00      RA0  H
ATOM   3393  CA  LEU A 356       6.345  50.329  29.053  1.00  0.00      RA0  C
ATOM   3394  CB  LEU A 356       6.528  49.652  27.699  1.00  0.00      RA0  C
ATOM   3395  CG  LEU A 356       5.840  50.438  26.586  1.00  0.00      RA0  C
ATOM   3396  CD1 LEU A 356       5.976  49.736  25.239  1.00  0.00      RA0  C
ATOM   3397  CD2 LEU A 356       4.379  50.736  26.918  1.00  0.00      RA0  C
ATOM   3398  C   LEU A 356       7.004  49.553  30.147  1.00  0.00      RA0  C
ATOM   3399  O   LEU A 356       6.691  48.456  30.378  1.00  0.00      RA0  O
ATOM   3400  N   GLY A 357       8.047  50.187  30.717  1.00  0.00      RA0  N
ATOM   3401  H   GLY A 357       8.573  50.831  30.170  0.00  0.00      RA0  H
ATOM   3402  CA  GLY A 357       8.540  50.023  32.156  1.00  0.00      RA0  C
ATOM   3403  C   GLY A 357       9.074  48.722  32.139  1.00  0.00      RA0  C
ATOM   3404  O   GLY A 357       9.295  48.388  30.996  1.00  0.00      RA0  O
ATOM   3405  N   PRO A 358       9.219  48.008  33.246  1.00  0.00      RA0  N
ATOM   3406  CD  PRO A 358       9.087  48.527  34.595  1.00  0.00      RA0  C
ATOM   3407  CA  PRO A 358       9.589  46.569  33.213  1.00  0.00      RA0  C
ATOM   3408  CB  PRO A 358       9.703  46.215  34.698  1.00  0.00      RA0  C
ATOM   3409  CG  PRO A 358       9.894  47.543  35.429  1.00  0.00      RA0  C
ATOM   3410  C   PRO A 358       8.355  45.896  32.553  1.00  0.00      RA0  C
ATOM   3411  O   PRO A 358       7.236  45.907  33.080  1.00  0.00      RA0  O
ATOM   3412  N   ILE A 359       8.569  45.295  31.394  1.00  0.00      RA0  N
ATOM   3413  H   ILE A 359       9.471  45.362  30.964  0.00  0.00      RA0  H
ATOM   3414  CA  ILE A 359       7.634  44.318  30.901  1.00  0.00      RA0  C
ATOM   3415  CB  ILE A 359       7.722  44.170  29.388  1.00  0.00      RA0  C
ATOM   3416  CG2 ILE A 359       6.698  43.150  28.885  1.00  0.00      RA0  C
ATOM   3417  CG1 ILE A 359       7.550  45.540  28.733  1.00  0.00      RA0  C
ATOM   3418  CD1 ILE A 359       7.670  45.490  27.212  1.00  0.00      RA0  C
ATOM   3419  C   ILE A 359       7.955  43.030  31.619  1.00  0.00      RA0  C
ATOM   3420  O   ILE A 359       8.946  42.437  31.462  1.00  0.00      RA0  O
ATOM   3421  N   VAL A 360       7.058  42.702  32.522  1.00  0.00      RA0  N
ATOM   3422  H   VAL A 360       6.233  43.272  32.567  0.00  0.00      RA0  H
ATOM   3423  CA  VAL A 360       7.155  41.543  33.388  1.00  0.00      RA0  C
ATOM   3424  CB  VAL A 360       6.479  41.865  34.726  1.00  0.00      RA0  C
ATOM   3425  CG1 VAL A 360       6.634  40.730  35.741  1.00  0.00      RA0  C
ATOM   3426  CG2 VAL A 360       6.974  43.203  35.276  1.00  0.00      RA0  C
ATOM   3427  C   VAL A 360       6.524  40.360  32.766  1.00  0.00      RA0  C
ATOM   3428  O   VAL A 360       6.983  39.342  32.904  1.00  0.00      RA0  O
ATOM   3429  N   ASP A 361       5.509  40.545  31.993  1.00  0.00      RA0  N
ATOM   3430  H   ASP A 361       5.075  41.434  31.842  0.00  0.00      RA0  H
ATOM   3431  CA  ASP A 361       4.934  39.455  31.205  1.00  0.00      RA0  C
ATOM   3432  CB  ASP A 361       3.943  38.767  32.130  1.00  0.00      RA0  C
ATOM   3433  CG  ASP A 361       3.807  37.296  31.871  1.00  0.00      RA0  C
ATOM   3434  OD1 ASP A 361       2.782  36.728  32.234  1.00  0.00      RA0  O
ATOM   3435  OD2 ASP A 361       4.797  36.653  31.546  1.00  0.00      RA0  O
ATOM   3436  C   ASP A 361       4.073  40.058  30.141  1.00  0.00      RA0  C
ATOM   3437  O   ASP A 361       3.663  41.220  30.241  1.00  0.00      RA0  O
ATOM   3438  N   MET A 362       3.734  39.317  29.119  1.00  0.00      RA0  N
ATOM   3439  H   MET A 362       3.947  38.338  29.059  0.00  0.00      RA0  H
ATOM   3440  CA  MET A 362       2.769  39.863  28.146  1.00  0.00      RA0  C
ATOM   3441  CB  MET A 362       3.466  40.812  27.174  1.00  0.00      RA0  C
ATOM   3442  CG  MET A 362       4.488  40.161  26.248  1.00  0.00      RA0  C
ATOM   3443  SD  MET A 362       5.352  41.407  25.281  1.00  0.00      RA0  S
ATOM   3444  CE  MET A 362       6.212  40.291  24.170  1.00  0.00      RA0  C
ATOM   3445  C   MET A 362       2.024  38.803  27.366  1.00  0.00      RA0  C
ATOM   3446  O   MET A 362       2.312  37.681  27.517  1.00  0.00      RA0  O
ATOM   3447  N   CYS A 363       1.066  39.177  26.511  1.00  0.00      RA0  N
ATOM   3448  H   CYS A 363       0.726  40.121  26.461  0.00  0.00      RA0  H
ATOM   3449  CA  CYS A 363       0.477  38.222  25.521  1.00  0.00      RA0  C
ATOM   3450  CB  CYS A 363      -0.587  37.369  26.221  1.00  0.00      RA0  C
ATOM   3451  SG  CYS A 363      -1.793  38.343  27.160  1.00  0.00      RA0  S
ATOM   3452  C   CYS A 363      -0.061  39.012  24.390  1.00  0.00      RA0  C
ATOM   3453  O   CYS A 363      -0.227  40.187  24.600  1.00  0.00      RA0  O
ATOM   3454  N   VAL A 364      -0.300  38.379  23.214  1.00  0.00      RA0  N
ATOM   3455  H   VAL A 364      -0.265  37.382  23.156  0.00  0.00      RA0  H
ATOM   3456  CA  VAL A 364      -0.812  39.039  22.026  1.00  0.00      RA0  C
ATOM   3457  CB  VAL A 364      -0.003  38.624  20.792  1.00  0.00      RA0  C
ATOM   3458  CG1 VAL A 364      -0.330  39.508  19.585  1.00  0.00      RA0  C
ATOM   3459  CG2 VAL A 364       1.496  38.578  21.089  1.00  0.00      RA0  C
ATOM   3460  C   VAL A 364      -2.231  38.601  21.867  1.00  0.00      RA0  C
ATOM   3461  O   VAL A 364      -2.560  37.434  21.886  1.00  0.00      RA0  O
ATOM   3462  N   VAL A 365      -3.106  39.532  21.634  1.00  0.00      RA0  N
ATOM   3463  H   VAL A 365      -2.877  40.508  21.571  0.00  0.00      RA0  H
ATOM   3464  CA  VAL A 365      -4.463  39.170  21.496  1.00  0.00      RA0  C
ATOM   3465  CB  VAL A 365      -5.194  39.411  22.833  1.00  0.00      RA0  C
ATOM   3466  CG1 VAL A 365      -6.695  39.163  22.707  1.00  0.00      RA0  C
ATOM   3467  CG2 VAL A 365      -4.595  38.671  24.028  1.00  0.00      RA0  C
ATOM   3468  C   VAL A 365      -5.071  40.116  20.512  1.00  0.00      RA0  C
ATOM   3469  O   VAL A 365      -4.741  41.306  20.590  1.00  0.00      RA0  O
ATOM   3470  N   ASP A 366      -6.002  39.661  19.639  1.00  0.00      RA0  N
ATOM   3471  H   ASP A 366      -6.329  38.713  19.638  0.00  0.00      RA0  H
ATOM   3472  CA  ASP A 366      -6.760  40.569  18.709  1.00  0.00      RA0  C
ATOM   3473  CB  ASP A 366      -7.193  39.753  17.474  1.00  0.00      RA0  C
ATOM   3474  CG  ASP A 366      -8.119  38.583  17.820  1.00  0.00      RA0  C
ATOM   3475  OD1 ASP A 366      -7.785  37.774  18.688  1.00  0.00      RA0  O
ATOM   3476  OD2 ASP A 366      -9.178  38.472  17.205  1.00  0.00      RA0  O
ATOM   3477  C   ASP A 366      -7.988  41.172  19.393  1.00  0.00      RA0  C
ATOM   3478  O   ASP A 366      -9.157  40.815  19.144  1.00  0.00      RA0  O
ATOM   3479  N   LEU A 367      -7.697  42.087  20.311  1.00  0.00      RA0  N
ATOM   3480  H   LEU A 367      -6.739  42.377  20.361  0.00  0.00      RA0  H
ATOM   3481  CA  LEU A 367      -8.739  42.756  21.115  1.00  0.00      RA0  C
ATOM   3482  CB  LEU A 367      -8.148  43.894  21.944  1.00  0.00      RA0  C
ATOM   3483  CG  LEU A 367      -7.115  43.426  22.961  1.00  0.00      RA0  C
ATOM   3484  CD1 LEU A 367      -6.391  44.603  23.597  1.00  0.00      RA0  C
ATOM   3485  CD2 LEU A 367      -7.743  42.544  24.032  1.00  0.00      RA0  C
ATOM   3486  C   LEU A 367     -10.049  43.303  20.357  1.00  0.00      RA0  C
ATOM   3487  O   LEU A 367     -11.219  43.113  20.832  1.00  0.00      RA0  O
ATOM   3488  N   GLU A 368      -9.798  44.020  19.244  1.00  0.00      RA0  N
ATOM   3489  H   GLU A 368      -8.836  44.124  18.977  0.00  0.00      RA0  H
ATOM   3490  CA  GLU A 368     -10.870  44.437  18.332  1.00  0.00      RA0  C
ATOM   3491  CB  GLU A 368     -10.298  45.575  17.490  1.00  0.00      RA0  C
ATOM   3492  CG  GLU A 368      -9.750  46.719  18.352  1.00  0.00      RA0  C
ATOM   3493  CD  GLU A 368      -8.791  47.597  17.562  1.00  0.00      RA0  C
ATOM   3494  OE1 GLU A 368      -7.589  47.503  17.795  1.00  0.00      RA0  O
ATOM   3495  OE2 GLU A 368      -9.226  48.401  16.738  1.00  0.00      RA0  O
ATOM   3496  C   GLU A 368     -11.493  43.305  17.455  1.00  0.00      RA0  C
ATOM   3497  O   GLU A 368     -12.348  43.594  16.591  1.00  0.00      RA0  O
ATOM   3498  N   ARG A 369     -11.005  42.053  17.622  1.00  0.00      RA0  N
ATOM   3499  H   ARG A 369     -10.306  41.895  18.311  0.00  0.00      RA0  H
ATOM   3500  CA  ARG A 369     -11.482  40.849  16.852  1.00  0.00      RA0  C
ATOM   3501  CB  ARG A 369     -12.883  40.440  17.288  1.00  0.00      RA0  C
ATOM   3502  CG  ARG A 369     -12.762  40.126  18.786  1.00  0.00      RA0  C
ATOM   3503  CD  ARG A 369     -13.976  39.457  19.428  1.00  0.00      RA0  C
ATOM   3504  NE  ARG A 369     -15.156  40.316  19.375  1.00  0.00      RA0  N
ATOM   3505  HE  ARG A 369     -15.127  41.099  20.009  0.00  0.00      RA0  H
ATOM   3506  CZ  ARG A 369     -16.153  39.996  18.500  1.00  0.00      RA0  C
ATOM   3507  NH1 ARG A 369     -16.010  38.906  17.708  1.00  0.00      RA0  N
ATOM   3508 HH11 ARG A 369     -16.704  38.606  17.050  0.00  0.00      RA0  H
ATOM   3509 HH12 ARG A 369     -15.174  38.346  17.747  0.00  0.00      RA0  H
ATOM   3510  NH2 ARG A 369     -17.258  40.773  18.440  1.00  0.00      RA0  N
ATOM   3511 HH21 ARG A 369     -18.020  40.590  17.813  0.00  0.00      RA0  H
ATOM   3512 HH22 ARG A 369     -17.352  41.577  19.036  0.00  0.00      RA0  H
ATOM   3513  C   ARG A 369     -11.165  40.866  15.336  1.00  0.00      RA0  C
ATOM   3514  O   ARG A 369     -11.675  40.044  14.541  1.00  0.00      RA0  O
ATOM   3515  N   GLN A 370     -10.287  41.796  14.956  1.00  0.00      RA0  N
ATOM   3516  H   GLN A 370      -9.691  42.168  15.666  0.00  0.00      RA0  H
ATOM   3517  CA  GLN A 370      -9.890  41.944  13.536  1.00  0.00      RA0  C
ATOM   3518  CB  GLN A 370      -9.498  43.392  13.260  1.00  0.00      RA0  C
ATOM   3519  CG  GLN A 370     -10.531  44.445  13.660  1.00  0.00      RA0  C
ATOM   3520  CD  GLN A 370      -9.787  45.753  13.826  1.00  0.00      RA0  C
ATOM   3521  OE1 GLN A 370      -8.625  45.865  13.451  1.00  0.00      RA0  O
ATOM   3522  NE2 GLN A 370     -10.472  46.697  14.489  1.00  0.00      RA0  N
ATOM   3523 HE21 GLN A 370     -11.444  46.590  14.699  0.00  0.00      RA0  H
ATOM   3524 HE22 GLN A 370     -10.026  47.514  14.876  0.00  0.00      RA0  H
ATOM   3525  C   GLN A 370      -8.620  41.091  13.423  1.00  0.00      RA0  C
ATOM   3526  O   GLN A 370      -7.790  40.984  14.494  1.00  0.00      RA0  O
ATOM   3527  N   GLY A 371      -8.415  40.507  12.226  1.00  0.00      RA0  N
ATOM   3528  H   GLY A 371      -9.121  40.545  11.523  0.00  0.00      RA0  H
ATOM   3529  CA  GLY A 371      -7.152  39.799  12.009  1.00  0.00      RA0  C
ATOM   3530  C   GLY A 371      -5.804  40.454  12.482  1.00  0.00      RA0  C
ATOM   3531  O   GLY A 371      -4.831  39.871  12.327  1.00  0.00      RA0  O
ATOM   3532  N   GLN A 372      -5.717  41.665  13.032  1.00  0.00      RA0  N
ATOM   3533  H   GLN A 372      -6.552  42.025  13.436  0.00  0.00      RA0  H
ATOM   3534  CA  GLN A 372      -4.435  42.261  13.543  1.00  0.00      RA0  C
ATOM   3535  CB  GLN A 372      -4.476  43.795  13.484  1.00  0.00      RA0  C
ATOM   3536  CG  GLN A 372      -5.775  44.466  13.928  1.00  0.00      RA0  C
ATOM   3537  CD  GLN A 372      -5.761  44.764  15.408  1.00  0.00      RA0  C
ATOM   3538  OE1 GLN A 372      -4.857  44.372  16.135  1.00  0.00      RA0  O
ATOM   3539  NE2 GLN A 372      -6.805  45.513  15.792  1.00  0.00      RA0  N
ATOM   3540 HE21 GLN A 372      -7.483  45.809  15.114  0.00  0.00      RA0  H
ATOM   3541 HE22 GLN A 372      -6.965  45.849  16.726  0.00  0.00      RA0  H
ATOM   3542  C   GLN A 372      -4.009  41.702  14.889  1.00  0.00      RA0  C
ATOM   3543  O   GLN A 372      -4.564  40.712  15.392  1.00  0.00      RA0  O
ATOM   3544  N   GLY A 373      -3.012  42.272  15.513  1.00  0.00      RA0  N
ATOM   3545  H   GLY A 373      -2.604  43.153  15.268  0.00  0.00      RA0  H
ATOM   3546  CA  GLY A 373      -2.595  41.725  16.786  1.00  0.00      RA0  C
ATOM   3547  C   GLY A 373      -2.270  42.870  17.746  1.00  0.00      RA0  C
ATOM   3548  O   GLY A 373      -1.679  43.908  17.279  1.00  0.00      RA0  O
ATOM   3549  N   GLN A 374      -2.604  42.705  19.035  1.00  0.00      RA0  N
ATOM   3550  H   GLN A 374      -3.117  41.915  19.377  0.00  0.00      RA0  H
ATOM   3551  CA  GLN A 374      -2.218  43.719  19.968  1.00  0.00      RA0  C
ATOM   3552  CB  GLN A 374      -3.499  44.412  20.454  1.00  0.00      RA0  C
ATOM   3553  CG  GLN A 374      -4.246  44.991  19.247  1.00  0.00      RA0  C
ATOM   3554  CD  GLN A 374      -5.720  45.227  19.500  1.00  0.00      RA0  C
ATOM   3555  OE1 GLN A 374      -6.577  44.393  19.216  1.00  0.00      RA0  O
ATOM   3556  NE2 GLN A 374      -5.983  46.462  19.952  1.00  0.00      RA0  N
ATOM   3557 HE21 GLN A 374      -5.271  47.053  20.327  0.00  0.00      RA0  H
ATOM   3558 HE22 GLN A 374      -6.908  46.838  19.834  0.00  0.00      RA0  H
ATOM   3559  C   GLN A 374      -1.382  43.150  21.134  1.00  0.00      RA0  C
ATOM   3560  O   GLN A 374      -1.607  42.021  21.626  1.00  0.00      RA0  O
ATOM   3561  N   LEU A 375      -0.425  43.913  21.617  1.00  0.00      RA0  N
ATOM   3562  H   LEU A 375      -0.318  44.848  21.282  0.00  0.00      RA0  H
ATOM   3563  CA  LEU A 375       0.240  43.494  22.833  1.00  0.00      RA0  C
ATOM   3564  CB  LEU A 375       1.697  43.946  22.837  1.00  0.00      RA0  C
ATOM   3565  CG  LEU A 375       2.604  42.911  22.183  1.00  0.00      RA0  C
ATOM   3566  CD1 LEU A 375       4.039  43.411  22.040  1.00  0.00      RA0  C
ATOM   3567  CD2 LEU A 375       2.540  41.585  22.934  1.00  0.00      RA0  C
ATOM   3568  C   LEU A 375      -0.456  44.005  24.071  1.00  0.00      RA0  C
ATOM   3569  O   LEU A 375      -0.777  45.184  24.124  1.00  0.00      RA0  O
ATOM   3570  N   VAL A 376      -0.647  43.125  25.057  1.00  0.00      RA0  N
ATOM   3571  H   VAL A 376      -0.390  42.161  24.948  0.00  0.00      RA0  H
ATOM   3572  CA  VAL A 376      -1.060  43.542  26.378  1.00  0.00      RA0  C
ATOM   3573  CB  VAL A 376      -2.408  42.919  26.752  1.00  0.00      RA0  C
ATOM   3574  CG1 VAL A 376      -2.981  43.586  28.006  1.00  0.00      RA0  C
ATOM   3575  CG2 VAL A 376      -3.392  42.966  25.582  1.00  0.00      RA0  C
ATOM   3576  C   VAL A 376      -0.033  43.187  27.372  1.00  0.00      RA0  C
ATOM   3577  O   VAL A 376       0.362  42.040  27.418  1.00  0.00      RA0  O
ATOM   3578  N   THR A 377       0.454  44.182  28.110  1.00  0.00      RA0  N
ATOM   3579  H   THR A 377       0.127  45.111  28.173  0.00  0.00      RA0  H
ATOM   3580  CA  THR A 377       1.575  43.912  28.986  1.00  0.00      RA0  C
ATOM   3581  CB  THR A 377       2.742  44.759  28.461  1.00  0.00      RA0  C
ATOM   3582  OG1 THR A 377       2.356  46.137  28.420  1.00  0.00      RA0  O
ATOM   3583  HG1 THR A 377       2.524  46.486  29.295  0.00  0.00      RA0  H
ATOM   3584  CG2 THR A 377       3.212  44.344  27.068  1.00  0.00      RA0  C
ATOM   3585  C   THR A 377       1.316  44.200  30.429  1.00  0.00      RA0  C
ATOM   3586  O   THR A 377       0.600  45.128  30.743  1.00  0.00      RA0  O
ATOM   3587  N   CYS A 378       1.900  43.376  31.274  1.00  0.00      RA0  N
ATOM   3588  H   CYS A 378       2.483  42.642  30.920  0.00  0.00      RA0  H
ATOM   3589  CA  CYS A 378       2.005  43.676  32.674  1.00  0.00      RA0  C
ATOM   3590  CB  CYS A 378       2.243  42.387  33.453  1.00  0.00      RA0  C
ATOM   3591  SG  CYS A 378       0.833  41.258  33.369  1.00  0.00      RA0  S
ATOM   3592  C   CYS A 378       3.218  44.619  32.756  1.00  0.00      RA0  C
ATOM   3593  O   CYS A 378       4.295  44.148  32.466  1.00  0.00      RA0  O
ATOM   3594  N   SER A 379       3.049  45.869  33.207  1.00  0.00      RA0  N
ATOM   3595  H   SER A 379       2.154  46.210  33.471  0.00  0.00      RA0  H
ATOM   3596  CA  SER A 379       4.144  46.792  33.266  1.00  0.00      RA0  C
ATOM   3597  CB  SER A 379       3.927  47.719  32.078  1.00  0.00      RA0  C
ATOM   3598  OG  SER A 379       3.603  46.897  30.942  1.00  0.00      RA0  O
ATOM   3599  HG  SER A 379       4.437  46.487  30.728  0.00  0.00      RA0  H
ATOM   3600  C   SER A 379       4.350  47.452  34.602  1.00  0.00      RA0  C
ATOM   3601  O   SER A 379       3.428  47.635  35.342  1.00  0.00      RA0  O
ATOM   3602  N   GLY A 380       5.551  47.818  34.945  1.00  0.00      RA0  N
ATOM   3603  H   GLY A 380       6.320  47.390  34.467  0.00  0.00      RA0  H
ATOM   3604  CA  GLY A 380       5.742  48.596  36.124  1.00  0.00      RA0  C
ATOM   3605  C   GLY A 380       5.787  47.753  37.308  1.00  0.00      RA0  C
ATOM   3606  O   GLY A 380       5.749  46.527  37.223  1.00  0.00      RA0  O
ATOM   3607  N   ALA A 381       5.875  48.416  38.441  1.00  0.00      RA0  N
ATOM   3608  H   ALA A 381       5.863  49.420  38.450  0.00  0.00      RA0  H
ATOM   3609  CA  ALA A 381       5.989  47.771  39.779  1.00  0.00      RA0  C
ATOM   3610  CB  ALA A 381       7.456  47.560  40.156  1.00  0.00      RA0  C
ATOM   3611  C   ALA A 381       5.330  48.691  40.818  1.00  0.00      RA0  C
ATOM   3612  O   ALA A 381       5.174  49.869  40.643  1.00  0.00      RA0  O
ATOM   3613  N   PHE A 382       5.003  48.085  41.934  1.00  0.00      RA0  N
ATOM   3614  H   PHE A 382       5.042  47.086  41.999  0.00  0.00      RA0  H
ATOM   3615  CA  PHE A 382       4.435  48.785  43.021  1.00  0.00      RA0  C
ATOM   3616  CB  PHE A 382       5.538  49.413  43.878  1.00  0.00      RA0  C
ATOM   3617  CG  PHE A 382       6.545  48.349  44.238  1.00  0.00      RA0  C
ATOM   3618  CD1 PHE A 382       7.893  48.556  43.971  1.00  0.00      RA0  C
ATOM   3619  CD2 PHE A 382       6.126  47.161  44.826  1.00  0.00      RA0  C
ATOM   3620  CE1 PHE A 382       8.821  47.569  44.279  1.00  0.00      RA0  C
ATOM   3621  CE2 PHE A 382       7.054  46.173  45.132  1.00  0.00      RA0  C
ATOM   3622  CZ  PHE A 382       8.401  46.376  44.854  1.00  0.00      RA0  C
ATOM   3623  C   PHE A 382       3.402  49.788  42.507  1.00  0.00      RA0  C
ATOM   3624  O   PHE A 382       2.557  49.402  41.675  1.00  0.00      RA0  O
ATOM   3625  N   LYS A 383       3.407  51.032  43.004  1.00  0.00      RA0  N
ATOM   3626  H   LYS A 383       4.180  51.385  43.526  0.00  0.00      RA0  H
ATOM   3627  CA  LYS A 383       2.295  52.013  42.683  1.00  0.00      RA0  C
ATOM   3628  CB  LYS A 383       2.343  53.232  43.624  1.00  0.00      RA0  C
ATOM   3629  CG  LYS A 383       3.613  54.087  43.507  1.00  0.00      RA0  C
ATOM   3630  CD  LYS A 383       3.542  55.461  44.194  1.00  0.00      RA0  C
ATOM   3631  CE  LYS A 383       4.718  56.371  43.800  1.00  0.00      RA0  C
ATOM   3632  NZ  LYS A 383       4.569  57.723  44.359  1.00  0.00      RA0  N
ATOM   3633  HZ1 LYS A 383       5.101  58.439  43.817  0.00  0.00      RA0  H
ATOM   3634  HZ2 LYS A 383       3.567  58.013  44.375  0.00  0.00      RA0  H
ATOM   3635  HZ3 LYS A 383       4.846  57.775  45.367  0.00  0.00      RA0  H
ATOM   3636  C   LYS A 383       2.217  52.458  41.222  1.00  0.00      RA0  C
ATOM   3637  O   LYS A 383       1.200  52.891  40.712  1.00  0.00      RA0  O
ATOM   3638  N   GLU A 384       3.325  52.279  40.564  1.00  0.00      RA0  N
ATOM   3639  H   GLU A 384       4.131  51.908  41.023  0.00  0.00      RA0  H
ATOM   3640  CA  GLU A 384       3.466  52.488  39.178  1.00  0.00      RA0  C
ATOM   3641  CB  GLU A 384       4.883  52.943  38.862  1.00  0.00      RA0  C
ATOM   3642  CG  GLU A 384       5.020  54.471  38.906  1.00  0.00      RA0  C
ATOM   3643  CD  GLU A 384       4.904  55.030  40.309  1.00  0.00      RA0  C
ATOM   3644  OE1 GLU A 384       3.929  55.714  40.603  1.00  0.00      RA0  O
ATOM   3645  OE2 GLU A 384       5.819  54.832  41.098  1.00  0.00      RA0  O
ATOM   3646  C   GLU A 384       2.955  51.283  38.263  1.00  0.00      RA0  C
ATOM   3647  O   GLU A 384       3.086  51.343  37.022  1.00  0.00      RA0  O
ATOM   3648  N   GLY A 385       2.548  50.140  38.871  1.00  0.00      RA0  N
ATOM   3649  H   GLY A 385       2.492  50.142  39.870  0.00  0.00      RA0  H
ATOM   3650  CA  GLY A 385       2.128  48.909  38.157  1.00  0.00      RA0  C
ATOM   3651  C   GLY A 385       0.929  49.208  37.203  1.00  0.00      RA0  C
ATOM   3652  O   GLY A 385       0.009  50.033  37.464  1.00  0.00      RA0  O
ATOM   3653  N   SER A 386       0.933  48.569  36.048  1.00  0.00      RA0  N
ATOM   3654  H   SER A 386       1.641  47.922  35.761  0.00  0.00      RA0  H
ATOM   3655  CA  SER A 386      -0.147  48.799  35.115  1.00  0.00      RA0  C
ATOM   3656  CB  SER A 386       0.126  50.185  34.507  1.00  0.00      RA0  C
ATOM   3657  OG  SER A 386       1.540  50.485  34.535  1.00  0.00      RA0  O
ATOM   3658  HG  SER A 386       1.783  50.588  35.458  0.00  0.00      RA0  H
ATOM   3659  C   SER A 386      -0.259  47.707  34.041  1.00  0.00      RA0  C
ATOM   3660  O   SER A 386       0.551  46.825  33.983  1.00  0.00      RA0  O
ATOM   3661  N   LEU A 387      -1.299  47.818  33.187  1.00  0.00      RA0  N
ATOM   3662  H   LEU A 387      -1.982  48.534  33.345  0.00  0.00      RA0  H
ATOM   3663  CA  LEU A 387      -1.411  47.070  31.914  1.00  0.00      RA0  C
ATOM   3664  CB  LEU A 387      -2.773  46.387  31.796  1.00  0.00      RA0  C
ATOM   3665  CG  LEU A 387      -3.036  45.370  32.908  1.00  0.00      RA0  C
ATOM   3666  CD1 LEU A 387      -4.466  44.832  32.853  1.00  0.00      RA0  C
ATOM   3667  CD2 LEU A 387      -1.998  44.247  32.918  1.00  0.00      RA0  C
ATOM   3668  C   LEU A 387      -1.195  48.051  30.754  1.00  0.00      RA0  C
ATOM   3669  O   LEU A 387      -1.700  49.174  30.800  1.00  0.00      RA0  O
ATOM   3670  N   ARG A 388      -0.450  47.636  29.728  1.00  0.00      RA0  N
ATOM   3671  H   ARG A 388      -0.041  46.720  29.706  0.00  0.00      RA0  H
ATOM   3672  CA  ARG A 388      -0.396  48.457  28.526  1.00  0.00      RA0  C
ATOM   3673  CB  ARG A 388       1.017  49.024  28.305  1.00  0.00      RA0  C
ATOM   3674  CG  ARG A 388       1.717  49.586  29.561  1.00  0.00      RA0  C
ATOM   3675  CD  ARG A 388       1.234  50.938  30.116  1.00  0.00      RA0  C
ATOM   3676  NE  ARG A 388       1.807  51.192  31.446  1.00  0.00      RA0  N
ATOM   3677  HE  ARG A 388       1.820  50.416  32.085  0.00  0.00      RA0  H
ATOM   3678  CZ  ARG A 388       2.280  52.419  31.848  1.00  0.00      RA0  C
ATOM   3679  NH1 ARG A 388       2.244  53.487  31.024  1.00  0.00      RA0  N
ATOM   3680 HH11 ARG A 388       2.692  54.359  31.301  0.00  0.00      RA0  H
ATOM   3681 HH12 ARG A 388       1.774  53.479  30.138  0.00  0.00      RA0  H
ATOM   3682  NH2 ARG A 388       2.766  52.557  33.098  1.00  0.00      RA0  N
ATOM   3683 HH21 ARG A 388       3.160  53.441  33.401  0.00  0.00      RA0  H
ATOM   3684 HH22 ARG A 388       2.739  51.808  33.772  0.00  0.00      RA0  H
ATOM   3685  C   ARG A 388      -0.891  47.601  27.385  1.00  0.00      RA0  C
ATOM   3686  O   ARG A 388      -0.538  46.434  27.286  1.00  0.00      RA0  O
ATOM   3687  N   ILE A 389      -1.765  48.197  26.558  1.00  0.00      RA0  N
ATOM   3688  H   ILE A 389      -1.990  49.157  26.738  0.00  0.00      RA0  H
ATOM   3689  CA  ILE A 389      -2.138  47.626  25.275  1.00  0.00      RA0  C
ATOM   3690  CB  ILE A 389      -3.647  47.736  25.034  1.00  0.00      RA0  C
ATOM   3691  CG2 ILE A 389      -3.966  47.279  23.609  1.00  0.00      RA0  C
ATOM   3692  CG1 ILE A 389      -4.473  46.974  26.077  1.00  0.00      RA0  C
ATOM   3693  CD1 ILE A 389      -4.784  47.760  27.354  1.00  0.00      RA0  C
ATOM   3694  C   ILE A 389      -1.402  48.309  24.130  1.00  0.00      RA0  C
ATOM   3695  O   ILE A 389      -1.631  49.453  23.864  1.00  0.00      RA0  O
ATOM   3696  N   ILE A 390      -0.518  47.644  23.428  1.00  0.00      RA0  N
ATOM   3697  H   ILE A 390      -0.276  46.692  23.504  0.00  0.00      RA0  H
ATOM   3698  CA  ILE A 390       0.153  48.359  22.370  1.00  0.00      RA0  C
ATOM   3699  CB  ILE A 390       1.667  48.090  22.418  1.00  0.00      RA0  C
ATOM   3700  CG2 ILE A 390       2.375  48.747  21.235  1.00  0.00      RA0  C
ATOM   3701  CG1 ILE A 390       2.296  48.551  23.740  1.00  0.00      RA0  C
ATOM   3702  CD1 ILE A 390       2.381  47.474  24.826  1.00  0.00      RA0  C
ATOM   3703  C   ILE A 390      -0.449  47.883  21.110  1.00  0.00      RA0  C
ATOM   3704  O   ILE A 390      -0.609  46.642  20.918  1.00  0.00      RA0  O
ATOM   3705  N   ARG A 391      -0.752  48.816  20.233  1.00  0.00      RA0  N
ATOM   3706  H   ARG A 391      -0.545  49.783  20.410  0.00  0.00      RA0  H
ATOM   3707  CA  ARG A 391      -1.458  48.493  18.976  1.00  0.00      RA0  C
ATOM   3708  CB  ARG A 391      -2.919  48.961  19.162  1.00  0.00      RA0  C
ATOM   3709  CG  ARG A 391      -3.998  48.632  18.111  1.00  0.00      RA0  C
ATOM   3710  CD  ARG A 391      -4.164  49.527  16.866  1.00  0.00      RA0  C
ATOM   3711  NE  ARG A 391      -4.732  50.861  17.119  1.00  0.00      RA0  N
ATOM   3712  HE  ARG A 391      -4.071  51.618  17.178  0.00  0.00      RA0  H
ATOM   3713  CZ  ARG A 391      -6.095  51.054  17.111  1.00  0.00      RA0  C
ATOM   3714  NH1 ARG A 391      -6.921  49.983  17.063  1.00  0.00      RA0  N
ATOM   3715 HH11 ARG A 391      -7.929  50.005  16.994  0.00  0.00      RA0  H
ATOM   3716 HH12 ARG A 391      -6.612  49.022  17.113  0.00  0.00      RA0  H
ATOM   3717  NH2 ARG A 391      -6.605  52.311  17.144  1.00  0.00      RA0  N
ATOM   3718 HH21 ARG A 391      -7.588  52.504  17.195  0.00  0.00      RA0  H
ATOM   3719 HH22 ARG A 391      -6.047  53.159  17.109  0.00  0.00      RA0  H
ATOM   3720  C   ARG A 391      -0.787  49.270  17.866  1.00  0.00      RA0  C
ATOM   3721  O   ARG A 391      -0.333  50.422  18.039  1.00  0.00      RA0  O
ATOM   3722  N   ASN A 392      -0.751  48.659  16.707  1.00  0.00      RA0  N
ATOM   3723  H   ASN A 392      -1.308  47.845  16.540  0.00  0.00      RA0  H
ATOM   3724  CA  ASN A 392       0.041  49.188  15.604  1.00  0.00      RA0  C
ATOM   3725  CB  ASN A 392       0.674  48.050  14.804  1.00  0.00      RA0  C
ATOM   3726  CG  ASN A 392       1.904  48.515  14.042  1.00  0.00      RA0  C
ATOM   3727  OD1 ASN A 392       1.880  49.329  13.123  1.00  0.00      RA0  O
ATOM   3728  ND2 ASN A 392       3.021  47.900  14.480  1.00  0.00      RA0  N
ATOM   3729 HD21 ASN A 392       2.933  47.245  15.232  0.00  0.00      RA0  H
ATOM   3730 HD22 ASN A 392       3.936  48.057  14.108  0.00  0.00      RA0  H
ATOM   3731  C   ASN A 392      -0.874  50.045  14.658  1.00  0.00      RA0  C
ATOM   3732  O   ASN A 392      -2.053  49.735  14.441  1.00  0.00      RA0  O
ATOM   3733  N   GLY A 393      -0.281  51.081  14.079  1.00  0.00      RA0  N
ATOM   3734  H   GLY A 393       0.658  51.308  14.348  0.00  0.00      RA0  H
ATOM   3735  CA  GLY A 393      -0.981  51.968  13.161  1.00  0.00      RA0  C
ATOM   3736  C   GLY A 393      -1.961  52.974  13.746  1.00  0.00      RA0  C
ATOM   3737  O   GLY A 393      -2.121  52.975  14.926  1.00  0.00      RA0  O
ATOM   3738  N   ILE A 394      -2.541  53.820  12.928  1.00  0.00      RA0  N
ATOM   3739  H   ILE A 394      -2.405  53.691  11.946  0.00  0.00      RA0  H
ATOM   3740  CA  ILE A 394      -3.522  54.752  13.327  1.00  0.00      RA0  C
ATOM   3741  CB  ILE A 394      -3.302  56.068  12.573  1.00  0.00      RA0  C
ATOM   3742  CG2 ILE A 394      -4.294  57.159  12.983  1.00  0.00      RA0  C
ATOM   3743  CG1 ILE A 394      -1.853  56.523  12.748  1.00  0.00      RA0  C
ATOM   3744  CD1 ILE A 394      -1.539  57.801  11.971  1.00  0.00      RA0  C
ATOM   3745  C   ILE A 394      -4.826  54.128  12.976  1.00  0.00      RA0  C
ATOM   3746  O   ILE A 394      -4.912  53.492  12.008  1.00  0.00      RA0  O
ATOM   3747  N   GLY A 395      -5.884  54.362  13.727  1.00  0.00      RA0  N
ATOM   3748  H   GLY A 395      -5.855  54.948  14.546  0.00  0.00      RA0  H
ATOM   3749  CA  GLY A 395      -7.202  53.849  13.388  1.00  0.00      RA0  C
ATOM   3750  C   GLY A 395      -8.278  54.919  13.378  1.00  0.00      RA0  C
ATOM   3751  O   GLY A 395      -8.083  56.060  13.861  1.00  0.00      RA0  O
ATOM   3752  N   ILE A 396      -9.417  54.525  12.802  1.00  0.00      RA0  N
ATOM   3753  H   ILE A 396      -9.550  53.592  12.467  0.00  0.00      RA0  H
ATOM   3754  CA  ILE A 396     -10.564  55.418  12.613  1.00  0.00      RA0  C
ATOM   3755  CB  ILE A 396     -10.578  56.114  11.226  1.00  0.00      RA0  C
ATOM   3756  CG2 ILE A 396      -9.306  56.913  10.953  1.00  0.00      RA0  C
ATOM   3757  CG1 ILE A 396     -10.843  55.187  10.043  1.00  0.00      RA0  C
ATOM   3758  CD1 ILE A 396     -11.297  55.985   8.826  1.00  0.00      RA0  C
ATOM   3759  C   ILE A 396     -11.864  54.693  12.860  1.00  0.00      RA0  C
ATOM   3760  O   ILE A 396     -12.123  53.683  12.173  1.00  0.00      RA0  O
ATOM   3761  N   HIS A 397     -12.673  55.251  13.789  1.00  0.00      RA0  N
ATOM   3762  H   HIS A 397     -12.369  56.110  14.199  0.00  0.00      RA0  H
ATOM   3763  CA  HIS A 397     -14.034  54.771  14.053  1.00  0.00      RA0  C
ATOM   3764  CB  HIS A 397     -14.430  55.041  15.505  1.00  0.00      RA0  C
ATOM   3765  CG  HIS A 397     -13.594  54.168  16.410  1.00  0.00      RA0  C
ATOM   3766  ND1 HIS A 397     -13.826  52.854  16.598  1.00  0.00      RA0  N
ATOM   3767  HD1 HIS A 397     -14.542  52.320  16.195  0.00  0.00      RA0  H
ATOM   3768  CD2 HIS A 397     -12.478  54.541  17.166  1.00  0.00      RA0  C
ATOM   3769  NE2 HIS A 397     -12.040  53.431  17.812  1.00  0.00      RA0  N
ATOM   3770  CE1 HIS A 397     -12.867  52.395  17.464  1.00  0.00      RA0  C
ATOM   3771  C   HIS A 397     -15.154  55.212  13.089  1.00  0.00      RA0  C
ATOM   3772  O   HIS A 397     -15.382  56.390  12.875  1.00  0.00      RA0  O
ATOM   3773  N   GLU A 398     -15.845  54.191  12.566  1.00  0.00      RA0  N
ATOM   3774  H   GLU A 398     -15.694  53.279  12.941  0.00  0.00      RA0  H
ATOM   3775  CA  GLU A 398     -16.856  54.256  11.495  1.00  0.00      RA0  C
ATOM   3776  CB  GLU A 398     -16.876  53.001  10.618  1.00  0.00      RA0  C
ATOM   3777  CG  GLU A 398     -15.779  52.853   9.563  1.00  0.00      RA0  C
ATOM   3778  CD  GLU A 398     -16.429  52.250   8.327  1.00  0.00      RA0  C
ATOM   3779  OE1 GLU A 398     -17.577  51.816   8.421  1.00  0.00      RA0  O
ATOM   3780  OE2 GLU A 398     -15.829  52.288   7.253  1.00  0.00      RA0  O
ATOM   3781  C   GLU A 398     -18.238  54.377  12.077  1.00  0.00      RA0  C
ATOM   3782  O   GLU A 398     -18.533  53.830  13.165  1.00  0.00      RA0  O
ATOM   3783  N   HIS A 399     -19.075  55.097  11.329  1.00  0.00      RA0  N
ATOM   3784  H   HIS A 399     -18.753  55.370  10.424  0.00  0.00      RA0  H
ATOM   3785  CA  HIS A 399     -20.451  55.418  11.708  1.00  0.00      RA0  C
ATOM   3786  CB  HIS A 399     -20.593  56.921  11.951  1.00  0.00      RA0  C
ATOM   3787  CG  HIS A 399     -19.552  57.436  12.917  1.00  0.00      RA0  C
ATOM   3788  ND1 HIS A 399     -18.328  57.873  12.549  1.00  0.00      RA0  N
ATOM   3789  HD1 HIS A 399     -17.940  57.884  11.644  0.00  0.00      RA0  H
ATOM   3790  CD2 HIS A 399     -19.678  57.563  14.303  1.00  0.00      RA0  C
ATOM   3791  NE2 HIS A 399     -18.517  58.085  14.771  1.00  0.00      RA0  N
ATOM   3792  CE1 HIS A 399     -17.689  58.275  13.694  1.00  0.00      RA0  C
ATOM   3793  C   HIS A 399     -21.388  55.049  10.533  1.00  0.00      RA0  C
ATOM   3794  O   HIS A 399     -22.288  54.204  10.711  1.00  0.00      RA0  O
ATOM   3795  N   ALA A 400     -21.186  55.696   9.360  1.00  0.00      RA0  N
ATOM   3796  H   ALA A 400     -20.392  56.279   9.216  0.00  0.00      RA0  H
ATOM   3797  CA  ALA A 400     -22.084  55.540   8.205  1.00  0.00      RA0  C
ATOM   3798  CB  ALA A 400     -22.686  56.881   7.782  1.00  0.00      RA0  C
ATOM   3799  C   ALA A 400     -21.396  54.922   7.043  1.00  0.00      RA0  C
ATOM   3800  O   ALA A 400     -20.508  55.497   6.511  1.00  0.00      RA0  O
ATOM   3801  N   SER A 401     -21.856  53.751   6.644  1.00  0.00      RA0  N
ATOM   3802  H   SER A 401     -22.513  53.242   7.195  0.00  0.00      RA0  H
ATOM   3803  CA  SER A 401     -21.314  53.028   5.512  1.00  0.00      RA0  C
ATOM   3804  CB  SER A 401     -20.606  51.855   6.169  1.00  0.00      RA0  C
ATOM   3805  OG  SER A 401     -20.343  52.269   7.521  1.00  0.00      RA0  O
ATOM   3806  HG  SER A 401     -19.408  52.100   7.684  0.00  0.00      RA0  H
ATOM   3807  C   SER A 401     -22.431  52.732   4.464  1.00  0.00      RA0  C
ATOM   3808  O   SER A 401     -23.358  51.941   4.703  1.00  0.00      RA0  O
ATOM   3809  N   ILE A 402     -22.319  53.413   3.314  1.00  0.00      RA0  N
ATOM   3810  H   ILE A 402     -21.481  53.952   3.210  0.00  0.00      RA0  H
ATOM   3811  CA  ILE A 402     -23.234  53.324   2.169  1.00  0.00      RA0  C
ATOM   3812  CB  ILE A 402     -23.472  54.719   1.568  1.00  0.00      RA0  C
ATOM   3813  CG2 ILE A 402     -24.475  54.649   0.413  1.00  0.00      RA0  C
ATOM   3814  CG1 ILE A 402     -23.918  55.738   2.625  1.00  0.00      RA0  C
ATOM   3815  CD1 ILE A 402     -22.793  56.637   3.151  1.00  0.00      RA0  C
ATOM   3816  C   ILE A 402     -22.647  52.386   1.135  1.00  0.00      RA0  C
ATOM   3817  O   ILE A 402     -21.456  52.511   0.797  1.00  0.00      RA0  O
ATOM   3818  N   ASP A 403     -23.453  51.468   0.605  1.00  0.00      RA0  N
ATOM   3819  H   ASP A 403     -24.368  51.272   0.969  0.00  0.00      RA0  H
ATOM   3820  CA  ASP A 403     -22.996  50.587  -0.489  1.00  0.00      RA0  C
ATOM   3821  CB  ASP A 403     -23.967  49.420  -0.675  1.00  0.00      RA0  C
ATOM   3822  CG  ASP A 403     -24.443  48.910   0.669  1.00  0.00      RA0  C
ATOM   3823  OD1 ASP A 403     -23.853  47.962   1.181  1.00  0.00      RA0  O
ATOM   3824  OD2 ASP A 403     -25.409  49.464   1.196  1.00  0.00      RA0  O
ATOM   3825  C   ASP A 403     -22.929  51.386  -1.824  1.00  0.00      RA0  C
ATOM   3826  O   ASP A 403     -23.713  51.137  -2.746  1.00  0.00      RA0  O
ATOM   3827  N   LEU A 404     -21.998  52.339  -1.936  1.00  0.00      RA0  N
ATOM   3828  H   LEU A 404     -21.336  52.447  -1.192  0.00  0.00      RA0  H
ATOM   3829  CA  LEU A 404     -21.922  53.199  -3.131  1.00  0.00      RA0  C
ATOM   3830  CB  LEU A 404     -22.047  54.666  -2.724  1.00  0.00      RA0  C
ATOM   3831  CG  LEU A 404     -22.148  55.610  -3.923  1.00  0.00      RA0  C
ATOM   3832  CD1 LEU A 404     -23.365  55.308  -4.799  1.00  0.00      RA0  C
ATOM   3833  CD2 LEU A 404     -22.108  57.071  -3.483  1.00  0.00      RA0  C
ATOM   3834  C   LEU A 404     -20.632  52.988  -4.004  1.00  0.00      RA0  C
ATOM   3835  O   LEU A 404     -19.574  53.623  -3.733  1.00  0.00      RA0  O
ATOM   3836  N   PRO A 405     -20.734  52.116  -5.044  1.00  0.00      RA0  N
ATOM   3837  CD  PRO A 405     -21.923  51.331  -5.350  1.00  0.00      RA0  C
ATOM   3838  CA  PRO A 405     -19.653  51.906  -6.057  1.00  0.00      RA0  C
ATOM   3839  CB  PRO A 405     -20.400  51.176  -7.178  1.00  0.00      RA0  C
ATOM   3840  CG  PRO A 405     -21.480  50.378  -6.453  1.00  0.00      RA0  C
ATOM   3841  C   PRO A 405     -18.854  53.170  -6.541  1.00  0.00      RA0  C
ATOM   3842  O   PRO A 405     -18.865  54.173  -5.807  1.00  0.00      RA0  O
ATOM   3843  N   GLY A 406     -18.176  53.077  -7.707  1.00  0.00      RA0  N
ATOM   3844  H   GLY A 406     -18.132  52.166  -8.109  0.00  0.00      RA0  H
ATOM   3845  CA  GLY A 406     -17.465  54.161  -8.413  1.00  0.00      RA0  C
ATOM   3846  C   GLY A 406     -17.524  55.636  -7.944  1.00  0.00      RA0  C
ATOM   3847  O   GLY A 406     -18.554  56.316  -8.060  1.00  0.00      RA0  O
ATOM   3848  N   ILE A 407     -16.397  56.112  -7.404  1.00  0.00      RA0  N
ATOM   3849  H   ILE A 407     -15.596  55.522  -7.292  0.00  0.00      RA0  H
ATOM   3850  CA  ILE A 407     -16.216  57.460  -6.873  1.00  0.00      RA0  C
ATOM   3851  CB  ILE A 407     -16.367  57.517  -5.344  1.00  0.00      RA0  C
ATOM   3852  CG2 ILE A 407     -15.998  58.905  -4.819  1.00  0.00      RA0  C
ATOM   3853  CG1 ILE A 407     -17.782  57.138  -4.895  1.00  0.00      RA0  C
ATOM   3854  CD1 ILE A 407     -17.966  57.155  -3.377  1.00  0.00      RA0  C
ATOM   3855  C   ILE A 407     -14.827  57.856  -7.300  1.00  0.00      RA0  C
ATOM   3856  O   ILE A 407     -13.846  57.186  -6.917  1.00  0.00      RA0  O
ATOM   3857  N   LYS A 408     -14.735  58.921  -8.104  1.00  0.00      RA0  N
ATOM   3858  H   LYS A 408     -15.584  59.390  -8.325  0.00  0.00      RA0  H
ATOM   3859  CA  LYS A 408     -13.472  59.510  -8.483  1.00  0.00      RA0  C
ATOM   3860  CB  LYS A 408     -13.513  59.989  -9.935  1.00  0.00      RA0  C
ATOM   3861  CG  LYS A 408     -13.464  58.992 -11.091  1.00  0.00      RA0  C
ATOM   3862  CD  LYS A 408     -13.488  59.790 -12.404  1.00  0.00      RA0  C
ATOM   3863  CE  LYS A 408     -13.315  58.966 -13.685  1.00  0.00      RA0  C
ATOM   3864  NZ  LYS A 408     -13.485  59.833 -14.860  1.00  0.00      RA0  N
ATOM   3865  HZ1 LYS A 408     -13.240  59.364 -15.752  0.00  0.00      RA0  H
ATOM   3866  HZ2 LYS A 408     -14.469  60.177 -14.928  0.00  0.00      RA0  H
ATOM   3867  HZ3 LYS A 408     -12.902  60.692 -14.742  0.00  0.00      RA0  H
ATOM   3868  C   LYS A 408     -13.173  60.766  -7.723  1.00  0.00      RA0  C
ATOM   3869  O   LYS A 408     -12.175  61.396  -8.030  1.00  0.00      RA0  O
ATOM   3870  N   GLY A 409     -13.975  61.144  -6.728  1.00  0.00      RA0  N
ATOM   3871  H   GLY A 409     -14.840  60.697  -6.496  0.00  0.00      RA0  H
ATOM   3872  CA  GLY A 409     -13.617  62.306  -5.958  1.00  0.00      RA0  C
ATOM   3873  C   GLY A 409     -14.524  62.752  -4.849  1.00  0.00      RA0  C
ATOM   3874  O   GLY A 409     -15.652  62.334  -4.740  1.00  0.00      RA0  O
ATOM   3875  N   LEU A 410     -13.970  63.656  -4.036  1.00  0.00      RA0  N
ATOM   3876  H   LEU A 410     -13.075  64.043  -4.242  0.00  0.00      RA0  H
ATOM   3877  CA  LEU A 410     -14.599  64.102  -2.812  1.00  0.00      RA0  C
ATOM   3878  CB  LEU A 410     -14.250  63.158  -1.653  1.00  0.00      RA0  C
ATOM   3879  CG  LEU A 410     -14.855  61.755  -1.649  1.00  0.00      RA0  C
ATOM   3880  CD1 LEU A 410     -14.250  60.890  -0.542  1.00  0.00      RA0  C
ATOM   3881  CD2 LEU A 410     -16.378  61.796  -1.553  1.00  0.00      RA0  C
ATOM   3882  C   LEU A 410     -14.137  65.488  -2.366  1.00  0.00      RA0  C
ATOM   3883  O   LEU A 410     -12.931  65.719  -2.100  1.00  0.00      RA0  O
ATOM   3884  N   TRP A 411     -15.151  66.378  -2.261  1.00  0.00      RA0  N
ATOM   3885  H   TRP A 411     -16.094  66.121  -2.498  0.00  0.00      RA0  H
ATOM   3886  CA  TRP A 411     -14.976  67.742  -1.726  1.00  0.00      RA0  C
ATOM   3887  CB  TRP A 411     -14.835  68.717  -2.898  1.00  0.00      RA0  C
ATOM   3888  CG  TRP A 411     -13.537  68.511  -3.640  1.00  0.00      RA0  C
ATOM   3889  CD2 TRP A 411     -13.302  67.722  -4.825  1.00  0.00      RA0  C
ATOM   3890  CE2 TRP A 411     -11.931  67.839  -5.149  1.00  0.00      RA0  C
ATOM   3891  CE3 TRP A 411     -14.135  66.945  -5.620  1.00  0.00      RA0  C
ATOM   3892  CD1 TRP A 411     -12.290  69.064  -3.314  1.00  0.00      RA0  C
ATOM   3893  NE1 TRP A 411     -11.339  68.671  -4.203  1.00  0.00      RA0  N
ATOM   3894  HE1 TRP A 411     -10.400  68.958  -4.198  0.00  0.00      RA0  H
ATOM   3895  CZ2 TRP A 411     -11.427  67.169  -6.257  1.00  0.00      RA0  C
ATOM   3896  CZ3 TRP A 411     -13.618  66.282  -6.727  1.00  0.00      RA0  C
ATOM   3897  CH2 TRP A 411     -12.270  66.392  -7.044  1.00  0.00      RA0  C
ATOM   3898  C   TRP A 411     -16.105  68.185  -0.783  1.00  0.00      RA0  C
ATOM   3899  O   TRP A 411     -17.316  67.932  -1.090  1.00  0.00      RA0  O
ATOM   3900  N   PRO A 412     -15.653  68.890   0.306  1.00  0.00      RA0  N
ATOM   3901  CD  PRO A 412     -14.252  69.241   0.522  1.00  0.00      RA0  C
ATOM   3902  CA  PRO A 412     -16.493  69.354   1.444  1.00  0.00      RA0  C
ATOM   3903  CB  PRO A 412     -15.567  70.318   2.187  1.00  0.00      RA0  C
ATOM   3904  CG  PRO A 412     -14.181  69.723   1.967  1.00  0.00      RA0  C
ATOM   3905  C   PRO A 412     -17.822  69.991   0.972  1.00  0.00      RA0  C
ATOM   3906  O   PRO A 412     -17.848  70.236  -0.246  1.00  0.00      RA0  O
ATOM   3907  N   LEU A 413     -18.826  70.300   1.815  1.00  0.00      RA0  N
ATOM   3908  H   LEU A 413     -18.886  69.946   2.746  0.00  0.00      RA0  H
ATOM   3909  CA  LEU A 413     -19.888  71.267   1.362  1.00  0.00      RA0  C
ATOM   3910  CB  LEU A 413     -20.749  70.792   0.184  1.00  0.00      RA0  C
ATOM   3911  CG  LEU A 413     -21.245  71.946  -0.688  1.00  0.00      RA0  C
ATOM   3912  CD1 LEU A 413     -20.077  72.701  -1.330  1.00  0.00      RA0  C
ATOM   3913  CD2 LEU A 413     -22.271  71.485  -1.723  1.00  0.00      RA0  C
ATOM   3914  C   LEU A 413     -20.751  72.048   2.358  1.00  0.00      RA0  C
ATOM   3915  O   LEU A 413     -21.596  71.477   3.004  1.00  0.00      RA0  O
ATOM   3916  N   ARG A 414     -20.611  73.359   2.370  1.00  0.00      RA0  N
ATOM   3917  H   ARG A 414     -20.047  73.808   1.678  0.00  0.00      RA0  H
ATOM   3918  CA  ARG A 414     -21.336  74.206   3.293  1.00  0.00      RA0  C
ATOM   3919  CB  ARG A 414     -20.333  75.282   3.735  1.00  0.00      RA0  C
ATOM   3920  CG  ARG A 414     -20.771  76.469   4.610  1.00  0.00      RA0  C
ATOM   3921  CD  ARG A 414     -19.700  77.575   4.691  1.00  0.00      RA0  C
ATOM   3922  NE  ARG A 414     -18.584  77.266   5.595  1.00  0.00      RA0  N
ATOM   3923  HE  ARG A 414     -18.672  77.517   6.566  0.00  0.00      RA0  H
ATOM   3924  CZ  ARG A 414     -17.427  76.673   5.170  1.00  0.00      RA0  C
ATOM   3925  NH1 ARG A 414     -17.248  76.380   3.864  1.00  0.00      RA0  N
ATOM   3926 HH11 ARG A 414     -16.409  75.952   3.525  0.00  0.00      RA0  H
ATOM   3927 HH12 ARG A 414     -17.943  76.575   3.157  0.00  0.00      RA0  H
ATOM   3928  NH2 ARG A 414     -16.463  76.384   6.067  1.00  0.00      RA0  N
ATOM   3929 HH21 ARG A 414     -15.666  75.806   5.859  0.00  0.00      RA0  H
ATOM   3930 HH22 ARG A 414     -16.512  76.756   7.015  0.00  0.00      RA0  H
ATOM   3931  C   ARG A 414     -22.527  74.910   2.603  1.00  0.00      RA0  C
ATOM   3932  O   ARG A 414     -22.371  76.013   2.090  1.00  0.00      RA0  O
ATOM   3933  N   SER A 415     -23.721  74.286   2.621  1.00  0.00      RA0  N
ATOM   3934  H   SER A 415     -23.843  73.414   3.102  0.00  0.00      RA0  H
ATOM   3935  CA  SER A 415     -24.938  74.787   1.876  1.00  0.00      RA0  C
ATOM   3936  CB  SER A 415     -25.917  73.729   1.351  1.00  0.00      RA0  C
ATOM   3937  OG  SER A 415     -26.165  73.901  -0.066  1.00  0.00      RA0  O
ATOM   3938  HG  SER A 415     -26.201  72.991  -0.358  0.00  0.00      RA0  H
ATOM   3939  C   SER A 415     -25.639  76.063   2.436  1.00  0.00      RA0  C
ATOM   3940  O   SER A 415     -26.641  76.513   1.872  1.00  0.00      RA0  O
ATOM   3941  N   ASP A 416     -25.114  76.623   3.535  1.00  0.00      RA0  N
ATOM   3942  H   ASP A 416     -24.255  76.257   3.886  0.00  0.00      RA0  H
ATOM   3943  CA  ASP A 416     -25.552  77.915   4.102  1.00  0.00      RA0  C
ATOM   3944  CB  ASP A 416     -25.666  77.612   5.604  1.00  0.00      RA0  C
ATOM   3945  CG  ASP A 416     -27.045  77.937   6.142  1.00  0.00      RA0  C
ATOM   3946  OD1 ASP A 416     -27.238  77.831   7.348  1.00  0.00      RA0  O
ATOM   3947  OD2 ASP A 416     -27.919  78.360   5.385  1.00  0.00      RA0  O
ATOM   3948  C   ASP A 416     -24.555  79.091   3.799  1.00  0.00      RA0  C
ATOM   3949  O   ASP A 416     -23.483  78.850   3.199  1.00  0.00      RA0  O
ATOM   3950  N   PRO A 417     -24.881  80.340   4.200  1.00  0.00      RA0  N
ATOM   3951  CD  PRO A 417     -26.184  80.807   4.664  1.00  0.00      RA0  C
ATOM   3952  CA  PRO A 417     -23.958  81.492   4.049  1.00  0.00      RA0  C
ATOM   3953  CB  PRO A 417     -24.789  82.690   4.528  1.00  0.00      RA0  C
ATOM   3954  CG  PRO A 417     -26.235  82.281   4.304  1.00  0.00      RA0  C
ATOM   3955  C   PRO A 417     -22.549  81.364   4.744  1.00  0.00      RA0  C
ATOM   3956  O   PRO A 417     -21.736  80.451   4.421  1.00  0.00      RA0  O
ATOM   3957  N   ASN A 418     -22.240  82.305   5.651  1.00  0.00      RA0  N
ATOM   3958  H   ASN A 418     -22.833  83.079   5.859  0.00  0.00      RA0  H
ATOM   3959  CA  ASN A 418     -21.142  82.133   6.597  1.00  0.00      RA0  C
ATOM   3960  CB  ASN A 418     -20.294  83.395   6.761  1.00  0.00      RA0  C
ATOM   3961  CG  ASN A 418     -19.292  83.501   5.632  1.00  0.00      RA0  C
ATOM   3962  OD1 ASN A 418     -19.582  84.032   4.564  1.00  0.00      RA0  O
ATOM   3963  ND2 ASN A 418     -18.088  82.974   5.925  1.00  0.00      RA0  N
ATOM   3964 HD21 ASN A 418     -17.899  82.552   6.813  0.00  0.00      RA0  H
ATOM   3965 HD22 ASN A 418     -17.341  82.985   5.259  0.00  0.00      RA0  H
ATOM   3966  C   ASN A 418     -21.791  81.782   7.930  1.00  0.00      RA0  C
ATOM   3967  O   ASN A 418     -21.831  82.603   8.870  1.00  0.00      RA0  O
ATOM   3968  N   ARG A 419     -22.359  80.567   7.964  1.00  0.00      RA0  N
ATOM   3969  H   ARG A 419     -22.351  80.003   7.137  0.00  0.00      RA0  H
ATOM   3970  CA  ARG A 419     -22.715  79.876   9.218  1.00  0.00      RA0  C
ATOM   3971  CB  ARG A 419     -24.199  79.499   9.223  1.00  0.00      RA0  C
ATOM   3972  CG  ARG A 419     -25.099  80.720   8.997  1.00  0.00      RA0  C
ATOM   3973  CD  ARG A 419     -26.589  80.417   9.181  1.00  0.00      RA0  C
ATOM   3974  NE  ARG A 419     -27.419  81.574   8.837  1.00  0.00      RA0  N
ATOM   3975  HE  ARG A 419     -27.226  82.414   9.352  0.00  0.00      RA0  H
ATOM   3976  CZ  ARG A 419     -28.359  81.423   7.854  1.00  0.00      RA0  C
ATOM   3977  NH1 ARG A 419     -28.513  80.223   7.269  1.00  0.00      RA0  N
ATOM   3978 HH11 ARG A 419     -29.118  79.996   6.499  0.00  0.00      RA0  H
ATOM   3979 HH12 ARG A 419     -27.974  79.404   7.531  0.00  0.00      RA0  H
ATOM   3980  NH2 ARG A 419     -29.114  82.478   7.469  1.00  0.00      RA0  N
ATOM   3981 HH21 ARG A 419     -29.800  82.394   6.741  0.00  0.00      RA0  H
ATOM   3982 HH22 ARG A 419     -29.015  83.382   7.892  0.00  0.00      RA0  H
ATOM   3983  C   ARG A 419     -21.784  78.636   9.464  1.00  0.00      RA0  C
ATOM   3984  O   ARG A 419     -22.190  77.708  10.184  1.00  0.00      RA0  O
ATOM   3985  N   GLU A 420     -20.562  78.633   8.884  1.00  0.00      RA0  N
ATOM   3986  H   GLU A 420     -20.323  79.364   8.253  0.00  0.00      RA0  H
ATOM   3987  CA  GLU A 420     -19.494  77.648   9.208  1.00  0.00      RA0  C
ATOM   3988  CB  GLU A 420     -18.772  77.845  10.535  1.00  0.00      RA0  C
ATOM   3989  CG  GLU A 420     -17.369  78.371  10.199  1.00  0.00      RA0  C
ATOM   3990  CD  GLU A 420     -16.875  77.729   8.906  1.00  0.00      RA0  C
ATOM   3991  OE1 GLU A 420     -16.945  78.371   7.862  1.00  0.00      RA0  O
ATOM   3992  OE2 GLU A 420     -16.442  76.578   8.911  1.00  0.00      RA0  O
ATOM   3993  C   GLU A 420     -19.914  76.182   8.903  1.00  0.00      RA0  C
ATOM   3994  O   GLU A 420     -21.068  75.939   8.547  1.00  0.00      RA0  O
ATOM   3995  N   THR A 421     -18.982  75.219   9.017  1.00  0.00      RA0  N
ATOM   3996  H   THR A 421     -18.046  75.523   9.186  0.00  0.00      RA0  H
ATOM   3997  CA  THR A 421     -19.317  73.787   8.883  1.00  0.00      RA0  C
ATOM   3998  CB  THR A 421     -20.179  73.342  10.093  1.00  0.00      RA0  C
ATOM   3999  OG1 THR A 421     -21.552  73.712   9.969  1.00  0.00      RA0  O
ATOM   4000  HG1 THR A 421     -21.609  74.631   9.709  0.00  0.00      RA0  H
ATOM   4001  CG2 THR A 421     -19.634  73.864  11.421  1.00  0.00      RA0  C
ATOM   4002  C   THR A 421     -19.972  73.442   7.502  1.00  0.00      RA0  C
ATOM   4003  O   THR A 421     -19.885  74.244   6.571  1.00  0.00      RA0  O
ATOM   4004  N   TYR A 422     -20.589  72.256   7.358  1.00  0.00      RA0  N
ATOM   4005  H   TYR A 422     -20.929  71.729   8.139  0.00  0.00      RA0  H
ATOM   4006  CA  TYR A 422     -20.952  71.683   6.025  1.00  0.00      RA0  C
ATOM   4007  CB  TYR A 422     -19.766  70.847   5.497  1.00  0.00      RA0  C
ATOM   4008  CG  TYR A 422     -18.465  71.618   5.464  1.00  0.00      RA0  C
ATOM   4009  CD1 TYR A 422     -17.524  71.472   6.479  1.00  0.00      RA0  C
ATOM   4010  CE1 TYR A 422     -16.383  72.268   6.489  1.00  0.00      RA0  C
ATOM   4011  CD2 TYR A 422     -18.213  72.492   4.418  1.00  0.00      RA0  C
ATOM   4012  CE2 TYR A 422     -17.073  73.280   4.422  1.00  0.00      RA0  C
ATOM   4013  CZ  TYR A 422     -16.177  73.200   5.477  1.00  0.00      RA0  C
ATOM   4014  OH  TYR A 422     -15.098  74.066   5.517  1.00  0.00      RA0  O
ATOM   4015  HH  TYR A 422     -14.439  73.711   6.105  0.00  0.00      RA0  H
ATOM   4016  C   TYR A 422     -22.164  70.728   6.102  1.00  0.00      RA0  C
ATOM   4017  O   TYR A 422     -22.385  70.123   7.136  1.00  0.00      RA0  O
ATOM   4018  N   ASP A 423     -22.978  70.627   5.045  1.00  0.00      RA0  N
ATOM   4019  H   ASP A 423     -22.907  71.176   4.213  0.00  0.00      RA0  H
ATOM   4020  CA  ASP A 423     -24.256  69.879   5.128  1.00  0.00      RA0  C
ATOM   4021  CB  ASP A 423     -25.395  70.877   5.237  1.00  0.00      RA0  C
ATOM   4022  CG  ASP A 423     -25.615  71.423   3.838  1.00  0.00      RA0  C
ATOM   4023  OD1 ASP A 423     -26.757  71.593   3.434  1.00  0.00      RA0  O
ATOM   4024  OD2 ASP A 423     -24.644  71.641   3.115  1.00  0.00      RA0  O
ATOM   4025  C   ASP A 423     -24.617  68.990   3.922  1.00  0.00      RA0  C
ATOM   4026  O   ASP A 423     -25.700  68.388   3.879  1.00  0.00      RA0  O
ATOM   4027  N   THR A 424     -23.696  68.886   2.970  1.00  0.00      RA0  N
ATOM   4028  H   THR A 424     -22.881  69.466   2.965  0.00  0.00      RA0  H
ATOM   4029  CA  THR A 424     -23.921  68.097   1.760  1.00  0.00      RA0  C
ATOM   4030  CB  THR A 424     -24.570  69.051   0.752  1.00  0.00      RA0  C
ATOM   4031  OG1 THR A 424     -25.817  69.563   1.239  1.00  0.00      RA0  O
ATOM   4032  HG1 THR A 424     -25.651  70.123   2.004  0.00  0.00      RA0  H
ATOM   4033  CG2 THR A 424     -24.772  68.383  -0.605  1.00  0.00      RA0  C
ATOM   4034  C   THR A 424     -22.624  67.617   1.327  1.00  0.00      RA0  C
ATOM   4035  O   THR A 424     -21.691  68.367   1.413  1.00  0.00      RA0  O
ATOM   4036  N   LEU A 425     -22.509  66.404   0.823  1.00  0.00      RA0  N
ATOM   4037  H   LEU A 425     -23.274  65.775   0.690  0.00  0.00      RA0  H
ATOM   4038  CA  LEU A 425     -21.214  66.068   0.227  1.00  0.00      RA0  C
ATOM   4039  CB  LEU A 425     -20.593  64.926   1.035  1.00  0.00      RA0  C
ATOM   4040  CG  LEU A 425     -19.118  64.654   0.740  1.00  0.00      RA0  C
ATOM   4041  CD1 LEU A 425     -18.228  65.801   1.214  1.00  0.00      RA0  C
ATOM   4042  CD2 LEU A 425     -18.668  63.315   1.322  1.00  0.00      RA0  C
ATOM   4043  C   LEU A 425     -21.362  65.670  -1.227  1.00  0.00      RA0  C
ATOM   4044  O   LEU A 425     -22.365  65.021  -1.575  1.00  0.00      RA0  O
ATOM   4045  N   VAL A 426     -20.370  66.085  -2.057  1.00  0.00      RA0  N
ATOM   4046  H   VAL A 426     -19.563  66.558  -1.694  0.00  0.00      RA0  H
ATOM   4047  CA  VAL A 426     -20.387  65.811  -3.510  1.00  0.00      RA0  C
ATOM   4048  CB  VAL A 426     -20.378  67.142  -4.274  1.00  0.00      RA0  C
ATOM   4049  CG1 VAL A 426     -20.505  66.935  -5.783  1.00  0.00      RA0  C
ATOM   4050  CG2 VAL A 426     -21.456  68.088  -3.740  1.00  0.00      RA0  C
ATOM   4051  C   VAL A 426     -19.229  64.913  -3.980  1.00  0.00      RA0  C
ATOM   4052  O   VAL A 426     -18.057  65.154  -3.700  1.00  0.00      RA0  O
ATOM   4053  N   LEU A 427     -19.689  63.902  -4.728  1.00  0.00      RA0  N
ATOM   4054  H   LEU A 427     -20.653  63.942  -4.994  0.00  0.00      RA0  H
ATOM   4055  CA  LEU A 427     -19.000  62.726  -5.223  1.00  0.00      RA0  C
ATOM   4056  CB  LEU A 427     -19.748  61.469  -4.784  1.00  0.00      RA0  C
ATOM   4057  CG  LEU A 427     -20.700  61.696  -3.606  1.00  0.00      RA0  C
ATOM   4058  CD1 LEU A 427     -21.927  60.793  -3.698  1.00  0.00      RA0  C
ATOM   4059  CD2 LEU A 427     -20.007  61.584  -2.249  1.00  0.00      RA0  C
ATOM   4060  C   LEU A 427     -18.950  62.773  -6.748  1.00  0.00      RA0  C
ATOM   4061  O   LEU A 427     -19.993  62.661  -7.442  1.00  0.00      RA0  O
ATOM   4062  N   SER A 428     -17.730  62.938  -7.248  1.00  0.00      RA0  N
ATOM   4063  H   SER A 428     -16.940  63.036  -6.642  0.00  0.00      RA0  H
ATOM   4064  CA  SER A 428     -17.470  62.854  -8.676  1.00  0.00      RA0  C
ATOM   4065  CB  SER A 428     -16.123  63.525  -8.847  1.00  0.00      RA0  C
ATOM   4066  OG  SER A 428     -15.942  64.345  -7.685  1.00  0.00      RA0  O
ATOM   4067  HG  SER A 428     -15.424  65.083  -7.980  0.00  0.00      RA0  H
ATOM   4068  C   SER A 428     -17.520  61.398  -9.095  1.00  0.00      RA0  C
ATOM   4069  O   SER A 428     -16.914  60.579  -8.444  1.00  0.00      RA0  O
ATOM   4070  N   PHE A 429     -18.246  61.071 -10.162  1.00  0.00      RA0  N
ATOM   4071  H   PHE A 429     -18.722  61.777 -10.693  0.00  0.00      RA0  H
ATOM   4072  CA  PHE A 429     -18.136  59.746 -10.768  1.00  0.00      RA0  C
ATOM   4073  CB  PHE A 429     -19.507  59.083 -10.872  1.00  0.00      RA0  C
ATOM   4074  CG  PHE A 429     -20.286  59.248  -9.591  1.00  0.00      RA0  C
ATOM   4075  CD1 PHE A 429     -21.574  59.760  -9.636  1.00  0.00      RA0  C
ATOM   4076  CD2 PHE A 429     -19.730  58.881  -8.373  1.00  0.00      RA0  C
ATOM   4077  CE1 PHE A 429     -22.307  59.878  -8.464  1.00  0.00      RA0  C
ATOM   4078  CE2 PHE A 429     -20.465  58.995  -7.202  1.00  0.00      RA0  C
ATOM   4079  CZ  PHE A 429     -21.762  59.487  -7.249  1.00  0.00      RA0  C
ATOM   4080  C   PHE A 429     -17.551  59.843 -12.158  1.00  0.00      RA0  C
ATOM   4081  O   PHE A 429     -17.534  60.910 -12.773  1.00  0.00      RA0  O
ATOM   4082  N   VAL A 430     -17.064  58.675 -12.589  1.00  0.00      RA0  N
ATOM   4083  H   VAL A 430     -16.995  57.980 -11.874  0.00  0.00      RA0  H
ATOM   4084  CA  VAL A 430     -16.819  58.287 -13.987  1.00  0.00      RA0  C
ATOM   4085  CB  VAL A 430     -17.628  57.037 -14.353  1.00  0.00      RA0  C
ATOM   4086  CG1 VAL A 430     -17.237  56.523 -15.742  1.00  0.00      RA0  C
ATOM   4087  CG2 VAL A 430     -17.477  55.948 -13.289  1.00  0.00      RA0  C
ATOM   4088  C   VAL A 430     -17.039  59.407 -15.038  1.00  0.00      RA0  C
ATOM   4089  O   VAL A 430     -16.052  59.959 -15.561  1.00  0.00      RA0  O
ATOM   4090  N   GLY A 431     -18.301  59.716 -15.363  1.00  0.00      RA0  N
ATOM   4091  H   GLY A 431     -19.077  59.222 -14.972  0.00  0.00      RA0  H
ATOM   4092  CA  GLY A 431     -18.640  60.849 -16.225  1.00  0.00      RA0  C
ATOM   4093  C   GLY A 431     -19.832  61.636 -15.684  1.00  0.00      RA0  C
ATOM   4094  O   GLY A 431     -20.477  62.362 -16.432  1.00  0.00      RA0  O
ATOM   4095  N   GLN A 432     -20.131  61.461 -14.388  1.00  0.00      RA0  N
ATOM   4096  H   GLN A 432     -19.423  61.118 -13.768  0.00  0.00      RA0  H
ATOM   4097  CA  GLN A 432     -21.321  62.025 -13.716  1.00  0.00      RA0  C
ATOM   4098  CB  GLN A 432     -22.211  60.907 -13.188  1.00  0.00      RA0  C
ATOM   4099  CG  GLN A 432     -23.622  60.970 -13.751  1.00  0.00      RA0  C
ATOM   4100  CD  GLN A 432     -24.603  60.541 -12.683  1.00  0.00      RA0  C
ATOM   4101  OE1 GLN A 432     -24.354  59.639 -11.881  1.00  0.00      RA0  O
ATOM   4102  NE2 GLN A 432     -25.744  61.244 -12.733  1.00  0.00      RA0  N
ATOM   4103 HE21 GLN A 432     -25.776  62.077 -13.303  0.00  0.00      RA0  H
ATOM   4104 HE22 GLN A 432     -26.588  61.059 -12.233  0.00  0.00      RA0  H
ATOM   4105  C   GLN A 432     -20.849  62.836 -12.514  1.00  0.00      RA0  C
ATOM   4106  O   GLN A 432     -19.693  62.774 -12.138  1.00  0.00      RA0  O
ATOM   4107  N   THR A 433     -21.776  63.584 -11.928  1.00  0.00      RA0  N
ATOM   4108  H   THR A 433     -22.714  63.645 -12.287  0.00  0.00      RA0  H
ATOM   4109  CA  THR A 433     -21.619  64.295 -10.642  1.00  0.00      RA0  C
ATOM   4110  CB  THR A 433     -21.196  65.722 -10.848  1.00  0.00      RA0  C
ATOM   4111  OG1 THR A 433     -19.874  65.691 -11.390  1.00  0.00      RA0  O
ATOM   4112  HG1 THR A 433     -20.000  65.511 -12.316  0.00  0.00      RA0  H
ATOM   4113  CG2 THR A 433     -21.238  66.503  -9.532  1.00  0.00      RA0  C
ATOM   4114  C   THR A 433     -23.005  64.129  -9.883  1.00  0.00      RA0  C
ATOM   4115  O   THR A 433     -24.051  64.666 -10.379  1.00  0.00      RA0  O
ATOM   4116  N   ARG A 434     -23.050  63.380  -8.744  1.00  0.00      RA0  N
ATOM   4117  H   ARG A 434     -22.217  62.985  -8.347  0.00  0.00      RA0  H
ATOM   4118  CA  ARG A 434     -24.321  63.262  -7.954  1.00  0.00      RA0  C
ATOM   4119  CB  ARG A 434     -24.982  61.893  -8.033  1.00  0.00      RA0  C
ATOM   4120  CG  ARG A 434     -25.835  61.737  -9.290  1.00  0.00      RA0  C
ATOM   4121  CD  ARG A 434     -26.584  60.404  -9.321  1.00  0.00      RA0  C
ATOM   4122  NE  ARG A 434     -25.645  59.286  -9.255  1.00  0.00      RA0  N
ATOM   4123  HE  ARG A 434     -25.026  59.205 -10.049  0.00  0.00      RA0  H
ATOM   4124  CZ  ARG A 434     -25.662  58.521  -8.122  1.00  0.00      RA0  C
ATOM   4125  NH1 ARG A 434     -26.590  58.766  -7.181  1.00  0.00      RA0  N
ATOM   4126 HH11 ARG A 434     -26.697  58.321  -6.279  0.00  0.00      RA0  H
ATOM   4127 HH12 ARG A 434     -27.332  59.452  -7.267  0.00  0.00      RA0  H
ATOM   4128  NH2 ARG A 434     -24.751  57.539  -7.953  1.00  0.00      RA0  N
ATOM   4129 HH21 ARG A 434     -24.744  56.973  -7.124  0.00  0.00      RA0  H
ATOM   4130 HH22 ARG A 434     -24.051  57.353  -8.647  0.00  0.00      RA0  H
ATOM   4131  C   ARG A 434     -24.245  63.731  -6.488  1.00  0.00      RA0  C
ATOM   4132  O   ARG A 434     -23.728  63.055  -5.644  1.00  0.00      RA0  O
ATOM   4133  N   VAL A 435     -24.825  64.918  -6.273  1.00  0.00      RA0  N
ATOM   4134  H   VAL A 435     -25.372  65.249  -7.040  0.00  0.00      RA0  H
ATOM   4135  CA  VAL A 435     -24.970  65.623  -5.002  1.00  0.00      RA0  C
ATOM   4136  CB  VAL A 435     -25.534  67.015  -5.331  1.00  0.00      RA0  C
ATOM   4137  CG1 VAL A 435     -25.697  67.926  -4.117  1.00  0.00      RA0  C
ATOM   4138  CG2 VAL A 435     -24.677  67.680  -6.410  1.00  0.00      RA0  C
ATOM   4139  C   VAL A 435     -25.861  64.849  -4.020  1.00  0.00      RA0  C
ATOM   4140  O   VAL A 435     -26.851  64.195  -4.431  1.00  0.00      RA0  O
ATOM   4141  N   LEU A 436     -25.537  65.030  -2.724  1.00  0.00      RA0  N
ATOM   4142  H   LEU A 436     -24.738  65.588  -2.510  0.00  0.00      RA0  H
ATOM   4143  CA  LEU A 436     -26.301  64.498  -1.575  1.00  0.00      RA0  C
ATOM   4144  CB  LEU A 436     -25.344  63.765  -0.630  1.00  0.00      RA0  C
ATOM   4145  CG  LEU A 436     -24.581  62.592  -1.244  1.00  0.00      RA0  C
ATOM   4146  CD1 LEU A 436     -23.544  62.040  -0.265  1.00  0.00      RA0  C
ATOM   4147  CD2 LEU A 436     -25.514  61.494  -1.754  1.00  0.00      RA0  C
ATOM   4148  C   LEU A 436     -27.175  65.550  -0.744  1.00  0.00      RA0  C
ATOM   4149  O   LEU A 436     -27.852  66.456  -1.306  1.00  0.00      RA0  O
ATOM   4150  N   MET A 437     -27.177  65.374   0.574  1.00  0.00      RA0  N
ATOM   4151  H   MET A 437     -26.914  64.516   1.022  0.00  0.00      RA0  H
ATOM   4152  CA  MET A 437     -27.798  66.269   1.526  1.00  0.00      RA0  C
ATOM   4153  CB  MET A 437     -29.306  66.428   1.272  1.00  0.00      RA0  C
ATOM   4154  CG  MET A 437     -29.899  67.746   1.783  1.00  0.00      RA0  C
ATOM   4155  SD  MET A 437     -30.102  67.836   3.570  1.00  0.00      RA0  S
ATOM   4156  CE  MET A 437     -29.622  69.558   3.790  1.00  0.00      RA0  C
ATOM   4157  C   MET A 437     -27.582  65.570   2.848  1.00  0.00      RA0  C
ATOM   4158  O   MET A 437     -27.448  64.346   2.895  1.00  0.00      RA0  O
ATOM   4159  N   LEU A 438     -27.519  66.338   3.925  1.00  0.00      RA0  N
ATOM   4160  H   LEU A 438     -27.449  67.339   3.861  0.00  0.00      RA0  H
ATOM   4161  CA  LEU A 438     -27.497  65.754   5.267  1.00  0.00      RA0  C
ATOM   4162  CB  LEU A 438     -26.073  65.735   5.847  1.00  0.00      RA0  C
ATOM   4163  CG  LEU A 438     -24.945  65.148   4.989  1.00  0.00      RA0  C
ATOM   4164  CD1 LEU A 438     -23.580  65.676   5.434  1.00  0.00      RA0  C
ATOM   4165  CD2 LEU A 438     -24.958  63.620   4.949  1.00  0.00      RA0  C
ATOM   4166  C   LEU A 438     -28.358  66.595   6.267  1.00  0.00      RA0  C
ATOM   4167  O   LEU A 438     -27.936  67.665   6.719  1.00  0.00      RA0  O
ATOM   4168  N   ASN A 439     -29.577  66.112   6.563  1.00  0.00      RA0  N
ATOM   4169  H   ASN A 439     -29.827  65.261   6.099  0.00  0.00      RA0  H
ATOM   4170  CA  ASN A 439     -30.397  66.536   7.706  1.00  0.00      RA0  C
ATOM   4171  CB  ASN A 439     -31.895  66.361   7.484  1.00  0.00      RA0  C
ATOM   4172  CG  ASN A 439     -32.643  66.905   8.693  1.00  0.00      RA0  C
ATOM   4173  OD1 ASN A 439     -33.666  66.370   9.106  1.00  0.00      RA0  O
ATOM   4174  ND2 ASN A 439     -32.108  68.024   9.231  1.00  0.00      RA0  N
ATOM   4175 HD21 ASN A 439     -31.307  68.502   8.866  0.00  0.00      RA0  H
ATOM   4176 HD22 ASN A 439     -32.515  68.416  10.056  0.00  0.00      RA0  H
ATOM   4177  C   ASN A 439     -29.895  65.662   8.885  1.00  0.00      RA0  C
ATOM   4178  O   ASN A 439     -30.681  65.146   9.664  1.00  0.00      RA0  O
ATOM   4179  N   GLY A 440     -28.572  65.470   8.978  1.00  0.00      RA0  N
ATOM   4180  H   GLY A 440     -27.938  65.960   8.379  0.00  0.00      RA0  H
ATOM   4181  CA  GLY A 440     -27.924  64.732  10.063  1.00  0.00      RA0  C
ATOM   4182  C   GLY A 440     -26.982  63.565   9.718  1.00  0.00      RA0  C
ATOM   4183  O   GLY A 440     -25.910  63.760   9.161  1.00  0.00      RA0  O
ATOM   4184  N   GLU A 441     -27.405  62.369  10.154  1.00  0.00      RA0  N
ATOM   4185  H   GLU A 441     -28.254  62.343  10.679  0.00  0.00      RA0  H
ATOM   4186  CA  GLU A 441     -26.815  61.070   9.845  1.00  0.00      RA0  C
ATOM   4187  CB  GLU A 441     -26.936  60.106  11.019  1.00  0.00      RA0  C
ATOM   4188  CG  GLU A 441     -26.218  60.623  12.264  1.00  0.00      RA0  C
ATOM   4189  CD  GLU A 441     -26.158  59.506  13.281  1.00  0.00      RA0  C
ATOM   4190  OE1 GLU A 441     -27.102  59.367  14.056  1.00  0.00      RA0  O
ATOM   4191  OE2 GLU A 441     -25.168  58.776  13.287  1.00  0.00      RA0  O
ATOM   4192  C   GLU A 441     -27.561  60.534   8.613  1.00  0.00      RA0  C
ATOM   4193  O   GLU A 441     -27.215  59.476   8.072  1.00  0.00      RA0  O
ATOM   4194  N   GLU A 442     -28.596  61.288   8.208  1.00  0.00      RA0  N
ATOM   4195  H   GLU A 442     -28.833  62.116   8.700  0.00  0.00      RA0  H
ATOM   4196  CA  GLU A 442     -29.356  61.143   6.947  1.00  0.00      RA0  C
ATOM   4197  CB  GLU A 442     -30.493  62.165   6.997  1.00  0.00      RA0  C
ATOM   4198  CG  GLU A 442     -31.830  61.555   6.599  1.00  0.00      RA0  C
ATOM   4199  CD  GLU A 442     -31.638  60.965   5.229  1.00  0.00      RA0  C
ATOM   4200  OE1 GLU A 442     -31.634  59.743   5.102  1.00  0.00      RA0  O
ATOM   4201  OE2 GLU A 442     -31.402  61.735   4.306  1.00  0.00      RA0  O
ATOM   4202  C   GLU A 442     -28.527  61.266   5.643  1.00  0.00      RA0  C
ATOM   4203  O   GLU A 442     -27.746  62.211   5.476  1.00  0.00      RA0  O
ATOM   4204  N   VAL A 443     -28.724  60.358   4.691  1.00  0.00      RA0  N
ATOM   4205  H   VAL A 443     -29.545  59.779   4.725  0.00  0.00      RA0  H
ATOM   4206  CA  VAL A 443     -27.922  60.419   3.491  1.00  0.00      RA0  C
ATOM   4207  CB  VAL A 443     -26.750  59.415   3.496  1.00  0.00      RA0  C
ATOM   4208  CG1 VAL A 443     -25.639  59.909   2.562  1.00  0.00      RA0  C
ATOM   4209  CG2 VAL A 443     -26.184  59.113   4.886  1.00  0.00      RA0  C
ATOM   4210  C   VAL A 443     -28.698  60.275   2.187  1.00  0.00      RA0  C
ATOM   4211  O   VAL A 443     -28.452  59.370   1.397  1.00  0.00      RA0  O
ATOM   4212  N   GLU A 444     -29.616  61.212   1.957  1.00  0.00      RA0  N
ATOM   4213  H   GLU A 444     -29.803  61.889   2.671  0.00  0.00      RA0  H
ATOM   4214  CA  GLU A 444     -30.451  61.229   0.744  1.00  0.00      RA0  C
ATOM   4215  CB  GLU A 444     -31.754  61.981   1.042  1.00  0.00      RA0  C
ATOM   4216  CG  GLU A 444     -33.013  61.378   0.409  1.00  0.00      RA0  C
ATOM   4217  CD  GLU A 444     -33.445  62.185  -0.799  1.00  0.00      RA0  C
ATOM   4218  OE1 GLU A 444     -32.680  63.034  -1.247  1.00  0.00      RA0  O
ATOM   4219  OE2 GLU A 444     -34.555  61.972  -1.282  1.00  0.00      RA0  O
ATOM   4220  C   GLU A 444     -29.628  61.906  -0.403  1.00  0.00      RA0  C
ATOM   4221  O   GLU A 444     -28.518  62.411  -0.164  1.00  0.00      RA0  O
ATOM   4222  N   GLU A 445     -30.147  61.868  -1.635  1.00  0.00      RA0  N
ATOM   4223  H   GLU A 445     -31.116  61.636  -1.762  0.00  0.00      RA0  H
ATOM   4224  CA  GLU A 445     -29.488  62.512  -2.790  1.00  0.00      RA0  C
ATOM   4225  CB  GLU A 445     -28.773  61.502  -3.708  1.00  0.00      RA0  C
ATOM   4226  CG  GLU A 445     -29.559  60.280  -4.199  1.00  0.00      RA0  C
ATOM   4227  CD  GLU A 445     -28.731  59.533  -5.237  1.00  0.00      RA0  C
ATOM   4228  OE1 GLU A 445     -27.911  58.684  -4.876  1.00  0.00      RA0  O
ATOM   4229  OE2 GLU A 445     -28.893  59.801  -6.428  1.00  0.00      RA0  O
ATOM   4230  C   GLU A 445     -30.449  63.437  -3.560  1.00  0.00      RA0  C
ATOM   4231  O   GLU A 445     -31.380  62.987  -4.225  1.00  0.00      RA0  O
ATOM   4232  N   THR A 446     -30.243  64.737  -3.441  1.00  0.00      RA0  N
ATOM   4233  H   THR A 446     -29.602  65.171  -2.807  0.00  0.00      RA0  H
ATOM   4234  CA  THR A 446     -30.935  65.668  -4.315  1.00  0.00      RA0  C
ATOM   4235  CB  THR A 446     -32.113  66.138  -3.480  1.00  0.00      RA0  C
ATOM   4236  OG1 THR A 446     -31.963  65.620  -2.148  1.00  0.00      RA0  O
ATOM   4237  HG1 THR A 446     -32.249  64.702  -2.155  0.00  0.00      RA0  H
ATOM   4238  CG2 THR A 446     -33.459  65.720  -4.077  1.00  0.00      RA0  C
ATOM   4239  C   THR A 446     -29.963  66.758  -4.665  1.00  0.00      RA0  C
ATOM   4240  O   THR A 446     -29.123  67.172  -3.863  1.00  0.00      RA0  O
ATOM   4241  N   GLU A 447     -30.089  67.197  -5.899  1.00  0.00      RA0  N
ATOM   4242  H   GLU A 447     -30.914  66.999  -6.437  0.00  0.00      RA0  H
ATOM   4243  CA  GLU A 447     -29.132  68.097  -6.508  1.00  0.00      RA0  C
ATOM   4244  CB  GLU A 447     -29.086  67.865  -8.028  1.00  0.00      RA0  C
ATOM   4245  CG  GLU A 447     -30.149  68.584  -8.873  1.00  0.00      RA0  C
ATOM   4246  CD  GLU A 447     -31.551  68.282  -8.386  1.00  0.00      RA0  C
ATOM   4247  OE1 GLU A 447     -31.880  67.111  -8.204  1.00  0.00      RA0  O
ATOM   4248  OE2 GLU A 447     -32.308  69.226  -8.176  1.00  0.00      RA0  O
ATOM   4249  C   GLU A 447     -29.386  69.558  -6.145  1.00  0.00      RA0  C
ATOM   4250  O   GLU A 447     -30.348  69.888  -5.462  1.00  0.00      RA0  O
ATOM   4251  N   LEU A 448     -28.469  70.401  -6.622  1.00  0.00      RA0  N
ATOM   4252  H   LEU A 448     -27.803  70.012  -7.254  0.00  0.00      RA0  H
ATOM   4253  CA  LEU A 448     -28.555  71.864  -6.581  1.00  0.00      RA0  C
ATOM   4254  CB  LEU A 448     -27.196  72.490  -6.254  1.00  0.00      RA0  C
ATOM   4255  CG  LEU A 448     -26.995  72.870  -4.782  1.00  0.00      RA0  C
ATOM   4256  CD1 LEU A 448     -26.995  71.665  -3.840  1.00  0.00      RA0  C
ATOM   4257  CD2 LEU A 448     -25.742  73.731  -4.601  1.00  0.00      RA0  C
ATOM   4258  C   LEU A 448     -29.065  72.455  -7.914  1.00  0.00      RA0  C
ATOM   4259  O   LEU A 448     -28.702  71.964  -8.990  1.00  0.00      RA0  O
ATOM   4260  N   MET A 449     -29.851  73.536  -7.847  1.00  0.00      RA0  N
ATOM   4261  H   MET A 449     -30.130  73.880  -6.953  0.00  0.00      RA0  H
ATOM   4262  CA  MET A 449     -30.202  74.317  -9.048  1.00  0.00      RA0  C
ATOM   4263  CB  MET A 449     -31.455  75.158  -8.800  1.00  0.00      RA0  C
ATOM   4264  CG  MET A 449     -32.327  75.337 -10.047  1.00  0.00      RA0  C
ATOM   4265  SD  MET A 449     -31.483  76.074 -11.457  1.00  0.00      RA0  S
ATOM   4266  CE  MET A 449     -32.876  76.102 -12.594  1.00  0.00      RA0  C
ATOM   4267  C   MET A 449     -28.994  75.217  -9.443  1.00  0.00      RA0  C
ATOM   4268  O   MET A 449     -29.105  76.437  -9.576  1.00  0.00      RA0  O
ATOM   4269  N   GLY A 450     -27.842  74.584  -9.638  1.00  0.00      RA0  N
ATOM   4270  H   GLY A 450     -27.847  73.584  -9.629  0.00  0.00      RA0  H
ATOM   4271  CA  GLY A 450     -26.634  75.288 -10.001  1.00  0.00      RA0  C
ATOM   4272  C   GLY A 450     -25.389  74.439 -10.270  1.00  0.00      RA0  C
ATOM   4273  O   GLY A 450     -24.347  75.015 -10.590  1.00  0.00      RA0  O
ATOM   4274  N   PHE A 451     -25.444  73.111 -10.101  1.00  0.00      RA0  N
ATOM   4275  H   PHE A 451     -26.308  72.627  -9.957  0.00  0.00      RA0  H
ATOM   4276  CA  PHE A 451     -24.313  72.241 -10.472  1.00  0.00      RA0  C
ATOM   4277  CB  PHE A 451     -23.935  71.323  -9.304  1.00  0.00      RA0  C
ATOM   4278  CG  PHE A 451     -23.240  72.021  -8.160  1.00  0.00      RA0  C
ATOM   4279  CD1 PHE A 451     -22.529  73.196  -8.360  1.00  0.00      RA0  C
ATOM   4280  CD2 PHE A 451     -23.293  71.450  -6.894  1.00  0.00      RA0  C
ATOM   4281  CE1 PHE A 451     -21.850  73.782  -7.296  1.00  0.00      RA0  C
ATOM   4282  CE2 PHE A 451     -22.616  72.036  -5.832  1.00  0.00      RA0  C
ATOM   4283  CZ  PHE A 451     -21.885  73.199  -6.035  1.00  0.00      RA0  C
ATOM   4284  C   PHE A 451     -24.760  71.301 -11.574  1.00  0.00      RA0  C
ATOM   4285  O   PHE A 451     -25.961  71.290 -11.912  1.00  0.00      RA0  O
ATOM   4286  N   VAL A 452     -23.816  70.541 -12.137  1.00  0.00      RA0  N
ATOM   4287  H   VAL A 452     -22.886  70.564 -11.770  0.00  0.00      RA0  H
ATOM   4288  CA  VAL A 452     -24.116  69.677 -13.277  1.00  0.00      RA0  C
ATOM   4289  CB  VAL A 452     -23.068  69.812 -14.384  1.00  0.00      RA0  C
ATOM   4290  CG1 VAL A 452     -23.722  69.584 -15.743  1.00  0.00      RA0  C
ATOM   4291  CG2 VAL A 452     -22.318  71.140 -14.338  1.00  0.00      RA0  C
ATOM   4292  C   VAL A 452     -24.147  68.244 -12.788  1.00  0.00      RA0  C
ATOM   4293  O   VAL A 452     -23.255  67.855 -12.089  1.00  0.00      RA0  O
ATOM   4294  N   ASP A 453     -25.193  67.489 -13.154  1.00  0.00      RA0  N
ATOM   4295  H   ASP A 453     -25.896  67.797 -13.803  0.00  0.00      RA0  H
ATOM   4296  CA  ASP A 453     -25.426  66.093 -12.720  1.00  0.00      RA0  C
ATOM   4297  CB  ASP A 453     -26.890  65.846 -12.384  1.00  0.00      RA0  C
ATOM   4298  CG  ASP A 453     -27.644  65.750 -13.685  1.00  0.00      RA0  C
ATOM   4299  OD1 ASP A 453     -28.121  64.663 -14.007  1.00  0.00      RA0  O
ATOM   4300  OD2 ASP A 453     -27.731  66.764 -14.375  1.00  0.00      RA0  O
ATOM   4301  C   ASP A 453     -24.930  65.020 -13.738  1.00  0.00      RA0  C
ATOM   4302  O   ASP A 453     -24.821  63.839 -13.359  1.00  0.00      RA0  O
ATOM   4303  N   ASP A 454     -24.612  65.434 -14.991  1.00  0.00      RA0  N
ATOM   4304  H   ASP A 454     -24.893  66.334 -15.335  0.00  0.00      RA0  H
ATOM   4305  CA  ASP A 454     -23.986  64.563 -16.029  1.00  0.00      RA0  C
ATOM   4306  CB  ASP A 454     -24.921  64.537 -17.245  1.00  0.00      RA0  C
ATOM   4307  CG  ASP A 454     -25.006  65.911 -17.923  1.00  0.00      RA0  C
ATOM   4308  OD1 ASP A 454     -25.427  65.966 -19.078  1.00  0.00      RA0  O
ATOM   4309  OD2 ASP A 454     -24.652  66.924 -17.312  1.00  0.00      RA0  O
ATOM   4310  C   ASP A 454     -22.596  65.028 -16.521  1.00  0.00      RA0  C
ATOM   4311  O   ASP A 454     -22.312  64.916 -17.709  1.00  0.00      RA0  O
ATOM   4312  N   GLN A 455     -21.749  65.524 -15.613  1.00  0.00      RA0  N
ATOM   4313  H   GLN A 455     -22.105  65.647 -14.690  0.00  0.00      RA0  H
ATOM   4314  CA  GLN A 455     -20.427  66.058 -15.933  1.00  0.00      RA0  C
ATOM   4315  CB  GLN A 455     -20.462  67.541 -16.308  1.00  0.00      RA0  C
ATOM   4316  CG  GLN A 455     -19.796  67.906 -17.651  1.00  0.00      RA0  C
ATOM   4317  CD  GLN A 455     -18.287  67.664 -17.709  1.00  0.00      RA0  C
ATOM   4318  OE1 GLN A 455     -17.693  67.583 -18.778  1.00  0.00      RA0  O
ATOM   4319  NE2 GLN A 455     -17.663  67.541 -16.529  1.00  0.00      RA0  N
ATOM   4320 HE21 GLN A 455     -18.084  67.813 -15.657  0.00  0.00      RA0  H
ATOM   4321 HE22 GLN A 455     -16.744  67.159 -16.409  0.00  0.00      RA0  H
ATOM   4322  C   GLN A 455     -19.478  65.802 -14.744  1.00  0.00      RA0  C
ATOM   4323  O   GLN A 455     -19.471  66.560 -13.746  1.00  0.00      RA0  O
ATOM   4324  N   GLN A 456     -18.661  64.754 -14.853  1.00  0.00      RA0  N
ATOM   4325  H   GLN A 456     -18.770  64.178 -15.663  0.00  0.00      RA0  H
ATOM   4326  CA  GLN A 456     -17.638  64.524 -13.858  1.00  0.00      RA0  C
ATOM   4327  CB  GLN A 456     -16.575  63.637 -14.486  1.00  0.00      RA0  C
ATOM   4328  CG  GLN A 456     -15.276  63.604 -13.693  1.00  0.00      RA0  C
ATOM   4329  CD  GLN A 456     -14.166  63.318 -14.674  1.00  0.00      RA0  C
ATOM   4330  OE1 GLN A 456     -13.516  62.275 -14.636  1.00  0.00      RA0  O
ATOM   4331  NE2 GLN A 456     -13.997  64.296 -15.581  1.00  0.00      RA0  N
ATOM   4332 HE21 GLN A 456     -14.547  65.140 -15.587  0.00  0.00      RA0  H
ATOM   4333 HE22 GLN A 456     -13.295  64.254 -16.292  0.00  0.00      RA0  H
ATOM   4334  C   GLN A 456     -16.987  65.867 -13.418  1.00  0.00      RA0  C
ATOM   4335  O   GLN A 456     -16.553  66.701 -14.251  1.00  0.00      RA0  O
ATOM   4336  N   THR A 457     -17.001  66.071 -12.093  1.00  0.00      RA0  N
ATOM   4337  H   THR A 457     -17.282  65.339 -11.477  0.00  0.00      RA0  H
ATOM   4338  CA  THR A 457     -16.591  67.323 -11.473  1.00  0.00      RA0  C
ATOM   4339  CB  THR A 457     -17.500  67.515 -10.281  1.00  0.00      RA0  C
ATOM   4340  OG1 THR A 457     -18.743  67.989 -10.791  1.00  0.00      RA0  O
ATOM   4341  HG1 THR A 457     -19.062  67.291 -11.363  0.00  0.00      RA0  H
ATOM   4342  CG2 THR A 457     -16.963  68.462  -9.227  1.00  0.00      RA0  C
ATOM   4343  C   THR A 457     -15.143  67.053 -11.182  1.00  0.00      RA0  C
ATOM   4344  O   THR A 457     -14.806  65.900 -10.989  1.00  0.00      RA0  O
ATOM   4345  N   PHE A 458     -14.286  68.083 -11.209  1.00  0.00      RA0  N
ATOM   4346  H   PHE A 458     -14.645  68.979 -11.430  0.00  0.00      RA0  H
ATOM   4347  CA  PHE A 458     -12.843  67.999 -10.740  1.00  0.00      RA0  C
ATOM   4348  CB  PHE A 458     -11.947  68.402 -11.903  1.00  0.00      RA0  C
ATOM   4349  CG  PHE A 458     -11.698  67.247 -12.839  1.00  0.00      RA0  C
ATOM   4350  CD1 PHE A 458     -11.657  65.947 -12.349  1.00  0.00      RA0  C
ATOM   4351  CD2 PHE A 458     -11.476  67.492 -14.188  1.00  0.00      RA0  C
ATOM   4352  CE1 PHE A 458     -11.350  64.896 -13.204  1.00  0.00      RA0  C
ATOM   4353  CE2 PHE A 458     -11.170  66.441 -15.043  1.00  0.00      RA0  C
ATOM   4354  CZ  PHE A 458     -11.085  65.146 -14.545  1.00  0.00      RA0  C
ATOM   4355  C   PHE A 458     -12.572  68.840  -9.489  1.00  0.00      RA0  C
ATOM   4356  O   PHE A 458     -11.426  69.085  -9.153  1.00  0.00      RA0  O
ATOM   4357  N   PHE A 459     -13.627  69.375  -8.890  1.00  0.00      RA0  N
ATOM   4358  H   PHE A 459     -14.554  69.238  -9.233  0.00  0.00      RA0  H
ATOM   4359  CA  PHE A 459     -13.526  70.305  -7.790  1.00  0.00      RA0  C
ATOM   4360  CB  PHE A 459     -12.655  71.532  -8.083  1.00  0.00      RA0  C
ATOM   4361  CG  PHE A 459     -11.877  71.865  -6.833  1.00  0.00      RA0  C
ATOM   4362  CD1 PHE A 459     -10.622  71.301  -6.639  1.00  0.00      RA0  C
ATOM   4363  CD2 PHE A 459     -12.416  72.710  -5.870  1.00  0.00      RA0  C
ATOM   4364  CE1 PHE A 459      -9.922  71.552  -5.465  1.00  0.00      RA0  C
ATOM   4365  CE2 PHE A 459     -11.718  72.958  -4.695  1.00  0.00      RA0  C
ATOM   4366  CZ  PHE A 459     -10.480  72.363  -4.485  1.00  0.00      RA0  C
ATOM   4367  C   PHE A 459     -14.880  70.802  -7.335  1.00  0.00      RA0  C
ATOM   4368  O   PHE A 459     -15.758  71.129  -8.112  1.00  0.00      RA0  O
ATOM   4369  N   CYS A 460     -15.015  70.901  -6.025  1.00  0.00      RA0  N
ATOM   4370  H   CYS A 460     -14.271  70.666  -5.401  0.00  0.00      RA0  H
ATOM   4371  CA  CYS A 460     -16.284  71.245  -5.412  1.00  0.00      RA0  C
ATOM   4372  CB  CYS A 460     -17.228  70.045  -5.299  1.00  0.00      RA0  C
ATOM   4373  SG  CYS A 460     -18.362  69.897  -6.702  1.00  0.00      RA0  S
ATOM   4374  C   CYS A 460     -16.100  71.950  -4.058  1.00  0.00      RA0  C
ATOM   4375  O   CYS A 460     -16.481  71.446  -2.968  1.00  0.00      RA0  O
ATOM   4376  N   GLY A 461     -15.513  73.131  -4.133  1.00  0.00      RA0  N
ATOM   4377  H   GLY A 461     -15.464  73.603  -5.013  0.00  0.00      RA0  H
ATOM   4378  CA  GLY A 461     -15.176  73.845  -2.924  1.00  0.00      RA0  C
ATOM   4379  C   GLY A 461     -15.990  75.102  -2.744  1.00  0.00      RA0  C
ATOM   4380  O   GLY A 461     -17.080  75.261  -3.336  1.00  0.00      RA0  O
ATOM   4381  N   ASN A 462     -15.420  75.984  -1.913  1.00  0.00      RA0  N
ATOM   4382  H   ASN A 462     -14.479  75.840  -1.605  0.00  0.00      RA0  H
ATOM   4383  CA  ASN A 462     -15.998  77.284  -1.565  1.00  0.00      RA0  C
ATOM   4384  CB  ASN A 462     -16.326  77.408  -0.074  1.00  0.00      RA0  C
ATOM   4385  CG  ASN A 462     -17.754  77.022   0.273  1.00  0.00      RA0  C
ATOM   4386  OD1 ASN A 462     -17.987  76.386   1.301  1.00  0.00      RA0  O
ATOM   4387  ND2 ASN A 462     -18.699  77.457  -0.585  1.00  0.00      RA0  N
ATOM   4388 HD21 ASN A 462     -18.522  77.985  -1.423  0.00  0.00      RA0  H
ATOM   4389 HD22 ASN A 462     -19.667  77.267  -0.413  0.00  0.00      RA0  H
ATOM   4390  C   ASN A 462     -15.084  78.438  -1.898  1.00  0.00      RA0  C
ATOM   4391  O   ASN A 462     -13.876  78.239  -2.089  1.00  0.00      RA0  O
ATOM   4392  N   VAL A 463     -15.657  79.644  -1.906  1.00  0.00      RA0  N
ATOM   4393  H   VAL A 463     -16.630  79.770  -1.711  0.00  0.00      RA0  H
ATOM   4394  CA  VAL A 463     -14.910  80.799  -2.342  1.00  0.00      RA0  C
ATOM   4395  CB  VAL A 463     -15.018  80.933  -3.889  1.00  0.00      RA0  C
ATOM   4396  CG1 VAL A 463     -14.056  80.037  -4.679  1.00  0.00      RA0  C
ATOM   4397  CG2 VAL A 463     -16.417  80.609  -4.383  1.00  0.00      RA0  C
ATOM   4398  C   VAL A 463     -15.305  82.090  -1.583  1.00  0.00      RA0  C
ATOM   4399  O   VAL A 463     -15.022  82.239  -0.390  1.00  0.00      RA0  O
ATOM   4400  N   ALA A 464     -15.919  83.038  -2.268  1.00  0.00      RA0  N
ATOM   4401  H   ALA A 464     -16.114  83.022  -3.250  0.00  0.00      RA0  H
ATOM   4402  CA  ALA A 464     -16.477  84.194  -1.583  1.00  0.00      RA0  C
ATOM   4403  CB  ALA A 464     -15.418  85.284  -1.397  1.00  0.00      RA0  C
ATOM   4404  C   ALA A 464     -17.627  84.764  -2.389  1.00  0.00      RA0  C
ATOM   4405  O   ALA A 464     -17.743  84.524  -3.586  1.00  0.00      RA0  O
ATOM   4406  N   HIS A 465     -18.489  85.493  -1.701  1.00  0.00      RA0  N
ATOM   4407  H   HIS A 465     -18.346  85.583  -0.716  0.00  0.00      RA0  H
ATOM   4408  CA  HIS A 465     -19.561  86.241  -2.337  1.00  0.00      RA0  C
ATOM   4409  CB  HIS A 465     -19.222  87.038  -3.618  1.00  0.00      RA0  C
ATOM   4410  CG  HIS A 465     -17.863  87.694  -3.595  1.00  0.00      RA0  C
ATOM   4411  ND1 HIS A 465     -16.790  87.178  -4.224  1.00  0.00      RA0  N
ATOM   4412  HD1 HIS A 465     -16.755  86.330  -4.726  0.00  0.00      RA0  H
ATOM   4413  CD2 HIS A 465     -17.492  88.890  -2.976  1.00  0.00      RA0  C
ATOM   4414  NE2 HIS A 465     -16.177  89.086  -3.242  1.00  0.00      RA0  N
ATOM   4415  CE1 HIS A 465     -15.742  88.034  -4.010  1.00  0.00      RA0  C
ATOM   4416  C   HIS A 465     -20.740  85.363  -2.652  1.00  0.00      RA0  C
ATOM   4417  O   HIS A 465     -21.361  85.496  -3.719  1.00  0.00      RA0  O
ATOM   4418  N   GLN A 466     -21.069  84.498  -1.691  1.00  0.00      RA0  N
ATOM   4419  H   GLN A 466     -20.478  84.421  -0.892  0.00  0.00      RA0  H
ATOM   4420  CA  GLN A 466     -22.262  83.671  -1.770  1.00  0.00      RA0  C
ATOM   4421  CB  GLN A 466     -23.560  84.384  -2.145  1.00  0.00      RA0  C
ATOM   4422  CG  GLN A 466     -24.128  85.404  -1.171  1.00  0.00      RA0  C
ATOM   4423  CD  GLN A 466     -25.531  85.641  -1.669  1.00  0.00      RA0  C
ATOM   4424  OE1 GLN A 466     -25.970  84.959  -2.597  1.00  0.00      RA0  O
ATOM   4425  NE2 GLN A 466     -26.211  86.569  -0.975  1.00  0.00      RA0  N
ATOM   4426 HE21 GLN A 466     -25.822  87.126  -0.243  0.00  0.00      RA0  H
ATOM   4427 HE22 GLN A 466     -27.202  86.739  -1.067  0.00  0.00      RA0  H
ATOM   4428  C   GLN A 466     -22.014  82.584  -2.804  1.00  0.00      RA0  C
ATOM   4429  O   GLN A 466     -22.916  82.261  -3.584  1.00  0.00      RA0  O
ATOM   4430  N   GLN A 467     -20.797  82.027  -2.821  1.00  0.00      RA0  N
ATOM   4431  H   GLN A 467     -20.139  82.213  -2.095  0.00  0.00      RA0  H
ATOM   4432  CA  GLN A 467     -20.338  81.184  -3.960  1.00  0.00      RA0  C
ATOM   4433  CB  GLN A 467     -19.534  82.042  -4.939  1.00  0.00      RA0  C
ATOM   4434  CG  GLN A 467     -20.486  82.831  -5.837  1.00  0.00      RA0  C
ATOM   4435  CD  GLN A 467     -19.796  83.979  -6.527  1.00  0.00      RA0  C
ATOM   4436  OE1 GLN A 467     -18.833  83.835  -7.271  1.00  0.00      RA0  O
ATOM   4437  NE2 GLN A 467     -20.393  85.149  -6.265  1.00  0.00      RA0  N
ATOM   4438 HE21 GLN A 467     -21.139  85.170  -5.591  0.00  0.00      RA0  H
ATOM   4439 HE22 GLN A 467     -20.139  86.016  -6.680  0.00  0.00      RA0  H
ATOM   4440  C   GLN A 467     -19.724  79.722  -3.703  1.00  0.00      RA0  C
ATOM   4441  O   GLN A 467     -18.884  79.450  -2.800  1.00  0.00      RA0  O
ATOM   4442  N   LEU A 468     -20.224  78.818  -4.558  1.00  0.00      RA0  N
ATOM   4443  H   LEU A 468     -20.873  79.147  -5.249  0.00  0.00      RA0  H
ATOM   4444  CA  LEU A 468     -19.876  77.413  -4.641  1.00  0.00      RA0  C
ATOM   4445  CB  LEU A 468     -21.086  76.509  -4.367  1.00  0.00      RA0  C
ATOM   4446  CG  LEU A 468     -21.906  76.831  -3.110  1.00  0.00      RA0  C
ATOM   4447  CD1 LEU A 468     -23.063  77.792  -3.395  1.00  0.00      RA0  C
ATOM   4448  CD2 LEU A 468     -22.428  75.562  -2.437  1.00  0.00      RA0  C
ATOM   4449  C   LEU A 468     -19.361  77.170  -6.084  1.00  0.00      RA0  C
ATOM   4450  O   LEU A 468     -20.132  77.190  -7.052  1.00  0.00      RA0  O
ATOM   4451  N   ILE A 469     -18.054  76.975  -6.227  1.00  0.00      RA0  N
ATOM   4452  H   ILE A 469     -17.545  76.737  -5.400  0.00  0.00      RA0  H
ATOM   4453  CA  ILE A 469     -17.462  76.696  -7.533  1.00  0.00      RA0  C
ATOM   4454  CB  ILE A 469     -15.990  77.129  -7.534  1.00  0.00      RA0  C
ATOM   4455  CG2 ILE A 469     -15.168  76.378  -6.483  1.00  0.00      RA0  C
ATOM   4456  CG1 ILE A 469     -15.381  77.038  -8.929  1.00  0.00      RA0  C
ATOM   4457  CD1 ILE A 469     -13.957  77.581  -8.952  1.00  0.00      RA0  C
ATOM   4458  C   ILE A 469     -17.638  75.223  -7.832  1.00  0.00      RA0  C
ATOM   4459  O   ILE A 469     -17.629  74.410  -6.917  1.00  0.00      RA0  O
ATOM   4460  N   GLN A 470     -17.883  74.888  -9.093  1.00  0.00      RA0  N
ATOM   4461  H   GLN A 470     -17.978  75.596  -9.793  0.00  0.00      RA0  H
ATOM   4462  CA  GLN A 470     -17.851  73.500  -9.547  1.00  0.00      RA0  C
ATOM   4463  CB  GLN A 470     -19.251  72.966  -9.853  1.00  0.00      RA0  C
ATOM   4464  CG  GLN A 470     -19.224  71.505 -10.318  1.00  0.00      RA0  C
ATOM   4465  CD  GLN A 470     -20.582  71.095 -10.853  1.00  0.00      RA0  C
ATOM   4466  OE1 GLN A 470     -21.363  71.904 -11.344  1.00  0.00      RA0  O
ATOM   4467  NE2 GLN A 470     -20.823  69.777 -10.749  1.00  0.00      RA0  N
ATOM   4468 HE21 GLN A 470     -20.105  69.203 -10.344  0.00  0.00      RA0  H
ATOM   4469 HE22 GLN A 470     -21.631  69.268 -11.056  0.00  0.00      RA0  H
ATOM   4470  C   GLN A 470     -17.031  73.477 -10.831  1.00  0.00      RA0  C
ATOM   4471  O   GLN A 470     -17.555  73.750 -11.915  1.00  0.00      RA0  O
ATOM   4472  N   ILE A 471     -15.738  73.173 -10.719  1.00  0.00      RA0  N
ATOM   4473  H   ILE A 471     -15.437  72.808  -9.837  0.00  0.00      RA0  H
ATOM   4474  CA  ILE A 471     -14.926  72.987 -11.912  1.00  0.00      RA0  C
ATOM   4475  CB  ILE A 471     -13.428  72.997 -11.610  1.00  0.00      RA0  C
ATOM   4476  CG2 ILE A 471     -12.625  72.783 -12.896  1.00  0.00      RA0  C
ATOM   4477  CG1 ILE A 471     -13.008  74.280 -10.898  1.00  0.00      RA0  C
ATOM   4478  CD1 ILE A 471     -11.499  74.324 -10.660  1.00  0.00      RA0  C
ATOM   4479  C   ILE A 471     -15.316  71.653 -12.538  1.00  0.00      RA0  C
ATOM   4480  O   ILE A 471     -15.040  70.565 -12.026  1.00  0.00      RA0  O
ATOM   4481  N   THR A 472     -16.018  71.742 -13.645  1.00  0.00      RA0  N
ATOM   4482  H   THR A 472     -16.273  72.636 -14.017  0.00  0.00      RA0  H
ATOM   4483  CA  THR A 472     -16.263  70.554 -14.441  1.00  0.00      RA0  C
ATOM   4484  CB  THR A 472     -17.755  70.632 -14.812  1.00  0.00      RA0  C
ATOM   4485  OG1 THR A 472     -18.390  69.370 -14.608  1.00  0.00      RA0  O
ATOM   4486  HG1 THR A 472     -18.433  69.222 -13.667  0.00  0.00      RA0  H
ATOM   4487  CG2 THR A 472     -18.086  71.231 -16.166  1.00  0.00      RA0  C
ATOM   4488  C   THR A 472     -15.126  70.529 -15.502  1.00  0.00      RA0  C
ATOM   4489  O   THR A 472     -14.382  71.516 -15.678  1.00  0.00      RA0  O
ATOM   4490  N   SER A 473     -14.950  69.367 -16.128  1.00  0.00      RA0  N
ATOM   4491  H   SER A 473     -15.509  68.575 -15.877  0.00  0.00      RA0  H
ATOM   4492  CA  SER A 473     -14.095  69.244 -17.306  1.00  0.00      RA0  C
ATOM   4493  CB  SER A 473     -14.134  67.759 -17.612  1.00  0.00      RA0  C
ATOM   4494  OG  SER A 473     -14.356  67.112 -16.347  1.00  0.00      RA0  O
ATOM   4495  HG  SER A 473     -13.619  67.381 -15.806  0.00  0.00      RA0  H
ATOM   4496  C   SER A 473     -14.568  70.171 -18.430  1.00  0.00      RA0  C
ATOM   4497  O   SER A 473     -13.781  70.659 -19.214  1.00  0.00      RA0  O
ATOM   4498  N   ALA A 474     -15.867  70.402 -18.518  1.00  0.00      RA0  N
ATOM   4499  H   ALA A 474     -16.501  69.919 -17.917  0.00  0.00      RA0  H
ATOM   4500  CA  ALA A 474     -16.387  71.229 -19.574  1.00  0.00      RA0  C
ATOM   4501  CB  ALA A 474     -17.837  70.865 -19.902  1.00  0.00      RA0  C
ATOM   4502  C   ALA A 474     -16.301  72.727 -19.287  1.00  0.00      RA0  C
ATOM   4503  O   ALA A 474     -16.369  73.501 -20.218  1.00  0.00      RA0  O
ATOM   4504  N   SER A 475     -16.166  73.160 -18.028  1.00  0.00      RA0  N
ATOM   4505  H   SER A 475     -15.926  72.553 -17.272  0.00  0.00      RA0  H
ATOM   4506  CA  SER A 475     -16.473  74.566 -17.669  1.00  0.00      RA0  C
ATOM   4507  CB  SER A 475     -17.967  74.857 -17.944  1.00  0.00      RA0  C
ATOM   4508  OG  SER A 475     -18.420  74.663 -19.300  1.00  0.00      RA0  O
ATOM   4509  HG  SER A 475     -18.013  73.868 -19.625  0.00  0.00      RA0  H
ATOM   4510  C   SER A 475     -16.376  74.876 -16.174  1.00  0.00      RA0  C
ATOM   4511  O   SER A 475     -17.205  74.409 -15.375  1.00  0.00      RA0  O
ATOM   4512  N   VAL A 476     -15.410  75.715 -15.809  1.00  0.00      RA0  N
ATOM   4513  H   VAL A 476     -14.910  76.160 -16.550  0.00  0.00      RA0  H
ATOM   4514  CA  VAL A 476     -15.338  76.234 -14.440  1.00  0.00      RA0  C
ATOM   4515  CB  VAL A 476     -14.001  76.889 -14.080  1.00  0.00      RA0  C
ATOM   4516  CG1 VAL A 476     -13.455  77.780 -15.178  1.00  0.00      RA0  C
ATOM   4517  CG2 VAL A 476     -14.094  77.588 -12.728  1.00  0.00      RA0  C
ATOM   4518  C   VAL A 476     -16.619  77.114 -14.204  1.00  0.00      RA0  C
ATOM   4519  O   VAL A 476     -16.805  78.144 -14.861  1.00  0.00      RA0  O
ATOM   4520  N   ARG A 477     -17.530  76.644 -13.335  1.00  0.00      RA0  N
ATOM   4521  H   ARG A 477     -17.341  75.798 -12.834  0.00  0.00      RA0  H
ATOM   4522  CA  ARG A 477     -18.794  77.350 -13.043  1.00  0.00      RA0  C
ATOM   4523  CB  ARG A 477     -19.919  76.360 -12.797  1.00  0.00      RA0  C
ATOM   4524  CG  ARG A 477     -20.311  75.660 -14.079  1.00  0.00      RA0  C
ATOM   4525  CD  ARG A 477     -21.655  74.972 -13.931  1.00  0.00      RA0  C
ATOM   4526  NE  ARG A 477     -22.260  74.888 -15.251  1.00  0.00      RA0  N
ATOM   4527  HE  ARG A 477     -21.692  75.215 -16.020  0.00  0.00      RA0  H
ATOM   4528  CZ  ARG A 477     -23.531  74.443 -15.399  1.00  0.00      RA0  C
ATOM   4529  NH1 ARG A 477     -24.232  74.054 -14.304  1.00  0.00      RA0  N
ATOM   4530 HH11 ARG A 477     -25.160  73.673 -14.349  0.00  0.00      RA0  H
ATOM   4531 HH12 ARG A 477     -23.833  74.135 -13.383  0.00  0.00      RA0  H
ATOM   4532  NH2 ARG A 477     -24.044  74.410 -16.647  1.00  0.00      RA0  N
ATOM   4533 HH21 ARG A 477     -24.955  74.054 -16.869  0.00  0.00      RA0  H
ATOM   4534 HH22 ARG A 477     -23.487  74.766 -17.412  0.00  0.00      RA0  H
ATOM   4535  C   ARG A 477     -18.705  78.233 -11.806  1.00  0.00      RA0  C
ATOM   4536  O   ARG A 477     -17.686  78.283 -11.118  1.00  0.00      RA0  O
ATOM   4537  N   LEU A 478     -19.812  78.904 -11.503  1.00  0.00      RA0  N
ATOM   4538  H   LEU A 478     -20.591  78.956 -12.133  0.00  0.00      RA0  H
ATOM   4539  CA  LEU A 478     -19.917  79.709 -10.276  1.00  0.00      RA0  C
ATOM   4540  CB  LEU A 478     -19.372  81.109 -10.523  1.00  0.00      RA0  C
ATOM   4541  CG  LEU A 478     -17.977  81.316  -9.955  1.00  0.00      RA0  C
ATOM   4542  CD1 LEU A 478     -17.559  82.779 -10.077  1.00  0.00      RA0  C
ATOM   4543  CD2 LEU A 478     -17.871  80.776  -8.528  1.00  0.00      RA0  C
ATOM   4544  C   LEU A 478     -21.401  79.812  -9.821  1.00  0.00      RA0  C
ATOM   4545  O   LEU A 478     -22.235  80.339 -10.596  1.00  0.00      RA0  O
ATOM   4546  N   VAL A 479     -21.716  79.337  -8.594  1.00  0.00      RA0  N
ATOM   4547  H   VAL A 479     -21.006  78.973  -7.989  0.00  0.00      RA0  H
ATOM   4548  CA  VAL A 479     -23.106  79.246  -8.138  1.00  0.00      RA0  C
ATOM   4549  CB  VAL A 479     -23.335  77.852  -7.556  1.00  0.00      RA0  C
ATOM   4550  CG1 VAL A 479     -24.763  77.601  -7.063  1.00  0.00      RA0  C
ATOM   4551  CG2 VAL A 479     -22.902  76.833  -8.600  1.00  0.00      RA0  C
ATOM   4552  C   VAL A 479     -23.473  80.319  -7.139  1.00  0.00      RA0  C
ATOM   4553  O   VAL A 479     -22.675  80.619  -6.268  1.00  0.00      RA0  O
ATOM   4554  N   SER A 480     -24.676  80.900  -7.282  1.00  0.00      RA0  N
ATOM   4555  H   SER A 480     -25.287  80.570  -7.999  0.00  0.00      RA0  H
ATOM   4556  CA  SER A 480     -25.222  81.839  -6.282  1.00  0.00      RA0  C
ATOM   4557  CB  SER A 480     -26.243  82.621  -7.080  1.00  0.00      RA0  C
ATOM   4558  OG  SER A 480     -26.120  82.169  -8.441  1.00  0.00      RA0  O
ATOM   4559  HG  SER A 480     -26.124  82.956  -8.976  0.00  0.00      RA0  H
ATOM   4560  C   SER A 480     -25.824  81.029  -5.141  1.00  0.00      RA0  C
ATOM   4561  O   SER A 480     -26.476  80.006  -5.350  1.00  0.00      RA0  O
ATOM   4562  N   GLN A 481     -25.561  81.499  -3.928  1.00  0.00      RA0  N
ATOM   4563  H   GLN A 481     -25.016  82.337  -3.849  0.00  0.00      RA0  H
ATOM   4564  CA  GLN A 481     -25.821  80.737  -2.714  1.00  0.00      RA0  C
ATOM   4565  CB  GLN A 481     -24.691  80.793  -1.679  1.00  0.00      RA0  C
ATOM   4566  CG  GLN A 481     -25.055  80.563  -0.206  1.00  0.00      RA0  C
ATOM   4567  CD  GLN A 481     -25.702  79.212   0.025  1.00  0.00      RA0  C
ATOM   4568  OE1 GLN A 481     -25.492  78.238  -0.698  1.00  0.00      RA0  O
ATOM   4569  NE2 GLN A 481     -26.518  79.213   1.092  1.00  0.00      RA0  N
ATOM   4570 HE21 GLN A 481     -26.747  80.073   1.548  0.00  0.00      RA0  H
ATOM   4571 HE22 GLN A 481     -26.905  78.386   1.511  0.00  0.00      RA0  H
ATOM   4572  C   GLN A 481     -27.167  81.167  -2.084  1.00  0.00      RA0  C
ATOM   4573  O   GLN A 481     -27.918  80.295  -1.596  1.00  0.00      RA0  O
ATOM   4574  N   GLU A 482     -27.485  82.483  -2.111  1.00  0.00      RA0  N
ATOM   4575  H   GLU A 482     -26.870  83.164  -2.513  0.00  0.00      RA0  H
ATOM   4576  CA  GLU A 482     -28.787  82.971  -1.605  1.00  0.00      RA0  C
ATOM   4577  CB  GLU A 482     -28.675  84.384  -1.034  1.00  0.00      RA0  C
ATOM   4578  CG  GLU A 482     -29.722  84.827  -0.025  1.00  0.00      RA0  C
ATOM   4579  CD  GLU A 482     -29.191  86.114   0.564  1.00  0.00      RA0  C
ATOM   4580  OE1 GLU A 482     -28.920  86.146   1.762  1.00  0.00      RA0  O
ATOM   4581  OE2 GLU A 482     -28.995  87.063  -0.194  1.00  0.00      RA0  O
ATOM   4582  C   GLU A 482     -29.893  82.688  -2.639  1.00  0.00      RA0  C
ATOM   4583  O   GLU A 482     -30.779  81.888  -2.324  1.00  0.00      RA0  O
ATOM   4584  N   PRO A 483     -29.861  83.276  -3.855  1.00  0.00      RA0  N
ATOM   4585  CD  PRO A 483     -28.938  84.290  -4.368  1.00  0.00      RA0  C
ATOM   4586  CA  PRO A 483     -30.864  82.907  -4.886  1.00  0.00      RA0  C
ATOM   4587  CB  PRO A 483     -30.531  83.831  -6.064  1.00  0.00      RA0  C
ATOM   4588  CG  PRO A 483     -29.718  84.979  -5.476  1.00  0.00      RA0  C
ATOM   4589  C   PRO A 483     -30.787  81.399  -5.315  1.00  0.00      RA0  C
ATOM   4590  O   PRO A 483     -31.851  80.806  -5.561  1.00  0.00      RA0  O
ATOM   4591  N   LYS A 484     -29.571  80.820  -5.375  1.00  0.00      RA0  N
ATOM   4592  H   LYS A 484     -28.772  81.388  -5.205  0.00  0.00      RA0  H
ATOM   4593  CA  LYS A 484     -29.324  79.402  -5.736  1.00  0.00      RA0  C
ATOM   4594  CB  LYS A 484     -30.102  78.384  -4.868  1.00  0.00      RA0  C
ATOM   4595  CG  LYS A 484     -29.318  77.193  -4.252  1.00  0.00      RA0  C
ATOM   4596  CD  LYS A 484     -28.461  77.438  -2.984  1.00  0.00      RA0  C
ATOM   4597  CE  LYS A 484     -27.955  76.128  -2.320  1.00  0.00      RA0  C
ATOM   4598  NZ  LYS A 484     -27.158  76.325  -1.084  1.00  0.00      RA0  N
ATOM   4599  HZ1 LYS A 484     -26.811  75.417  -0.692  0.00  0.00      RA0  H
ATOM   4600  HZ2 LYS A 484     -26.325  76.922  -1.274  0.00  0.00      RA0  H
ATOM   4601  HZ3 LYS A 484     -27.690  76.799  -0.327  0.00  0.00      RA0  H
ATOM   4602  C   LYS A 484     -29.366  79.170  -7.260  1.00  0.00      RA0  C
ATOM   4603  O   LYS A 484     -30.359  78.657  -7.774  1.00  0.00      RA0  O
ATOM   4604  N   ALA A 485     -28.291  79.525  -7.977  1.00  0.00      RA0  N
ATOM   4605  H   ALA A 485     -27.438  79.776  -7.520  0.00  0.00      RA0  H
ATOM   4606  CA  ALA A 485     -28.346  79.631  -9.454  1.00  0.00      RA0  C
ATOM   4607  CB  ALA A 485     -29.073  80.926  -9.831  1.00  0.00      RA0  C
ATOM   4608  C   ALA A 485     -26.985  79.546 -10.183  1.00  0.00      RA0  C
ATOM   4609  O   ALA A 485     -26.106  78.811  -9.775  1.00  0.00      RA0  O
ATOM   4610  N   LEU A 486     -26.856  80.255 -11.302  1.00  0.00      RA0  N
ATOM   4611  H   LEU A 486     -27.584  80.819 -11.689  0.00  0.00      RA0  H
ATOM   4612  CA  LEU A 486     -25.564  80.488 -11.946  1.00  0.00      RA0  C
ATOM   4613  CB  LEU A 486     -25.556  79.910 -13.360  1.00  0.00      RA0  C
ATOM   4614  CG  LEU A 486     -24.143  79.594 -13.854  1.00  0.00      RA0  C
ATOM   4615  CD1 LEU A 486     -23.483  78.516 -12.994  1.00  0.00      RA0  C
ATOM   4616  CD2 LEU A 486     -24.123  79.220 -15.336  1.00  0.00      RA0  C
ATOM   4617  C   LEU A 486     -25.284  82.002 -11.950  1.00  0.00      RA0  C
ATOM   4618  O   LEU A 486     -26.097  82.788 -12.457  1.00  0.00      RA0  O
ATOM   4619  N   VAL A 487     -24.144  82.382 -11.348  1.00  0.00      RA0  N
ATOM   4620  H   VAL A 487     -23.572  81.645 -10.984  0.00  0.00      RA0  H
ATOM   4621  CA  VAL A 487     -23.589  83.747 -11.398  1.00  0.00      RA0  C
ATOM   4622  CB  VAL A 487     -22.950  84.260 -10.102  1.00  0.00      RA0  C
ATOM   4623  CG1 VAL A 487     -24.043  84.668  -9.121  1.00  0.00      RA0  C
ATOM   4624  CG2 VAL A 487     -21.944  83.309  -9.477  1.00  0.00      RA0  C
ATOM   4625  C   VAL A 487     -22.678  83.955 -12.654  1.00  0.00      RA0  C
ATOM   4626  O   VAL A 487     -22.656  85.055 -13.225  1.00  0.00      RA0  O
ATOM   4627  N   SER A 488     -21.933  82.904 -13.050  1.00  0.00      RA0  N
ATOM   4628  H   SER A 488     -21.923  82.038 -12.546  0.00  0.00      RA0  H
ATOM   4629  CA  SER A 488     -21.136  82.881 -14.304  1.00  0.00      RA0  C
ATOM   4630  CB  SER A 488     -19.920  83.799 -14.123  1.00  0.00      RA0  C
ATOM   4631  OG  SER A 488     -20.224  85.181 -14.321  1.00  0.00      RA0  O
ATOM   4632  HG  SER A 488     -21.002  85.407 -13.814  0.00  0.00      RA0  H
ATOM   4633  C   SER A 488     -20.588  81.477 -14.670  1.00  0.00      RA0  C
ATOM   4634  O   SER A 488     -20.807  80.505 -13.943  1.00  0.00      RA0  O
ATOM   4635  N   GLU A 489     -19.868  81.405 -15.799  1.00  0.00      RA0  N
ATOM   4636  H   GLU A 489     -19.721  82.200 -16.391  0.00  0.00      RA0  H
ATOM   4637  CA  GLU A 489     -19.338  80.145 -16.343  1.00  0.00      RA0  C
ATOM   4638  CB  GLU A 489     -20.466  79.307 -16.959  1.00  0.00      RA0  C
ATOM   4639  CG  GLU A 489     -20.116  77.821 -17.059  1.00  0.00      RA0  C
ATOM   4640  CD  GLU A 489     -21.104  77.106 -17.964  1.00  0.00      RA0  C
ATOM   4641  OE1 GLU A 489     -21.584  77.719 -18.907  1.00  0.00      RA0  O
ATOM   4642  OE2 GLU A 489     -21.324  75.907 -17.815  1.00  0.00      RA0  O
ATOM   4643  C   GLU A 489     -18.206  80.310 -17.372  1.00  0.00      RA0  C
ATOM   4644  O   GLU A 489     -18.368  80.952 -18.387  1.00  0.00      RA0  O
ATOM   4645  N   TRP A 490     -17.056  79.706 -17.115  1.00  0.00      RA0  N
ATOM   4646  H   TRP A 490     -17.003  79.071 -16.354  0.00  0.00      RA0  H
ATOM   4647  CA  TRP A 490     -15.922  79.795 -18.048  1.00  0.00      RA0  C
ATOM   4648  CB  TRP A 490     -14.629  80.194 -17.339  1.00  0.00      RA0  C
ATOM   4649  CG  TRP A 490     -13.570  80.495 -18.370  1.00  0.00      RA0  C
ATOM   4650  CD2 TRP A 490     -12.521  79.624 -18.841  1.00  0.00      RA0  C
ATOM   4651  CE2 TRP A 490     -11.802  80.326 -19.835  1.00  0.00      RA0  C
ATOM   4652  CE3 TRP A 490     -12.151  78.328 -18.504  1.00  0.00      RA0  C
ATOM   4653  CD1 TRP A 490     -13.429  81.678 -19.110  1.00  0.00      RA0  C
ATOM   4654  NE1 TRP A 490     -12.387  81.581 -19.977  1.00  0.00      RA0  N
ATOM   4655  HE1 TRP A 490     -12.111  82.274 -20.614  0.00  0.00      RA0  H
ATOM   4656  CZ2 TRP A 490     -10.733  79.708 -20.468  1.00  0.00      RA0  C
ATOM   4657  CZ3 TRP A 490     -11.081  77.720 -19.145  1.00  0.00      RA0  C
ATOM   4658  CH2 TRP A 490     -10.376  78.411 -20.122  1.00  0.00      RA0  C
ATOM   4659  C   TRP A 490     -15.818  78.511 -18.912  1.00  0.00      RA0  C
ATOM   4660  O   TRP A 490     -16.231  77.419 -18.450  1.00  0.00      RA0  O
ATOM   4661  N   LYS A 491     -15.252  78.663 -20.143  1.00  0.00      RA0  N
ATOM   4662  H   LYS A 491     -14.907  79.555 -20.440  0.00  0.00      RA0  H
ATOM   4663  CA  LYS A 491     -15.143  77.585 -21.164  1.00  0.00      RA0  C
ATOM   4664  CB  LYS A 491     -16.446  77.531 -21.964  1.00  0.00      RA0  C
ATOM   4665  CG  LYS A 491     -17.112  76.160 -21.870  1.00  0.00      RA0  C
ATOM   4666  CD  LYS A 491     -18.521  76.101 -22.468  1.00  0.00      RA0  C
ATOM   4667  CE  LYS A 491     -19.560  76.959 -21.733  1.00  0.00      RA0  C
ATOM   4668  NZ  LYS A 491     -19.721  76.513 -20.344  1.00  0.00      RA0  N
ATOM   4669  HZ1 LYS A 491     -20.681  76.700 -19.977  0.00  0.00      RA0  H
ATOM   4670  HZ2 LYS A 491     -19.530  75.500 -20.212  0.00  0.00      RA0  H
ATOM   4671  HZ3 LYS A 491     -19.078  77.008 -19.700  0.00  0.00      RA0  H
ATOM   4672  C   LYS A 491     -13.881  77.731 -22.107  1.00  0.00      RA0  C
ATOM   4673  O   LYS A 491     -13.688  78.804 -22.739  1.00  0.00      RA0  O
ATOM   4674  N   GLU A 492     -13.040  76.678 -22.211  1.00  0.00      RA0  N
ATOM   4675  H   GLU A 492     -13.263  75.828 -21.737  0.00  0.00      RA0  H
ATOM   4676  CA  GLU A 492     -11.825  76.712 -23.074  1.00  0.00      RA0  C
ATOM   4677  CB  GLU A 492     -11.246  75.301 -23.080  1.00  0.00      RA0  C
ATOM   4678  CG  GLU A 492      -9.753  75.267 -23.362  1.00  0.00      RA0  C
ATOM   4679  CD  GLU A 492      -9.526  75.588 -24.812  1.00  0.00      RA0  C
ATOM   4680  OE1 GLU A 492     -10.326  75.168 -25.641  1.00  0.00      RA0  O
ATOM   4681  OE2 GLU A 492      -8.525  76.216 -25.138  1.00  0.00      RA0  O
ATOM   4682  C   GLU A 492     -12.145  77.292 -24.464  1.00  0.00      RA0  C
ATOM   4683  O   GLU A 492     -12.977  76.708 -25.150  1.00  0.00      RA0  O
ATOM   4684  N   PRO A 493     -11.510  78.426 -24.837  1.00  0.00      RA0  N
ATOM   4685  CD  PRO A 493     -10.511  79.094 -24.014  1.00  0.00      RA0  C
ATOM   4686  CA  PRO A 493     -11.759  79.148 -26.105  1.00  0.00      RA0  C
ATOM   4687  CB  PRO A 493     -10.730  80.283 -26.057  1.00  0.00      RA0  C
ATOM   4688  CG  PRO A 493     -10.447  80.506 -24.574  1.00  0.00      RA0  C
ATOM   4689  C   PRO A 493     -11.686  78.351 -27.424  1.00  0.00      RA0  C
ATOM   4690  O   PRO A 493     -10.978  78.740 -28.321  1.00  0.00      RA0  O
ATOM   4691  N   GLN A 494     -12.467  77.289 -27.538  1.00  0.00      RA0  N
ATOM   4692  H   GLN A 494     -13.203  77.132 -26.882  0.00  0.00      RA0  H
ATOM   4693  CA  GLN A 494     -12.344  76.271 -28.586  1.00  0.00      RA0  C
ATOM   4694  CB  GLN A 494     -10.971  75.581 -28.700  1.00  0.00      RA0  C
ATOM   4695  CG  GLN A 494      -9.821  76.269 -29.441  1.00  0.00      RA0  C
ATOM   4696  CD  GLN A 494     -10.227  76.571 -30.865  1.00  0.00      RA0  C
ATOM   4697  OE1 GLN A 494     -10.108  75.732 -31.751  1.00  0.00      RA0  O
ATOM   4698  NE2 GLN A 494     -10.680  77.823 -31.039  1.00  0.00      RA0  N
ATOM   4699 HE21 GLN A 494     -10.747  78.425 -30.236  0.00  0.00      RA0  H
ATOM   4700 HE22 GLN A 494     -10.958  78.180 -31.930  0.00  0.00      RA0  H
ATOM   4701  C   GLN A 494     -13.303  75.127 -28.223  1.00  0.00      RA0  C
ATOM   4702  O   GLN A 494     -13.855  74.495 -29.102  1.00  0.00      RA0  O
ATOM   4703  N   ALA A 495     -13.429  74.840 -26.928  1.00  0.00      RA0  N
ATOM   4704  H   ALA A 495     -12.774  75.256 -26.295  0.00  0.00      RA0  H
ATOM   4705  CA  ALA A 495     -14.352  73.850 -26.406  1.00  0.00      RA0  C
ATOM   4706  CB  ALA A 495     -15.652  73.555 -27.180  1.00  0.00      RA0  C
ATOM   4707  C   ALA A 495     -13.632  72.574 -26.034  1.00  0.00      RA0  C
ATOM   4708  O   ALA A 495     -14.163  71.501 -26.232  1.00  0.00      RA0  O
ATOM   4709  N   LYS A 496     -12.427  72.692 -25.483  1.00  0.00      RA0  N
ATOM   4710  H   LYS A 496     -12.086  73.595 -25.218  0.00  0.00      RA0  H
ATOM   4711  CA  LYS A 496     -11.558  71.543 -25.171  1.00  0.00      RA0  C
ATOM   4712  CB  LYS A 496     -10.100  71.782 -25.567  1.00  0.00      RA0  C
ATOM   4713  CG  LYS A 496      -9.915  72.061 -27.060  1.00  0.00      RA0  C
ATOM   4714  CD  LYS A 496      -8.440  72.090 -27.475  1.00  0.00      RA0  C
ATOM   4715  CE  LYS A 496      -7.599  73.108 -26.701  1.00  0.00      RA0  C
ATOM   4716  NZ  LYS A 496      -8.103  74.462 -26.948  1.00  0.00      RA0  N
ATOM   4717  HZ1 LYS A 496      -7.683  75.147 -26.280  0.00  0.00      RA0  H
ATOM   4718  HZ2 LYS A 496      -7.974  74.794 -27.919  0.00  0.00      RA0  H
ATOM   4719  HZ3 LYS A 496      -9.112  74.523 -26.690  0.00  0.00      RA0  H
ATOM   4720  C   LYS A 496     -11.670  71.120 -23.680  1.00  0.00      RA0  C
ATOM   4721  O   LYS A 496     -11.499  71.950 -22.733  1.00  0.00      RA0  O
ATOM   4722  N   ASN A 497     -11.928  69.823 -23.479  1.00  0.00      RA0  N
ATOM   4723  H   ASN A 497     -12.144  69.252 -24.273  0.00  0.00      RA0  H
ATOM   4724  CA  ASN A 497     -11.963  69.207 -22.151  1.00  0.00      RA0  C
ATOM   4725  CB  ASN A 497     -11.816  67.685 -22.197  1.00  0.00      RA0  C
ATOM   4726  CG  ASN A 497     -13.009  67.068 -22.888  1.00  0.00      RA0  C
ATOM   4727  OD1 ASN A 497     -13.193  67.221 -24.090  1.00  0.00      RA0  O
ATOM   4728  ND2 ASN A 497     -13.816  66.369 -22.068  1.00  0.00      RA0  N
ATOM   4729 HD21 ASN A 497     -13.606  66.258 -21.097  0.00  0.00      RA0  H
ATOM   4730 HD22 ASN A 497     -14.652  65.946 -22.418  0.00  0.00      RA0  H
ATOM   4731  C   ASN A 497     -10.851  69.766 -21.255  1.00  0.00      RA0  C
ATOM   4732  O   ASN A 497      -9.684  69.804 -21.650  1.00  0.00      RA0  O
ATOM   4733  N   ILE A 498     -11.224  70.170 -20.038  1.00  0.00      RA0  N
ATOM   4734  H   ILE A 498     -12.195  70.130 -19.842  0.00  0.00      RA0  H
ATOM   4735  CA  ILE A 498     -10.281  70.475 -18.931  1.00  0.00      RA0  C
ATOM   4736  CB  ILE A 498     -10.920  71.356 -17.854  1.00  0.00      RA0  C
ATOM   4737  CG2 ILE A 498      -9.979  71.539 -16.661  1.00  0.00      RA0  C
ATOM   4738  CG1 ILE A 498     -11.361  72.697 -18.447  1.00  0.00      RA0  C
ATOM   4739  CD1 ILE A 498     -12.143  73.558 -17.453  1.00  0.00      RA0  C
ATOM   4740  C   ILE A 498      -9.749  69.122 -18.323  1.00  0.00      RA0  C
ATOM   4741  O   ILE A 498     -10.498  68.355 -17.725  1.00  0.00      RA0  O
ATOM   4742  N   SER A 499      -8.459  68.841 -18.533  1.00  0.00      RA0  N
ATOM   4743  H   SER A 499      -7.957  69.504 -19.087  0.00  0.00      RA0  H
ATOM   4744  CA  SER A 499      -7.786  67.612 -18.087  1.00  0.00      RA0  C
ATOM   4745  CB  SER A 499      -6.505  67.583 -18.911  1.00  0.00      RA0  C
ATOM   4746  OG  SER A 499      -6.252  68.921 -19.382  1.00  0.00      RA0  O
ATOM   4747  HG  SER A 499      -6.120  69.470 -18.613  0.00  0.00      RA0  H
ATOM   4748  C   SER A 499      -7.521  67.640 -16.549  1.00  0.00      RA0  C
ATOM   4749  O   SER A 499      -7.773  66.648 -15.841  1.00  0.00      RA0  O
ATOM   4750  N   VAL A 500      -7.037  68.777 -16.058  1.00  0.00      RA0  N
ATOM   4751  H   VAL A 500      -6.957  69.613 -16.606  0.00  0.00      RA0  H
ATOM   4752  CA  VAL A 500      -6.635  68.910 -14.679  1.00  0.00      RA0  C
ATOM   4753  CB  VAL A 500      -5.101  68.892 -14.557  1.00  0.00      RA0  C
ATOM   4754  CG1 VAL A 500      -4.667  69.034 -13.098  1.00  0.00      RA0  C
ATOM   4755  CG2 VAL A 500      -4.462  67.663 -15.207  1.00  0.00      RA0  C
ATOM   4756  C   VAL A 500      -7.155  70.200 -14.100  1.00  0.00      RA0  C
ATOM   4757  O   VAL A 500      -6.845  71.283 -14.616  1.00  0.00      RA0  O
ATOM   4758  N   ALA A 501      -7.908  70.048 -12.995  1.00  0.00      RA0  N
ATOM   4759  H   ALA A 501      -8.012  69.109 -12.674  0.00  0.00      RA0  H
ATOM   4760  CA  ALA A 501      -8.363  71.133 -12.085  1.00  0.00      RA0  C
ATOM   4761  CB  ALA A 501      -9.585  70.731 -11.283  1.00  0.00      RA0  C
ATOM   4762  C   ALA A 501      -7.297  71.686 -11.023  1.00  0.00      RA0  C
ATOM   4763  O   ALA A 501      -6.084  71.410 -11.115  1.00  0.00      RA0  O
ATOM   4764  N   SER A 502      -7.768  72.499 -10.075  1.00  0.00      RA0  N
ATOM   4765  H   SER A 502      -8.719  72.800 -10.097  0.00  0.00      RA0  H
ATOM   4766  CA  SER A 502      -6.976  73.184  -9.042  1.00  0.00      RA0  C
ATOM   4767  CB  SER A 502      -5.541  73.575  -9.430  1.00  0.00      RA0  C
ATOM   4768  OG  SER A 502      -4.647  73.260  -8.356  1.00  0.00      RA0  O
ATOM   4769  HG  SER A 502      -4.530  72.311  -8.357  0.00  0.00      RA0  H
ATOM   4770  C   SER A 502      -7.747  74.480  -8.669  1.00  0.00      RA0  C
ATOM   4771  O   SER A 502      -7.950  75.366  -9.556  1.00  0.00      RA0  O
ATOM   4772  N   CYS A 503      -8.218  74.546  -7.388  1.00  0.00      RA0  N
ATOM   4773  H   CYS A 503      -7.983  73.836  -6.723  0.00  0.00      RA0  H
ATOM   4774  CA  CYS A 503      -9.011  75.720  -6.808  1.00  0.00      RA0  C
ATOM   4775  CB  CYS A 503     -10.491  75.582  -7.154  1.00  0.00      RA0  C
ATOM   4776  SG  CYS A 503     -11.464  77.041  -6.705  1.00  0.00      RA0  S
ATOM   4777  C   CYS A 503      -8.784  75.947  -5.299  1.00  0.00      RA0  C
ATOM   4778  O   CYS A 503      -9.111  75.090  -4.455  1.00  0.00      RA0  O
ATOM   4779  N   ASN A 504      -8.258  77.100  -4.928  1.00  0.00      RA0  N
ATOM   4780  H   ASN A 504      -8.148  77.864  -5.569  0.00  0.00      RA0  H
ATOM   4781  CA  ASN A 504      -8.091  77.259  -3.512  1.00  0.00      RA0  C
ATOM   4782  CB  ASN A 504      -6.853  78.053  -3.127  1.00  0.00      RA0  C
ATOM   4783  CG  ASN A 504      -6.843  79.435  -3.719  1.00  0.00      RA0  C
ATOM   4784  OD1 ASN A 504      -7.785  79.962  -4.300  1.00  0.00      RA0  O
ATOM   4785  ND2 ASN A 504      -5.673  80.020  -3.540  1.00  0.00      RA0  N
ATOM   4786 HD21 ASN A 504      -4.884  79.554  -3.131  0.00  0.00      RA0  H
ATOM   4787 HD22 ASN A 504      -5.565  80.992  -3.745  0.00  0.00      RA0  H
ATOM   4788  C   ASN A 504      -9.341  77.741  -2.797  1.00  0.00      RA0  C
ATOM   4789  O   ASN A 504      -9.835  77.000  -1.918  1.00  0.00      RA0  O
ATOM   4790  N   SER A 505      -9.858  78.916  -3.172  1.00  0.00      RA0  N
ATOM   4791  H   SER A 505      -9.516  79.381  -3.984  0.00  0.00      RA0  H
ATOM   4792  CA  SER A 505     -10.839  79.640  -2.343  1.00  0.00      RA0  C
ATOM   4793  CB  SER A 505     -10.424  79.714  -0.854  1.00  0.00      RA0  C
ATOM   4794  OG  SER A 505      -9.078  79.252  -0.667  1.00  0.00      RA0  O
ATOM   4795  HG  SER A 505      -9.171  78.305  -0.582  0.00  0.00      RA0  H
ATOM   4796  C   SER A 505     -11.067  81.007  -2.838  1.00  0.00      RA0  C
ATOM   4797  O   SER A 505     -12.165  81.489  -2.858  1.00  0.00      RA0  O
ATOM   4798  N   SER A 506      -9.971  81.647  -3.175  1.00  0.00      RA0  N
ATOM   4799  H   SER A 506      -9.067  81.248  -3.010  0.00  0.00      RA0  H
ATOM   4800  CA  SER A 506      -9.989  82.960  -3.767  1.00  0.00      RA0  C
ATOM   4801  CB  SER A 506      -9.240  83.806  -2.772  1.00  0.00      RA0  C
ATOM   4802  OG  SER A 506      -9.386  83.104  -1.532  1.00  0.00      RA0  O
ATOM   4803  HG  SER A 506     -10.313  83.135  -1.327  0.00  0.00      RA0  H
ATOM   4804  C   SER A 506      -9.468  83.001  -5.216  1.00  0.00      RA0  C
ATOM   4805  O   SER A 506      -9.388  84.066  -5.796  1.00  0.00      RA0  O
ATOM   4806  N   GLN A 507      -9.128  81.852  -5.802  1.00  0.00      RA0  N
ATOM   4807  H   GLN A 507      -9.161  80.975  -5.320  0.00  0.00      RA0  H
ATOM   4808  CA  GLN A 507      -8.472  81.785  -7.128  1.00  0.00      RA0  C
ATOM   4809  CB  GLN A 507      -7.098  82.462  -7.148  1.00  0.00      RA0  C
ATOM   4810  CG  GLN A 507      -5.963  81.620  -6.582  1.00  0.00      RA0  C
ATOM   4811  CD  GLN A 507      -4.712  82.464  -6.561  1.00  0.00      RA0  C
ATOM   4812  OE1 GLN A 507      -4.733  83.649  -6.248  1.00  0.00      RA0  O
ATOM   4813  NE2 GLN A 507      -3.603  81.786  -6.879  1.00  0.00      RA0  N
ATOM   4814 HE21 GLN A 507      -3.660  80.825  -7.156  0.00  0.00      RA0  H
ATOM   4815 HE22 GLN A 507      -2.679  82.187  -6.876  0.00  0.00      RA0  H
ATOM   4816  C   GLN A 507      -8.398  80.335  -7.737  1.00  0.00      RA0  C
ATOM   4817  O   GLN A 507      -8.557  79.307  -7.035  1.00  0.00      RA0  O
ATOM   4818  N   VAL A 508      -8.171  80.272  -9.053  1.00  0.00      RA0  N
ATOM   4819  H   VAL A 508      -7.994  81.100  -9.587  0.00  0.00      RA0  H
ATOM   4820  CA  VAL A 508      -8.239  79.023  -9.840  1.00  0.00      RA0  C
ATOM   4821  CB  VAL A 508      -9.523  79.044 -10.708  1.00  0.00      RA0  C
ATOM   4822  CG1 VAL A 508      -9.831  77.742 -11.453  1.00  0.00      RA0  C
ATOM   4823  CG2 VAL A 508     -10.741  79.433  -9.871  1.00  0.00      RA0  C
ATOM   4824  C   VAL A 508      -6.963  78.826 -10.698  1.00  0.00      RA0  C
ATOM   4825  O   VAL A 508      -6.169  79.756 -10.890  1.00  0.00      RA0  O
ATOM   4826  N   VAL A 509      -6.769  77.600 -11.180  1.00  0.00      RA0  N
ATOM   4827  H   VAL A 509      -7.327  76.821 -10.878  0.00  0.00      RA0  H
ATOM   4828  CA  VAL A 509      -5.718  77.264 -12.127  1.00  0.00      RA0  C
ATOM   4829  CB  VAL A 509      -4.299  77.015 -11.581  1.00  0.00      RA0  C
ATOM   4830  CG1 VAL A 509      -3.401  76.437 -12.679  1.00  0.00      RA0  C
ATOM   4831  CG2 VAL A 509      -3.610  78.292 -11.137  1.00  0.00      RA0  C
ATOM   4832  C   VAL A 509      -6.193  76.000 -12.841  1.00  0.00      RA0  C
ATOM   4833  O   VAL A 509      -5.980  74.907 -12.319  1.00  0.00      RA0  O
ATOM   4834  N   VAL A 510      -6.880  76.115 -13.973  1.00  0.00      RA0  N
ATOM   4835  H   VAL A 510      -6.842  77.004 -14.431  0.00  0.00      RA0  H
ATOM   4836  CA  VAL A 510      -7.150  74.915 -14.776  1.00  0.00      RA0  C
ATOM   4837  CB  VAL A 510      -8.424  75.068 -15.610  1.00  0.00      RA0  C
ATOM   4838  CG1 VAL A 510      -9.629  75.302 -14.698  1.00  0.00      RA0  C
ATOM   4839  CG2 VAL A 510      -8.280  76.151 -16.680  1.00  0.00      RA0  C
ATOM   4840  C   VAL A 510      -5.928  74.647 -15.660  1.00  0.00      RA0  C
ATOM   4841  O   VAL A 510      -4.961  75.454 -15.688  1.00  0.00      RA0  O
ATOM   4842  N   ALA A 511      -5.964  73.480 -16.311  1.00  0.00      RA0  N
ATOM   4843  H   ALA A 511      -6.654  72.784 -16.096  0.00  0.00      RA0  H
ATOM   4844  CA  ALA A 511      -4.975  73.103 -17.320  1.00  0.00      RA0  C
ATOM   4845  CB  ALA A 511      -3.850  72.270 -16.723  1.00  0.00      RA0  C
ATOM   4846  C   ALA A 511      -5.673  72.203 -18.330  1.00  0.00      RA0  C
ATOM   4847  O   ALA A 511      -6.416  71.310 -17.953  1.00  0.00      RA0  O
ATOM   4848  N   VAL A 512      -5.433  72.466 -19.613  1.00  0.00      RA0  N
ATOM   4849  H   VAL A 512      -4.712  73.129 -19.833  0.00  0.00      RA0  H
ATOM   4850  CA  VAL A 512      -6.092  71.779 -20.713  1.00  0.00      RA0  C
ATOM   4851  CB  VAL A 512      -6.978  72.780 -21.470  1.00  0.00      RA0  C
ATOM   4852  CG1 VAL A 512      -7.820  72.109 -22.553  1.00  0.00      RA0  C
ATOM   4853  CG2 VAL A 512      -7.862  73.569 -20.500  1.00  0.00      RA0  C
ATOM   4854  C   VAL A 512      -5.024  71.167 -21.622  1.00  0.00      RA0  C
ATOM   4855  O   VAL A 512      -4.873  71.534 -22.735  1.00  0.00      RA0  O
ATOM   4856  N   GLY A 513      -4.229  70.257 -21.133  1.00  0.00      RA0  N
ATOM   4857  H   GLY A 513      -4.293  69.951 -20.184  0.00  0.00      RA0  H
ATOM   4858  CA  GLY A 513      -3.248  69.641 -21.977  1.00  0.00      RA0  C
ATOM   4859  C   GLY A 513      -1.941  70.129 -21.487  1.00  0.00      RA0  C
ATOM   4860  O   GLY A 513      -1.497  69.672 -20.482  1.00  0.00      RA0  O
ATOM   4861  N   ARG A 514      -1.335  71.057 -22.198  1.00  0.00      RA0  N
ATOM   4862  H   ARG A 514      -1.766  71.390 -23.035  0.00  0.00      RA0  H
ATOM   4863  CA  ARG A 514      -0.030  71.600 -21.846  1.00  0.00      RA0  C
ATOM   4864  CB  ARG A 514       1.008  71.583 -22.949  1.00  0.00      RA0  C
ATOM   4865  CG  ARG A 514       1.437  70.213 -23.417  1.00  0.00      RA0  C
ATOM   4866  CD  ARG A 514       2.177  70.321 -24.739  1.00  0.00      RA0  C
ATOM   4867  NE  ARG A 514       1.436  71.265 -25.563  1.00  0.00      RA0  N
ATOM   4868  HE  ARG A 514       1.772  72.219 -25.577  0.00  0.00      RA0  H
ATOM   4869  CZ  ARG A 514       0.199  70.949 -26.041  1.00  0.00      RA0  C
ATOM   4870  NH1 ARG A 514      -0.277  69.680 -25.956  1.00  0.00      RA0  N
ATOM   4871 HH11 ARG A 514      -1.150  69.369 -26.329  0.00  0.00      RA0  H
ATOM   4872 HH12 ARG A 514       0.197  68.954 -25.423  0.00  0.00      RA0  H
ATOM   4873  NH2 ARG A 514      -0.534  71.959 -26.546  1.00  0.00      RA0  N
ATOM   4874 HH21 ARG A 514      -1.399  71.859 -27.034  0.00  0.00      RA0  H
ATOM   4875 HH22 ARG A 514      -0.200  72.908 -26.364  0.00  0.00      RA0  H
ATOM   4876  C   ARG A 514      -0.200  73.114 -21.527  1.00  0.00      RA0  C
ATOM   4877  O   ARG A 514       0.725  73.810 -21.037  1.00  0.00      RA0  O
ATOM   4878  N   ALA A 515      -1.415  73.600 -21.772  1.00  0.00      RA0  N
ATOM   4879  H   ALA A 515      -2.174  73.013 -22.034  0.00  0.00      RA0  H
ATOM   4880  CA  ALA A 515      -1.718  75.006 -21.566  1.00  0.00      RA0  C
ATOM   4881  CB  ALA A 515      -2.703  75.487 -22.627  1.00  0.00      RA0  C
ATOM   4882  C   ALA A 515      -2.411  75.154 -20.252  1.00  0.00      RA0  C
ATOM   4883  O   ALA A 515      -2.913  74.192 -19.683  1.00  0.00      RA0  O
ATOM   4884  N   LEU A 516      -2.442  76.397 -19.799  1.00  0.00      RA0  N
ATOM   4885  H   LEU A 516      -1.964  77.104 -20.325  0.00  0.00      RA0  H
ATOM   4886  CA  LEU A 516      -2.929  76.778 -18.469  1.00  0.00      RA0  C
ATOM   4887  CB  LEU A 516      -1.753  77.065 -17.530  1.00  0.00      RA0  C
ATOM   4888  CG  LEU A 516      -0.683  75.979 -17.396  1.00  0.00      RA0  C
ATOM   4889  CD1 LEU A 516       0.625  76.552 -16.849  1.00  0.00      RA0  C
ATOM   4890  CD2 LEU A 516      -1.163  74.792 -16.565  1.00  0.00      RA0  C
ATOM   4891  C   LEU A 516      -3.742  78.135 -18.577  1.00  0.00      RA0  C
ATOM   4892  O   LEU A 516      -3.335  79.126 -19.267  1.00  0.00      RA0  O
ATOM   4893  N   TYR A 517      -4.928  78.132 -17.969  1.00  0.00      RA0  N
ATOM   4894  H   TYR A 517      -5.183  77.369 -17.369  0.00  0.00      RA0  H
ATOM   4895  CA  TYR A 517      -5.670  79.373 -17.768  1.00  0.00      RA0  C
ATOM   4896  CB  TYR A 517      -7.031  79.302 -18.456  1.00  0.00      RA0  C
ATOM   4897  CG  TYR A 517      -6.874  78.971 -19.923  1.00  0.00      RA0  C
ATOM   4898  CD1 TYR A 517      -7.153  77.687 -20.379  1.00  0.00      RA0  C
ATOM   4899  CE1 TYR A 517      -7.083  77.397 -21.737  1.00  0.00      RA0  C
ATOM   4900  CD2 TYR A 517      -6.472  79.952 -20.821  1.00  0.00      RA0  C
ATOM   4901  CE2 TYR A 517      -6.399  79.661 -22.178  1.00  0.00      RA0  C
ATOM   4902  CZ  TYR A 517      -6.723  78.390 -22.640  1.00  0.00      RA0  C
ATOM   4903  OH  TYR A 517      -6.690  78.123 -23.993  1.00  0.00      RA0  O
ATOM   4904  HH  TYR A 517      -7.325  77.441 -24.210  0.00  0.00      RA0  H
ATOM   4905  C   TYR A 517      -5.851  79.530 -16.241  1.00  0.00      RA0  C
ATOM   4906  O   TYR A 517      -6.013  78.500 -15.511  1.00  0.00      RA0  O
ATOM   4907  N   TYR A 518      -5.756  80.810 -15.790  1.00  0.00      RA0  N
ATOM   4908  H   TYR A 518      -5.711  81.556 -16.460  0.00  0.00      RA0  H
ATOM   4909  CA  TYR A 518      -5.905  81.251 -14.369  1.00  0.00      RA0  C
ATOM   4910  CB  TYR A 518      -4.644  82.006 -13.923  1.00  0.00      RA0  C
ATOM   4911  CG  TYR A 518      -4.832  82.850 -12.672  1.00  0.00      RA0  C
ATOM   4912  CD1 TYR A 518      -4.119  84.036 -12.547  1.00  0.00      RA0  C
ATOM   4913  CE1 TYR A 518      -4.235  84.815 -11.400  1.00  0.00      RA0  C
ATOM   4914  CD2 TYR A 518      -5.675  82.463 -11.634  1.00  0.00      RA0  C
ATOM   4915  CE2 TYR A 518      -5.796  83.237 -10.486  1.00  0.00      RA0  C
ATOM   4916  CZ  TYR A 518      -5.068  84.413 -10.363  1.00  0.00      RA0  C
ATOM   4917  OH  TYR A 518      -5.171  85.182  -9.217  1.00  0.00      RA0  O
ATOM   4918  HH  TYR A 518      -5.186  84.623  -8.444  0.00  0.00      RA0  H
ATOM   4919  C   TYR A 518      -7.118  82.176 -14.322  1.00  0.00      RA0  C
ATOM   4920  O   TYR A 518      -7.209  83.143 -15.094  1.00  0.00      RA0  O
ATOM   4921  N   LEU A 519      -8.085  81.835 -13.479  1.00  0.00      RA0  N
ATOM   4922  H   LEU A 519      -7.937  81.132 -12.783  0.00  0.00      RA0  H
ATOM   4923  CA  LEU A 519      -9.371  82.548 -13.461  1.00  0.00      RA0  C
ATOM   4924  CB  LEU A 519     -10.444  81.623 -14.029  1.00  0.00      RA0  C
ATOM   4925  CG  LEU A 519     -10.009  81.019 -15.365  1.00  0.00      RA0  C
ATOM   4926  CD1 LEU A 519     -10.206  79.507 -15.419  1.00  0.00      RA0  C
ATOM   4927  CD2 LEU A 519     -10.628  81.754 -16.547  1.00  0.00      RA0  C
ATOM   4928  C   LEU A 519      -9.742  82.961 -12.028  1.00  0.00      RA0  C
ATOM   4929  O   LEU A 519      -9.542  82.166 -11.122  1.00  0.00      RA0  O
ATOM   4930  N   GLN A 520     -10.280  84.177 -11.816  1.00  0.00      RA0  N
ATOM   4931  H   GLN A 520     -10.423  84.809 -12.577  0.00  0.00      RA0  H
ATOM   4932  CA  GLN A 520     -10.499  84.711 -10.460  1.00  0.00      RA0  C
ATOM   4933  CB  GLN A 520      -9.879  86.092 -10.292  1.00  0.00      RA0  C
ATOM   4934  CG  GLN A 520      -8.358  86.092 -10.331  1.00  0.00      RA0  C
ATOM   4935  CD  GLN A 520      -7.885  87.526 -10.246  1.00  0.00      RA0  C
ATOM   4936  OE1 GLN A 520      -8.602  88.460 -10.593  1.00  0.00      RA0  O
ATOM   4937  NE2 GLN A 520      -6.637  87.650  -9.763  1.00  0.00      RA0  N
ATOM   4938 HE21 GLN A 520      -6.102  86.836  -9.516  0.00  0.00      RA0  H
ATOM   4939 HE22 GLN A 520      -6.203  88.541  -9.639  0.00  0.00      RA0  H
ATOM   4940  C   GLN A 520     -11.986  84.809 -10.176  1.00  0.00      RA0  C
ATOM   4941  O   GLN A 520     -12.765  85.098 -11.095  1.00  0.00      RA0  O
ATOM   4942  N   ILE A 521     -12.373  84.566  -8.913  1.00  0.00      RA0  N
ATOM   4943  H   ILE A 521     -11.686  84.490  -8.190  0.00  0.00      RA0  H
ATOM   4944  CA  ILE A 521     -13.795  84.578  -8.525  1.00  0.00      RA0  C
ATOM   4945  CB  ILE A 521     -13.995  83.524  -7.428  1.00  0.00      RA0  C
ATOM   4946  CG2 ILE A 521     -15.468  83.324  -7.069  1.00  0.00      RA0  C
ATOM   4947  CG1 ILE A 521     -13.302  82.211  -7.795  1.00  0.00      RA0  C
ATOM   4948  CD1 ILE A 521     -13.993  81.480  -8.943  1.00  0.00      RA0  C
ATOM   4949  C   ILE A 521     -14.216  85.956  -7.998  1.00  0.00      RA0  C
ATOM   4950  O   ILE A 521     -14.382  86.153  -6.805  1.00  0.00      RA0  O
ATOM   4951  N   HIS A 522     -14.389  86.926  -8.877  1.00  0.00      RA0  N
ATOM   4952  H   HIS A 522     -14.520  86.682  -9.841  0.00  0.00      RA0  H
ATOM   4953  CA  HIS A 522     -14.732  88.264  -8.405  1.00  0.00      RA0  C
ATOM   4954  CB  HIS A 522     -14.027  89.241  -9.363  1.00  0.00      RA0  C
ATOM   4955  CG  HIS A 522     -12.590  89.399  -8.922  1.00  0.00      RA0  C
ATOM   4956  ND1 HIS A 522     -11.712  90.237  -9.502  1.00  0.00      RA0  N
ATOM   4957  HD1 HIS A 522     -11.872  90.839 -10.256  0.00  0.00      RA0  H
ATOM   4958  CD2 HIS A 522     -11.948  88.737  -7.870  1.00  0.00      RA0  C
ATOM   4959  NE2 HIS A 522     -10.672  89.184  -7.824  1.00  0.00      RA0  N
ATOM   4960  CE1 HIS A 522     -10.525  90.106  -8.827  1.00  0.00      RA0  C
ATOM   4961  C   HIS A 522     -16.228  88.433  -8.325  1.00  0.00      RA0  C
ATOM   4962  O   HIS A 522     -16.969  87.598  -8.862  1.00  0.00      RA0  O
ATOM   4963  N   PRO A 523     -16.672  89.466  -7.597  1.00  0.00      RA0  N
ATOM   4964  CD  PRO A 523     -15.888  90.503  -6.923  1.00  0.00      RA0  C
ATOM   4965  CA  PRO A 523     -18.111  89.687  -7.351  1.00  0.00      RA0  C
ATOM   4966  CB  PRO A 523     -18.173  91.200  -7.160  1.00  0.00      RA0  C
ATOM   4967  CG  PRO A 523     -16.914  91.472  -6.339  1.00  0.00      RA0  C
ATOM   4968  C   PRO A 523     -19.143  89.073  -8.379  1.00  0.00      RA0  C
ATOM   4969  O   PRO A 523     -19.498  89.744  -9.369  1.00  0.00      RA0  O
ATOM   4970  N   GLN A 524     -19.609  87.832  -8.127  1.00  0.00      RA0  N
ATOM   4971  H   GLN A 524     -19.037  87.302  -7.505  0.00  0.00      RA0  H
ATOM   4972  CA  GLN A 524     -20.604  87.154  -8.981  1.00  0.00      RA0  C
ATOM   4973  CB  GLN A 524     -21.960  87.853  -8.943  1.00  0.00      RA0  C
ATOM   4974  CG  GLN A 524     -22.536  87.951  -7.533  1.00  0.00      RA0  C
ATOM   4975  CD  GLN A 524     -23.950  88.474  -7.629  1.00  0.00      RA0  C
ATOM   4976  OE1 GLN A 524     -24.901  87.837  -7.188  1.00  0.00      RA0  O
ATOM   4977  NE2 GLN A 524     -24.041  89.668  -8.240  1.00  0.00      RA0  N
ATOM   4978 HE21 GLN A 524     -23.229  90.133  -8.598  0.00  0.00      RA0  H
ATOM   4979 HE22 GLN A 524     -24.925  90.117  -8.366  0.00  0.00      RA0  H
ATOM   4980  C   GLN A 524     -20.108  87.020 -10.435  1.00  0.00      RA0  C
ATOM   4981  O   GLN A 524     -20.866  87.286 -11.377  1.00  0.00      RA0  O
ATOM   4982  N   GLU A 525     -18.848  86.590 -10.610  1.00  0.00      RA0  N
ATOM   4983  H   GLU A 525     -18.229  86.457  -9.834  0.00  0.00      RA0  H
ATOM   4984  CA  GLU A 525     -18.182  86.572 -11.931  1.00  0.00      RA0  C
ATOM   4985  CB  GLU A 525     -18.054  88.005 -12.450  1.00  0.00      RA0  C
ATOM   4986  CG  GLU A 525     -17.709  88.120 -13.934  1.00  0.00      RA0  C
ATOM   4987  CD  GLU A 525     -17.263  89.540 -14.208  1.00  0.00      RA0  C
ATOM   4988  OE1 GLU A 525     -17.102  90.308 -13.263  1.00  0.00      RA0  O
ATOM   4989  OE2 GLU A 525     -16.982  89.880 -15.352  1.00  0.00      RA0  O
ATOM   4990  C   GLU A 525     -16.770  85.944 -11.922  1.00  0.00      RA0  C
ATOM   4991  O   GLU A 525     -15.914  86.357 -11.164  1.00  0.00      RA0  O
ATOM   4992  N   LEU A 526     -16.546  84.979 -12.813  1.00  0.00      RA0  N
ATOM   4993  H   LEU A 526     -17.295  84.838 -13.458  0.00  0.00      RA0  H
ATOM   4994  CA  LEU A 526     -15.214  84.453 -13.155  1.00  0.00      RA0  C
ATOM   4995  CB  LEU A 526     -15.363  83.201 -14.007  1.00  0.00      RA0  C
ATOM   4996  CG  LEU A 526     -15.615  81.994 -13.117  1.00  0.00      RA0  C
ATOM   4997  CD1 LEU A 526     -16.588  81.008 -13.747  1.00  0.00      RA0  C
ATOM   4998  CD2 LEU A 526     -14.299  81.354 -12.680  1.00  0.00      RA0  C
ATOM   4999  C   LEU A 526     -14.313  85.483 -13.873  1.00  0.00      RA0  C
ATOM   5000  O   LEU A 526     -14.826  86.278 -14.648  1.00  0.00      RA0  O
ATOM   5001  N   ARG A 527     -12.984  85.451 -13.664  1.00  0.00      RA0  N
ATOM   5002  H   ARG A 527     -12.649  84.807 -12.978  0.00  0.00      RA0  H
ATOM   5003  CA  ARG A 527     -12.063  86.523 -14.170  1.00  0.00      RA0  C
ATOM   5004  CB  ARG A 527     -11.980  87.665 -13.158  1.00  0.00      RA0  C
ATOM   5005  CG  ARG A 527     -11.248  88.903 -13.683  1.00  0.00      RA0  C
ATOM   5006  CD  ARG A 527     -11.691  90.183 -12.975  1.00  0.00      RA0  C
ATOM   5007  NE  ARG A 527     -12.654  90.927 -13.790  1.00  0.00      RA0  N
ATOM   5008  HE  ARG A 527     -12.254  91.580 -14.439  0.00  0.00      RA0  H
ATOM   5009  CZ  ARG A 527     -13.998  90.665 -13.740  1.00  0.00      RA0  C
ATOM   5010  NH1 ARG A 527     -14.488  89.746 -12.884  1.00  0.00      RA0  N
ATOM   5011 HH11 ARG A 527     -15.493  89.598 -12.864  0.00  0.00      RA0  H
ATOM   5012 HH12 ARG A 527     -13.933  89.185 -12.271  0.00  0.00      RA0  H
ATOM   5013  NH2 ARG A 527     -14.837  91.328 -14.557  1.00  0.00      RA0  N
ATOM   5014 HH21 ARG A 527     -15.825  91.064 -14.556  0.00  0.00      RA0  H
ATOM   5015 HH22 ARG A 527     -14.578  92.050 -15.196  0.00  0.00      RA0  H
ATOM   5016  C   ARG A 527     -10.665  86.087 -14.667  1.00  0.00      RA0  C
ATOM   5017  O   ARG A 527      -9.659  86.264 -13.952  1.00  0.00      RA0  O
ATOM   5018  N   GLN A 528     -10.632  85.600 -15.919  1.00  0.00      RA0  N
ATOM   5019  H   GLN A 528     -11.516  85.535 -16.377  0.00  0.00      RA0  H
ATOM   5020  CA  GLN A 528      -9.408  85.257 -16.701  1.00  0.00      RA0  C
ATOM   5021  CB  GLN A 528      -9.743  85.198 -18.195  1.00  0.00      RA0  C
ATOM   5022  CG  GLN A 528      -8.550  84.895 -19.110  1.00  0.00      RA0  C
ATOM   5023  CD  GLN A 528      -7.953  83.540 -18.783  1.00  0.00      RA0  C
ATOM   5024  OE1 GLN A 528      -7.165  83.383 -17.856  1.00  0.00      RA0  O
ATOM   5025  NE2 GLN A 528      -8.361  82.569 -19.616  1.00  0.00      RA0  N
ATOM   5026 HE21 GLN A 528      -9.009  82.757 -20.353  0.00  0.00      RA0  H
ATOM   5027 HE22 GLN A 528      -8.003  81.640 -19.531  0.00  0.00      RA0  H
ATOM   5028  C   GLN A 528      -8.225  86.224 -16.438  1.00  0.00      RA0  C
ATOM   5029  O   GLN A 528      -8.417  87.437 -16.456  1.00  0.00      RA0  O
ATOM   5030  N   ILE A 529      -7.023  85.695 -16.197  1.00  0.00      RA0  N
ATOM   5031  H   ILE A 529      -6.923  84.697 -16.181  0.00  0.00      RA0  H
ATOM   5032  CA  ILE A 529      -5.853  86.525 -15.935  1.00  0.00      RA0  C
ATOM   5033  CB  ILE A 529      -5.558  86.599 -14.409  1.00  0.00      RA0  C
ATOM   5034  CG2 ILE A 529      -4.382  87.501 -14.017  1.00  0.00      RA0  C
ATOM   5035  CG1 ILE A 529      -6.750  87.081 -13.597  1.00  0.00      RA0  C
ATOM   5036  CD1 ILE A 529      -6.983  88.587 -13.737  1.00  0.00      RA0  C
ATOM   5037  C   ILE A 529      -4.614  86.028 -16.685  1.00  0.00      RA0  C
ATOM   5038  O   ILE A 529      -3.635  86.731 -16.684  1.00  0.00      RA0  O
ATOM   5039  N   SER A 530      -4.613  84.859 -17.328  1.00  0.00      RA0  N
ATOM   5040  H   SER A 530      -5.408  84.250 -17.376  0.00  0.00      RA0  H
ATOM   5041  CA  SER A 530      -3.345  84.299 -17.849  1.00  0.00      RA0  C
ATOM   5042  CB  SER A 530      -2.428  83.910 -16.672  1.00  0.00      RA0  C
ATOM   5043  OG  SER A 530      -2.865  84.501 -15.442  1.00  0.00      RA0  O
ATOM   5044  HG  SER A 530      -2.513  85.391 -15.441  0.00  0.00      RA0  H
ATOM   5045  C   SER A 530      -3.483  83.064 -18.782  1.00  0.00      RA0  C
ATOM   5046  O   SER A 530      -4.552  82.443 -18.897  1.00  0.00      RA0  O
ATOM   5047  N   HIS A 531      -2.341  82.709 -19.391  1.00  0.00      RA0  N
ATOM   5048  H   HIS A 531      -1.487  83.209 -19.233  0.00  0.00      RA0  H
ATOM   5049  CA  HIS A 531      -2.180  81.646 -20.399  1.00  0.00      RA0  C
ATOM   5050  CB  HIS A 531      -2.734  82.083 -21.747  1.00  0.00      RA0  C
ATOM   5051  CG  HIS A 531      -2.611  80.910 -22.680  1.00  0.00      RA0  C
ATOM   5052  ND1 HIS A 531      -2.977  79.662 -22.341  1.00  0.00      RA0  N
ATOM   5053  HD1 HIS A 531      -3.355  79.380 -21.475  0.00  0.00      RA0  H
ATOM   5054  CD2 HIS A 531      -2.123  80.910 -23.989  1.00  0.00      RA0  C
ATOM   5055  NE2 HIS A 531      -2.199  79.637 -24.441  1.00  0.00      RA0  N
ATOM   5056  CE1 HIS A 531      -2.724  78.871 -23.432  1.00  0.00      RA0  C
ATOM   5057  C   HIS A 531      -0.659  81.335 -20.501  1.00  0.00      RA0  C
ATOM   5058  O   HIS A 531       0.143  82.228 -20.762  1.00  0.00      RA0  O
ATOM   5059  N   THR A 532      -0.227  80.113 -20.257  1.00  0.00      RA0  N
ATOM   5060  H   THR A 532      -0.798  79.359 -19.931  0.00  0.00      RA0  H
ATOM   5061  CA  THR A 532       1.133  79.755 -20.667  1.00  0.00      RA0  C
ATOM   5062  CB  THR A 532       2.018  80.015 -19.458  1.00  0.00      RA0  C
[truncated: 591,951 more chars]
